# Supplementary material for: A Systemic Investigation of Genetic Architecture and Gene Resources Controlling Kernel Size-Related Traits in Maize
Source: Int J Mol Sci. 2023 Jan 5;24(2):1025. doi: 10.3390/ijms24021025 (PMC9865405; doi:10.3390/ijms24021025)
Supplement: Supplementary file 1 [file ijms-24-01025-s001.zip]

Archive with 1 entries (1 files):
- IJMS_2121583_Supplementary_Tables.xlsx
