# Supplementary material for: A Systemic Investigation of Genetic Architecture and Gene Resources Controlling Kernel Size-Related Traits in Maize
Source: Int J Mol Sci. 2023 Jan 5;24(2):1025. doi: 10.3390/ijms24021025 (PMC9865405; doi:10.3390/ijms24021025)
Supplement: Supplementary file 1 [file ijms-24-01025-s001.zip › IJMS_2121583_Supplementary_Tables.xlsx]

## Sheet: Table S1
Table S1 Summary of references used for this study.
Type	Trait	Publication Year	Author Name	Reference Title	Sources	Parents and Type of population	Population Size	Analysis Method	Number/Type of Markers
QTL	HKW	2006	Lu GH, Tang JH, Yan JB, Ma XQ, Li JS, Chen SJ, Ma JC, Liu ZX, E LZ, Zhang YR	Quantitative trait loci mapping of maize yield and its components under different water treatments at flowering time.[J]	Journal of Integrative Plant Biology, 48(10):1233-1243.	Zong3*87-1, RIL	221	CIM	261/SSR
QTL	HKW	2007	Frascaroli E, Cane MA, Landi P, Pea G, Gianfranceschi L, Villa M, Morgante M, Pe ME	Classical genetic and quantitative trait loci analyses of heterosis in a maize hybrid between two elite inbred lines.[J]	Genetics, 176(1):625-644.	B73*H99//B73*H99, TC(F);B73*H99, RIL;B73*H99//H99, TC(H)Hmp	142	CIM	158/SSR
QTL	HKW	2007	Li Y, Niu S, Dong Y, Cui D, Wang Y, Liu Y, Wei M	Identification of trait-improving quantitative trait loci for grain yield components from a dent corn inbred line in an advanced backcross BC2F2 population and comparison with its F2: 3 population in popcorn.[J]	Theoretical and Applied Genetics, 115(1):129-140.	Dan232*N04, F2:3;Dan232*N04, BC2F2	235;220	CIM	193/SSR;170/SSR
QTL	HKW	2008	Xie H, Feng X, Wu X, Wang S, Yuan Y, Zhang Z, Yuan L, Hu Y	QTL Analysis for Ear Traits in Maize Using Molecular Markers.[J]	China: Journal of Henan Agricultural University (02):145-149.	HuangC*Xu178, RIL	151	CIM	123/SSR
QTL	KL/KT	2009	LI Y, Wang Y, Shi Y, Song Y, Wang T, Li Y	Correlation Analysis and QTL Mapping for Traits of Kernel Structure and Yield Components in Maize.[J]	China: Scientia Agricultura Sinica, 42(02):408-418.	Qi319*HZS, F2:3	226	CIM	149/SSR
QTL	HKW	2009	Dai G, Cai Y, Xu D, Lv X, Wang G, Wang J, Sun H	QTL Mapping for Ear Traits in Maize.[J]	China: Journal of Southwest China Normal University(Natural Science Edition), 34(05):133-138.	L26*095, F2:3	186	CIM	140/SSR
QTL	HKW	2009	Frascaroli E, Cane MA, Pe ME, Pea G, Morgante M, Landi P	QTL detection in maize testcross progenies as affected by related and unrelated testers.[J]	Theor Appl Genet, 118(5):993-1004.	B73*H99*MO17, TC;B73*H99*B73, TC;B73*H99*H99, TC	142;142;142	CIM	207/SSR
QTL	HKW	2009	Li Y, Li X, Li J, Fu J, Wang Y, Wei M	Dent corn genetic background influences QTL detection for grain yield and yield components in high-oil maize.[J]	Euphytica, 169(2):273-284.	8984*GY220, F2:3;8622*GY220, F2:3	285;265	CIM	212/SSR;205/SSR
QTL	HKW	2009	Zheng H, Wu A, Zheng C, Wang Y, Cai R, Shen X, Xu R, Liu P, Kong L, Dong S	QTL mapping of maize (Zea mays) stay‐green traits and their relationship to yield.[J]	Plant breeding, 128(1):54-62.	Qi319*Mo17, F2:3	168	CIM	147/SSR
QTL	HKW	2010	Tang J, Yan J, Ma X, Teng W, Wu W, Dai J, Dhillon BS, Melchinger AE, Li J	Dissection of the genetic basis of heterosis in an elite maize hybrid by QTL mapping in an immortalized F2 population.[J]	Theor Appl Genet, 120(2):333-340.	Zong3*871, IF2	147	CIM	283/SSR
QTL	HKW/KL/KT/KW	2011	Chen Z, Li P, Liu Y, Ji D, Zhao Y, Zhu L, Huang Y, Chen J	Correlation Analysis and QTL Mapping for Kernel Traits and Zinc，Iron Content in Maize.[J]	China: Acta Agriculurae Boreali-Sinica, 26(06):6-11.	178*Zheng58, F2:3	176	ICIM	82/SSR
QTL	HKW	2011	Jin X, Li T, WuFangyong, Wang X, Wang Z	QTL Mapping for Yield and Related Characters.[J]	China: Journal of Maize Sciences, 19(05):10-18.	Ji846*Ye3189, RIL	280	CIM	117/SSR,50/AFLP
QTL	HKW	2011	Li JZ, Zhang ZW, Li YL, Wang QL, Zhou YG	QTL consistency and meta-analysis for grain yield components in three generations in maize.[J]	Theor Appl Genet, 122(4):771-782.	Dan23*N04, RIL	258	CIM	207/SSR
QTL	HKW/KL/KT/KW	2011	Peng B, Li Y, Wang Y, Liu C, Liu Z, Tan W, Zhang Y, Wang D, Shi Y, Sun B et al	QTL analysis for yield components and kernel-related traits in maize across multi-environments.[J]	Theor Appl Genet, 122(7):1305-1320.	Ye478*HZS, F2:3;Qi319*HZS, F2:3	235;230	MCIM	194/SSR;159/SSR
QTL	HKW/KT	2011	Guo J, Chen Z, Liu Z, Wang B, Song W, Li W, Chen J, Dai J, Lai J	Identification of genetic factors affecting plant density response through QTL mapping of yield component traits in maize (Zea mays L.).[J]	Euphytica, 182(3):409-422.	Zheng58*Chang7-2, F2:3	231	CIM	164/SSR
QTL	HKW	2012	Cai H, Chu Q, Gu R, Yuan L, Liu J, Zhang X, Chen F, Mi G, Zhang F	Identification of QTLs for plant height, ear height and grain yield in maize (Zea mays L.) in response to nitrogen and phosphorus supply.[J]	Plant breeding, 131(4):502-510.	Ye478*Wu312, RIL	218	CIM	184/SSR
QTL	HKW	2012	Li Y, Yang M, Dong Y, Wang Q, Zhou Y, Zhou Q, Shen B, Zhang F, Liang X	Three main genetic regions for grain development revealed through QTL detection and meta-analysis in maize.[J]	Molecular breeding, 30(1):195-211.	Dan232*N04, RIL	258	CIM	207/SSR
QTL	HKW	2012	Yang G, Li Y, Wang Q, Zhou Y, Zhou Q, Shen B, Zhang F, Liang X	Detection and integration of quantitative trait loci for grain yield components and oil content in two connected recombinant inbred line populations of high-oil maize.[J]	Molecular Breeding, 29(2):313-333.	8984*GY220, RIL;8622*GY220, RIL	282;263	CIM	228/SSR;217/SSR
QTL	HKW	2013	Zhang Z, Liu Z, Cui Z, Hu Y, Wang B, Tang J	Genetic analysis of grain filling rate using conditional QTL mapping in maize.[J]	PloS one, 8(2):e56344.	HuangC*Xu178, IF2	243	CIM	217/SSR
QTL	HKW/KL/KT/KW	2014	Liu Y, Wang L, Sun C, Zhang Z, Zheng Y, Qiu F	Genetic analysis and major QTL detection for maize kernel size and weight in multi-environments.[J]	Theor Appl Genet, 127(5):1019-1037.	V671*Mc, F2:3	270	CIM	256/SSR
QTL	HKW/KL/KT/KW	2014	Zhang Z, Liu Z, Hu Y, Li W, Fu Z, Ding D, Li H, Qiao M, Tang J	QTL analysis of Kernel-related traits in maize using an immortalized F2 population.[J]	PLoS One, 9(2):e89645.	HuangC*Xu178, IF2	243	CIM	217/SSR
QTL	HKW	2015	Ren Z, Su S, Zhang S, Liu H, Luo B, Liu D, Wu L, Rong T, Gao S	Characterization and QTL Mapping of Yield Trait under Two Phosphorus Regimes in Maize.[J]	China: Acta Agriculurae Boreali-Sinica, 30(01):9-14.	178*9782, RIL	262	CIM	165/SSR
QTL	KL	2015	Jiang L, Ge M, Zhao H, Zhang T	Analysis of heterosis and quantitative trait loci for kernel shape related traits using triple testcross population in maize.[J]	PLoS One, 10(4):e0124779.	B73*Mo17, RIL	302	CIM	93/Indel,57/PAV
QTL	HKW/KL/KT	2015	Yang C, Liu J, Rong TZ	Detection of quantitative trait loci for ear row number in F2 populations of maize.[J]	Genet Mol Res, 14(4):14229-14238.	B73*SICAU1212, F2	464	ICIM	117/SSR
QTL	KW	2015	Hui GQ, Wen GQ, Liu XH, Yang HP, Luo Q, Song HX, Wen L, Sun Y, Zhang HM	Quantitative trait locus analysis for kernel width using maize recombinant inbred lines.[J]	Genet Mol Res, 14(4):14496-14502.	MO17*HZS, RIL	239	CIM	100/SSR
QTL	KT	2015	Wen SS, Wen GQ, Liao CM, Liu XH	Genetic analysis of maize kernel thickness by quantitative trait locus identification.[J]	Genet Mol Res, 14(3):9858-9864.	Mo17*HZS, RIL	239	CIM	100/SSR
QTL	HKW	2016	Yang S, Wang C, Liang S, Zhao Y, Zhu L, Huang Y, Guo J, Chen J	QTL analysis of yield components by using different populations of maize.[J]	China: Journal of Hebei Agricultural University, 39(01):1-8.	Zheng22*Dan599, F2:3;NX531*M531, F2:3	173;203	ICIM	107/SSR
QTL	HKW/KL/KT/KW	2016	Chen J, Zhang L, Liu S, Li Z, Huang R, Li Y, Cheng H, Li X, Zhou B, Wu S et al	The Genetic Basis of Natural Variation in Kernel Size and Related Traits Using a Four-Way Cross Population in Maize.[J]	PLoS One, 11(4):e0153428.	D276/D72//A188/Jiao51, F2	277	ICIM	211/SSR
QTL	HKW/KL/KT/KW	2016	Raihan MS, Liu J, Huang J, Guo H, Pan Q, Yan J	Multi-environment QTL analysis of grain morphology traits and fine mapping of a kernel-width QTL in Zheng58 x SK maize population.[J]	Theor Appl Genet, 129(8):1465-1477.	SK*Zheng58, RIL	204	CIM	13703/SNP
QTL	HKW	2016	Yang C, Zhang L, Jia A, Rong T	Identification of QTL for maize grain yield and kernel-related traits.[J]	J Genet, 95(2):239-247.	B73*SICAU1212, RIL	255	ICIM	107/SSR，168/Indel
QTL	HKW	2016	Zhang Z, Wu X, Shi C, Wang R, Li S, Wang Z, Liu Z, Xue Y, Tang G, Tang J	Genetic dissection of the maize kernel development process via conditional QTL mapping for three developing kernel-related traits in an immortalized F2 population.[J]	Mol Genet Genomics, 291(1):437-454.	HuangC*Xu178, IF2	243	CIM	None
QTL	HKW	2017	Zhang Y, Zhang Q, Pan F, Cai X, Zhang N, Li X, Huang X	Detection of Quantitative Trait Loci for Maize Grain Yield and Kernel-related Traits.[J]	China: Journal of Fudan University(Natural Science), 56(04):421-430.	Baicibaogu(P2)*Qiranhuang(P13), F2:3	152	MQM	176/SSR
QTL	HKW/KL/KT/KW	2017	Zhang C, Zhou Z, Yong H, Zhang X, Hao Z, Zhang F, Li M, Zhang D, Li X, Wang Z et al	Analysis of the genetic architecture of maize ear and grain morphological traits by combined linkage and association mapping.[J]	Theor Appl Genet, 130(5):1011-1029.	Ye478*Qi319, RIL	365	CIM	4602/bin marker
QTL	HKW/KL/KT/KW	2017	Liu J, Huang J, Guo H, Lan L, Wang H, Xu Y, Yang X, Li W, Tong H, Xiao Y et al	The Conserved and Unique Genetic Architecture of Kernel Size and Weight in Maize and Rice.[J]	Plant Physiol, 175(2):774-785.	DAN340*K22, RIL;K22*BY815, RIL;K22*CI7, RIL;BY815*KUI3, RIL;Zong3*YU87-1, RIL;YU87-1*BK, RIL;B73*BY804, RIL;DE3*BY815, RIL;KUI3*B77, RIL;Zheng58*SK, RIL	none	CIM-SLM;CIM-JLM	1525/SNP
QTL	HKW/KL/KW	2017	Shi Z, Song W, Xing J, Duan M, Wang F, Tian H, Xu L, Wang S, Su A, Li C	Molecular mapping of quantitative trait loci for three kernel-related traits in maize using a double haploid population.[J]	Molecular Breeding, 37(9):1-10.	PH6WC×PH4CV, DH	240	CIM	964/SNP
QTL	HKW	2017	Su C, Wang W, Gong S, Zuo J, Li S, Xu S	High Density Linkage Map Construction and Mapping of Yield Trait QTLs in Maize (Zea mays) Using the Genotyping-by-Sequencing (GBS) Technology.[J]	Front Plant Sci, 8:706.	SG5*SG7, F2	199	CIM	68882/SNP
QTL	HKW/KL/KT/KW	2018	Lan T, He K, Chang L, Cui T, Zhao Z, Xue J, Liu J	QTL mapping and genetic analysis for maize kernel size and weight in multi-environments.[J]	Euphytica, 214(7):119.	178*K12, RIL	150	ICIM	191/SSR
QTL	HKW/KL/KW	2019	Hao D, Xue L, Zhang Z, Cheng Y, Chen G, Zhou G, Li P, Yang Z, Xu C	Combined linkage and association mapping reveal candidate loci for kernel size and weight in maize.[J]	Breed Sci, 69(3):420-428.	DH1M*T877, RIL	204	ICIM	9780/SNP
QTL	HKW	2020	Zhang X, Guan Z, Li Z, Liu P, Ma L, Zhang Y, Pan L, He S, Zhang Y, Li P et al	A combination of linkage mapping and GWAS brings new elements on the genetic basis of yield-related traits in maize across multiple environments.[J]	Theor Appl Genet, 133(10):2881-2895.	B73*Mo17, RIL	250	CLM	6618/bin marker
QTL	KL/KT/KW	2020	Liu M, Tan X, Yang Y, Liu P, Zhang X, Zhang Y, Wang L, Hu Y, Ma L, Li Z et al	Analysis of the genetic architecture of maize kernel size traits by combined linkage and association mapping.[J]	Plant Biotechnol J, 18(1):207-221.	B73*Mo17, DH	265	CIM	6618/bin marker
QTL	HKW/KL/KT/KW	2020	Liu Y, Yi Q, Hou X, Hu Y, Li Y, Yu G, Liu H, Zhang J, Huang Y	Identification of quantitative trait loci for kernel-related traits and the heterosis for these traits in maize (Zea mays L.).[J]	Mol Genet Genomics, 295(1):121-133.	Ye478*08-641, MPH;Ye478*08-641, IF2;Ye478*08-641, RIL	599;298;301	ICIM	683/SNP
QTL	KL/KW	2020	Wang G, Zhao Y, Mao W, Ma X, Su C	QTL Analysis and Fine Mapping of a Major QTL Conferring Kernel Size in Maize (Zea mays).[J]	Front Genet, 11:603920.	SG5*SG7, F2:3;SG5*SG7, F2	199;199	CIM	68882/SNP
QTL	HKW/KL/KT/KW	2020	Lu X, Zhou Z, Yuan Z, Zhang C, Hao Z, Wang Z, Li M, Zhang D, Yong H, Han J et al	Genetic Dissection of the General Combining Ability of Yield-Related Traits in Maize.[J]	Front Plant Sci, 11:788.	Ye478*Qi319, RIL	365	CIM	88268/SNP
QTL	HKW/KL/KW	2021	Wang A, Zhao Q, Wu X, Guo X, Liu P, Zhu Y, Chen Z	QTL Mapping about Kernel-Related Traits in Maize Based on High Density SNP Markers.[J]	China: Molecular Plant Breeding, 19(10):3323-3328.	T32*Qi319, F2:3	118	ICIM	62722/SNP
QTL	HKW/KL/KW	2021	Wang X, Li B, Yang Q, Dai Z, Hao J	QTLs Mapping for Traits Related with Kernel in Maize.[J]	China: Journal of Henan Agricultural University, 50(09):9-15.	Zheng58*D863F, RIL	241	ICIM	215/SSR
GWAS	HKW	2013	Xue Y, Warburton ML, Sawkins M, Zhang X, Setter T, Xu Y, Grudloyma P, Gethi J, Ribaut JM, Li W et al	Genome-wide association analysis for nine agronomic traits in maize under well-watered and water-stressed conditions.[J]	Theor Appl Genet, 126(10):2587-2596.	Natural population	350	GLM	56110/SNP
GWAS	HKW/KW	2014	Yang N, Lu Y, Yang X, Huang J, Zhou Y, Ali F, Wen W, Liu J, Li J, Yan J	Genome wide association studies using a new nonparametric model reveal the genetic architecture of 17 agronomic traits in an enlarged maize association panel.[J]	PLoS Genet, 10(9):e1004573.	Natural population	513	MLM	56110/SNP
GWAS	HKW/KL/KT/KW	2017	Liu J, Huang J, Guo H, Lan L, Wang H, Xu Y, Yang X, Li W, Tong H, Xiao Y et al	The Conserved and Unique Genetic Architecture of Kernel Size and Weight in Maize and Rice.[J]	Plant Physiol, 175(2):774-785.	Natural population	540	MLM	1250000/SNP
GWAS	HKW/KL/KT/KW	2017	Zhang C, Zhou Z, Yong H, Zhang X, Hao Z, Zhang F, Li M, Zhang D, Li X, Wang Z et al	Analysis of the genetic architecture of maize ear and grain morphological traits by combined linkage and association mapping.[J]	Theor Appl Genet, 130(5):1011-1029.	Natural population	240	CMLM	40757/SNP
GWAS	KL	2018	Dai L, Wu L, Dong Q, Yan G, Qu J, Wang P	Genome-wide association analysis of maize kernel length.[J]	China: Journal of Northwest A & F University(Natural Science Edition), 46(06):20-28.	Natural population	80	FarmCPU	1490007/SNP
GWAS	KL/KW	2018	Zhu XM, Shao XY, Pei YH, Guo XM, Li J, Song XY, Zhao MA	Genetic Diversity and Genome-Wide Association Study of Major Ear Quantitative Traits Using High-Density SNPs in Maize.[J]	Front Plant Sci, 9:966.	Natural population	292	FarmCPU	25331/SNP
GWAS	HKW/KT/KW	2019	Hao D, Xue L, Zhang Z, Cheng Y, Chen G, Zhou G, Li P, Yang Z, Xu C	Combined linkage and association mapping reveal candidate loci for kernel size and weight in maize.[J]	Breed Sci, 69(3):420-428.	Natural population	253	MLM	3072/SNP
GWAS	HKW/KL/KT/KW	2019	Li C, Wu X, Li Y, Shi Y, Song Y, Zhang D, Li Y, Wang T	Genetic architecture of phenotypic means and plasticities of kernel size and weight in maize.[J]	Theor Appl Genet, 132(12):3309-3320.	Natural population	1972	FarmCPU	333577/SNP
GWAS	KL/KT/KW	2020	Liu M, Tan X, Yang Y, Liu P, Zhang X, Zhang Y, Wang L, Hu Y, Ma L, Li Z et al	Analysis of the genetic architecture of maize kernel size traits by combined linkage and association mapping.[J]	Plant Biotechnol J, 18(1):207-221.	Natural population	310	GAPIT, FarmCPU, TASSEL	39354/SNP
GWAS	HKW	2020	Zhang X, Guan Z, Li Z, Liu P, Ma L, Zhang Y, Pan L, He S, Zhang Y, Li P et al	A combination of linkage mapping and GWAS brings new elements on the genetic basis of yield-related traits in maize across multiple environments.[J]	Theor Appl Genet, 133(10):2881-2895.	Natural population	310	FarmCPU	56110/SNP
GWAS	KW	2021	Gao S, Liu H, Zhou X, Zhou D, Lu Q, Zhao X, Zhong Y, Xia Y, Song G	Genome-wide Association Analysis of Maize Kernel Width and Prediction of Candidate Gene Structure.[J]	China: Molecular Plant Breeding 19(12):3861-3867.	Natural population	139	MLM	6973/SNP
GWAS	KL/KT/KW	2021	Ma J, Wang L, Cao Y, Wang H, Li H	Association Mapping and Transcriptome Analysis Reveal the Genetic Architecture of Maize Kernel Size.[J]	Front Plant Sci, 12:632788.	Natural population	309	SUPER, MLMM, FarmCPU	58129/SNP
GWAS	HKW/KL/KT/KW	2021	Xu Y, Fang H, Zhou B, Yi Y, Wang C, Cheng X, Yu H	Genome-wide association study of grain traits of sweet maize germplasm resources.[J]	China: Jiangsu Journal of Agricultural Sciences, 37(02):289-295.	Natural population	100	GLM	37297/SNP
GWAS	KL/KT/KW	2022	QU J, FENG W, ZHANG X, XU S, XUE J	Dissecting the genetic architecture of maize kernel size based on genome-wide association study[J]	China: Acta Agronomica Sinica, 48(02):304-319.	Natural population	212	FarmCPU	6700/SNP

## Sheet: Table S2
Table S2 Summary of identified QTL clusters associated with kernel size-related traits.
No.	Trait	QTL Cluster ID	Chr	Start Physical Position (B73_V4, nt)	End Physical Position (B73_V4, nt)	Number of QTLs	Cloned Gene
							Number	Detail
1	KL	KL-qCL1-1	1	55059222	55061221	12	0
2	KL	KL-qCL1-2	1	238107995	239572567	10	0
3	KL	KL-qCL1-3	1	244417774	277000000	28	4	Emp21	O10	Dek35	Emp4
4	KL	KL-qCL2-1	2	1640522	6154319	22	1	Emp12
5	KL	KL-qCL2-2	2	6486279	6815026	6	0
6	KL	KL-qCL2-3	2	7656261	10681683	11	1	Ppr-smr
7	KL	KL-qCL2-4	2	193720873	196000000	14	1	Emp6
8	KL	KL-qCL3-1	3	1844630	1922973	10	0
9	KL	KL-qCL3-2	3	2148228	3086813	14	0
10	KL	KL-qCL3-3	3	155000000	155967254	7	0
11	KL	KL-qCL3-4	3	160794965	161097133	9	0
12	KL	KL-qCL4-1	4	3561183	7339253	7	1	Fl4
13	KL	KL-qCL4-2	4	47596603	49680698	4	0
14	KL	KL-qCL4-3	4	182538249	182545527	8	0
15	KL	KL-qCL5-1	5	175026874	184662560	8	2	Dek605	Rgh3
16	KL	KL-qCL5-2	5	195885580	200088877	14	0
17	KL	KL-qCL6-1	6	167949266	168781709	6	0
18	KL	KL-qCL7-1	7	113000000	118353636	9	0
19	KL	KL-qCL7-2	7	137049422	139209462	11	0
20	KL	KL-qCL7-3	7	141250000	142000000	8	1	Dek41
21	KL	KL-qCL7-4	7	142957830	156631694	22	1	Dek47
22	KL	KL-qCL7-5	7	161537029	161958600	11	0
23	KL	KL-qCL7-6	7	164000000	170316004	20	1	Emb-7L
24	KL	KL-qCL7-7	7	171013463	171029838	11	0
25	KL	KL-qCL7-8	7	174350000	174900000	10	0
26	KL	KL-qCL8-1	8	19240860	19717316	6	0
27	KL	KL-qCL8-2	8	21600000	22508623	6	0
28	KL	KL-qCL8-3	8	169189077	170036314	11	0
29	KL	KL-qCL8-4	8	170234954	170323763	8	0
30	KL	KL-qCL9-1	9	100000000	100020862	3	0
31	KL	KL-qCL9-2	9	112272465	120000000	7	1	Dek39
32	KL	KL-qCL9-3	9	120027034	120095477	5	0
33	KL	KL-qCL9-4	9	124000000	124541382	6	0
34	KL	KL-qCL9-5	9	124900000	129497949	6	0
35	KL	KL-qCL9-6	9	129867953	130050000	5	0
36	KL	KL-qCL9-7	9	145092571	146297186	10	0
37	KL	KL-qCL9-8	9	155000000	157000000	16	1	qKW9
38	KL	KL-qCL10-1	10	147897766	148768129	10	0
39	KW	KW-qCL1-1	1	15160961	17191112	16	0
40	KW	KW-qCL1-2	1	19750634	36711681	40	3	Emp602	Urb2	Ppr22
41	KW	KW-qCL1-3	1	202946486	203307188	14	0
42	KW	KW-qCL1-4	1	204028904	205980867	16	0
43	KW	KW-qCL1-5	1	240000000	245000000	14	0
44	KW	KW-qCL1-6	1	249544380	250267741	13	0
45	KW	KW-qCL1-7	1	257719173	259000000	10	0
46	KW	KW-qCL1-8	1	292172345	293250000	4	1	Ppr78
47	KW	KW-qCL2-1	2	19418034	22493162	18	0
48	KW	KW-qCL2-2	2	22994876	23460130	13	0
49	KW	KW-qCL2-3	2	23628755	23764400	11	0
50	KW	KW-qCL2-4	2	48537334	56143626	7	1	O11
51	KW	KW-qCL2-5	2	193515365	195067434	13	1	Emp6
52	KW	KW-qCL2-6	2	196209119	196264671	11	0
53	KW	KW-qCL2-7	2	219000000	219186031	11	0
54	KW	KW-qCL3-1	3	1748449	2450435	12	0
55	KW	KW-qCL3-2	3	2712196	3586973	12	0
56	KW	KW-qCL3-3	3	4388286	5067167	13	0
57	KW	KW-qCL3-4	3	5088359	5132893	8	0
58	KW	KW-qCL3-5	3	14222436	14339719	7	0
59	KW	KW-qCL3-6	3	135589945	135632550	4	0
60	KW	KW-qCL3-7	3	178291146	178559703	5	0
61	KW	KW-qCL3-8	3	179017758	181790793	7	0
62	KW	KW-qCL4-1	4	141210550	152223293	8	0
63	KW	KW-qCL4-2	4	159031088	159035197	8	0
64	KW	KW-qCL4-3	4	181599707	181829302	8	0
65	KW	KW-qCL4-4	4	182719884	193659742	16	2	Dek15	Emp11
66	KW	KW-qCL4-5	4	195660277	195664198	5	0
67	KW	KW-qCL4-6	4	196013048	198355175	7	0
68	KW	KW-qCL4-7	4	230120916	240000000	15	1	Hda101
69	KW	KW-qCL5-1	5	14156572	14243559	8	0
70	KW	KW-qCL5-2	5	34324375	87032724	23	3	Dek55	Dek38	Ppr278
71	KW	KW-qCL5-3	5	196384036	196408207	10	0
72	KW	KW-qCL5-4	5	201000000	209785812	21	0
73	KW	KW-qCL6-1	6	112637878	113326641	9	0
74	KW	KW-qCL7-1	7	125135827	128266938	14	0
75	KW	KW-qCL7-2	7	128824347	128926259	12	0
76	KW	KW-qCL7-3	7	129295667	129422500	12	0
77	KW	KW-qCL7-4	7	134757796	136725907	15	0
78	KW	KW-qCL7-5	7	145180712	145211638	9	0
79	KW	KW-qCL7-6	7	151000000	151290086	12	0
80	KW	KW-qCL7-7	7	153000000	155000000	10	0
81	KW	KW-qCL8-1	8	140300000	140470441	5	0
82	KW	KW-qCL8-2	8	167000000	174000000	20	0
83	KW	KW-qCL8-3	8	174168876	176392619	10	1	Emp603
84	KW	KW-qCL9-1	9	147802563	148501459	9	0
85	KW	KW-qCL9-2	9	149549503	150730741	10	0
86	KW	KW-qCL9-3	9	153765360	154206880	11	0
87	KW	KW-qCL9-4	9	155000000	155010000	9	0
88	KW	KW-qCL9-5	9	156394116	156405647	12	0
89	KW	KW-qCL10-1	10	146226322	146895064	8	0
90	KT	KT-qCL1-1	1	24100804	26838532	18	0
91	KT	KT-qCL1-2	1	26887363	26992735	15	0
92	KT	KT-qCL1-3	1	27824904	28138871	14	0
93	KT	KT-qCL1-4	1	33452726	33452827	14	0
94	KT	KT-qCL1-5	1	35204318	35264614	17	0
95	KT	KT-qCL1-6	1	44170760	47404646	10	0
96	KT	KT-qCL1-7	1	50817111	51979371	14	0
97	KT	KT-qCL1-8	1	70300783	70502812	5	0
98	KT	KT-qCL1-9	1	216731039	221020719	10	0
99	KT	KT-qCL1-10	1	228367663	232116148	11	0
100	KT	KT-qCL1-11	1	239185517	240681484	11	0
101	KT	KT-qCL1-12	1	260389749	260651706	9	0
102	KT	KT-qCL1-13	1	261296110	263114908	8	0
103	KT	KT-qCL1-14	1	264702646	265625328	8	0
104	KT	KT-qCL1-15	1	270971408	272138650	8	0
105	KT	KT-qCL1-16	1	276668874	279928329	8	1	Emp4
106	KT	KT-qCL1-17	1	300664539	300809879	4	0
107	KT	KT-qCL2-1	2	1821863	3317858	15	0
108	KT	KT-qCL2-2	2	11630912	12407902	8	0
109	KT	KT-qCL2-3	2	22071813	33434209	21	0
110	KT	KT-qCL3-1	3	4589202	9369933	23	2	Ppr20	Dek5
111	KT	KT-qCL3-2	3	198749499	198910070	6	0
112	KT	KT-qCL4-1	4	35472918	35730195	5	0
113	KT	KT-qCL6-1	6	110389457	111426249	9	0
114	KT	KT-qCL6-2	6	112637878	114186588	9	0
115	KT	KT-qCL8-1	8	4715086	4783080	4	0
116	KT	KT-qCL8-2	8	119718247	120114504	7	0
117	KT	KT-qCL8-3	8	120728144	120888583	8	0
118	KT	KT-qCL8-4	8	129577018	129678625	9	0
119	KT	KT-qCL8-5	8	131702194	131805249	9	0
120	KT	KT-qCL9-1	9	135613788	135613929	3	0
121	KT	KT-qCL9-2	9	144279176	146297186	10	0
122	KT	KT-qCL10-1	10	8860879	10834531	7	0
123	HKW	HKW-qCL1-1	1	7028338	19432720	23	0
124	HKW	HKW-qCL1-2	1	20505000	69017291	59	5	Emp602	Urb2	Ppr22	Dek1	Ppr27
125	HKW	HKW-qCL1-3	1	70502899	91146680	10	0
126	HKW	HKW-qCL1-4	1	166194776	224000000	36	0
127	HKW	HKW-qCL1-5	1	244038128	248473701	12	0
128	HKW	HKW-qCL1-6	1	249804541	250267741	13	0
129	HKW	HKW-qCL1-7	1	295515511	296000000	6	0
130	HKW	HKW-qCL2-1	2	1645703	2117476	11	0
131	HKW	HKW-qCL2-2	2	3407489	5947614	16	0
132	HKW	HKW-qCL2-3	2	5993217	9831435	13	1	Ppr14
133	HKW	HKW-qCL2-4	2	10862985	14156388	12	0
134	HKW	HKW-qCL2-5	2	18926822	19125700	5	0
135	HKW	HKW-qCL2-6	2	19212994	19214316	5	0
136	HKW	HKW-qCL2-7	2	19436743	34887158	26	0
137	HKW	HKW-qCL2-8	2	151267002	158518565	8	1	Pbf1
138	HKW	HKW-qCL2-9	2	176646400	177069055	5	0
139	HKW	HKW-qCL2-10	2	179168191	179317906	5	0
140	HKW	HKW-qCL2-11	2	179457322	207285194	30	4	Emp2	Mc	Emp6	Qpt1
141	HKW	HKW-qCL2-12	2	210231585	230692688	18	1	Smk1
142	HKW	HKW-qCL2-13	2	240089295	241839924	3	0
143	HKW	HKW-qCL3-1	3	2725316	2739339	12	0
144	HKW	HKW-qCL3-2	3	4589088	4749957	13	0
145	HKW	HKW-qCL3-3	3	9817600	15960330	11	0
146	HKW	HKW-qCL3-4	3	17163490	17163611	4	0
147	HKW	HKW-qCL3-5	3	137590436	153033833	10	1	Emp5
148	HKW	HKW-qCL3-6	3	158000000	178000000	15	0
149	HKW	HKW-qCL3-7	3	207189204	209475156	6	0
150	HKW	HKW-qCL4-1	4	148000000	152223293	8	0
151	HKW	HKW-qCL4-2	4	169962808	174820541	5	0
152	HKW	HKW-qCL4-3	4	178364978	181105061	8	1	O1
153	HKW	HKW-qCL4-4	4	196421536	201338547	8	0
154	HKW	HKW-qCL4-5	4	224943388	237006240	11	2	ZmVPS29	Hda101
155	HKW	HKW-qCL4-6	4	238910720	239360207	10	0
156	HKW	HKW-qCL4-7	4	241048187	241457479	6	1	Dek10
157	HKW	HKW-qCL5-1	5	1936046	8853272	17	1	Dek36
158	HKW	HKW-qCL5-2	5	14179184	65639673	28	2	Dek55	Dek38
159	HKW	HKW-qCL5-3	5	66478994	66605444	6	0
160	HKW	HKW-qCL5-4	5	142583803	147729834	5	0
161	HKW	HKW-qCL5-5	5	192296303	192655050	9	0
162	HKW	HKW-qCL5-6	5	193872309	195089478	8	0
163	HKW	HKW-qCL5-7	5	196011766	199615219	13	0
164	HKW	HKW-qCL5-8	5	200047805	200313445	8	0
165	HKW	HKW-qCL5-9	5	202544328	203056830	10	0
166	HKW	HKW-qCL5-10	5	206197142	207221435	8	0
167	HKW	HKW-qCL5-11	5	208296369	209785812	7	0
168	HKW	HKW-qCL5-12	5	211000000	212583743	6	0
169	HKW	HKW-qCL5-13	5	213923659	214000000	4	0
170	HKW	HKW-qCL6-1	6	6326843	6709236	5	0
171	HKW	HKW-qCL6-2	6	150544683	159000000	16	2	Dek19	Reas1
172	HKW	HKW-qCL7-1	7	25243672	39161051	7	1	Mn2
173	HKW	HKW-qCL7-2	7	91979666	93459389	5	0
174	HKW	HKW-qCL7-3	7	112866130	156632664	49	3	O5	Dek41	dek47
175	HKW	HKW-qCL7-4	7	158319705	160633278	7	0
176	HKW	HKW-qCL7-5	7	160899697	177957182	33	3	Emb-7L	Emp25	dek504
177	HKW	HKW-qCL8-1	8	104190537	137739655	25	4	Pdk2	MRP-1	Ppr101	Nzp1
178	HKW	HKW-qCL8-2	8	156000000	169466658	17	1	Chao2
179	HKW	HKW-qCL8-3	8	173024014	174293445	8	0
180	HKW	HKW-qCL8-4	8	174898362	176289907	9	1	Emp603
181	HKW	HKW-qCL9-1	9	101599017	103311816	5	0
182	HKW	HKW-qCL9-2	9	148179408	156491824	29	0
183	HKW	HKW-qCL10-1	10	112727671	115295767	4	0
184	HKW	HKW-qCL10-2	10	128401850	140379887	19	1	Nkd2
185	HKW	HKW-qCL10-3	10	141225375	142000000	5	0
186	HKW	HKW-qCL10-4	10	146226322	146895064	8	0
187	HKW	HKW-qCL10-5	10	148626427	149279019	10	0

## Sheet: Table S3
Table S3 Summary of identified QTN clusters associated with kernel size-related traits.
No.	Trait	QTN Cluster ID	Chr	Start Physical Position (B73_V4, nt)	End Physical Position (B73_V4, nt)	Number of QTNs	Cloned Gene
							Number	Detail
1	KL	KL-gCL1-1	1	24299405	51904162	25	2	Ppr22	Dek1
2	KL	KL-gCL1-2	1	211711329	219157680	10	0
3	KL	KL-gCL1-3	1	223327585	242396593	37	1	Mdh4
4	KL	KL-gCL2-1	2	190557015	192689630	6	0
5	KL	KL-gCL3-1	3	1544069	6099395	6	0
6	KL	KL-gCL3-2	3	57962943	59474295	5	0
7	KL	KL-gCL4-1	4	55175222	59678984	6	0
8	KL	KL-gCL4-2	4	82965227	88533662	7	0
9	KL	KL-gCL4-3	4	159917712	168885922	7	0
10	KL	KL-gCL4-4	4	180591772	187338932	8	1	Dek15
11	KL	KL-gCL5-1	5	11197323	16289485	8	0
12	KL	KL-gCL5-2	5	78146947	79756582	6	0
13	KL	KL-gCL5-3	5	144126435	148210500	5	0
14	KL	KL-gCL5-4	5	182589635	191618574	9	0
15	KL	KL-gCL5-5	5	202991352	212356885	11	0
16	KL	KL-gCL5-6	5	219187891	222469893	5	1	Emb12
17	KL	KL-gCL7-1	7	108648639	114427616	8	0
18	KL	KL-gCL7-2	7	125132474	129166008	5	0
19	KL	KL-gCL7-3	7	136130413	146835081	10	1	Dek41
20	KL	KL-gCL7-4	7	172577019	174560359	5	0
21	KL	KL-gCL9-1	9	149400961	154465866	7	0
22	KL	KL-gCL10-1	10	133785395	150832113	55	2	Nkd2	O7
23	KW	KW-gCL1-1	1	12622245	17147416	6	0
24	KW	KW-gCL1-2	1	30476293	52520534	44	2	Ppr22	Dek1
25	KW	KW-gCL1-3	1	53029436	59415031	9	1	Ppr27
26	KW	KW-gCL1-4	1	121506437	123930510	10	0
27	KW	KW-gCL1-5	1	244509556	252279335	8	0
28	KW	KW-gCL1-6	1	270860521	288290428	28	6	Dek35	Emp4	Emp10	MPPR6	Lem1	Emp18
29	KW	KW-gCL2-1	2	177661239	181232593	6	0
30	KW	KW-gCL2-2	2	240483367	242410097	6	0
31	KW	KW-gCL3-1	3	1050955	3615750	14	0
32	KW	KW-gCL3-2	3	194102681	211449496	44	0
33	KW	KW-gCL3-3	3	215386796	219237839	7	0
34	KW	KW-gCL4-1	4	635236	6010197	28	0
35	KW	KW-gCL4-2	4	71006035	87433489	26	0
36	KW	KW-gCL4-3	4	131277111	134798459	5	0
37	KW	KW-gCL4-4	4	156769452	163298733	39	0
38	KW	KW-gCL4-5	4	187328930	209730258	34	2	Emp11	Dek44
39	KW	KW-gCL4-6	4	237957206	241645186	5	1	Dek10
40	KW	KW-gCL5-1	5	20891900	23375206	5	0
41	KW	KW-gCL5-2	5	36181495	45731389	11	0
42	KW	KW-gCL5-3	5	51915123	58167826	8	1	Dek38
43	KW	KW-gCL5-4	5	99042103	104847918	6	0
44	KW	KW-gCL5-5	5	191538250	194090560	6	0
45	KW	KW-gCL6-1	6	27627826	31983152	5	0
46	KW	KW-gCL6-2	6	93550346	103314985	11	1	Emp2441
47	KW	KW-gCL7-1	7	146753901	152926438	12	1	Dek47
48	KW	KW-gCL9-1	9	11557596	23154960	16	1	Ppr2263
49	KW	KW-gCL9-2	9	32285209	34921776	6	0
50	KW	KW-gCL10-1	10	83989084	92214443	9	0
51	KW	KW-gCL10-2	10	109814884	124129382	43	1	Smk6
52	KW	KW-gCL10-3	10	130739025	148959146	143	1	Nkd2
53	KT	KT-gCL1-1	1	25313764	28829717	6	0
54	KT	KT-gCL1-2	1	33545711	40243802	18	1	Ppr22
55	KT	KT-gCL1-3	1	270393381	299621672	144	8	Dek35	Emp4	Emp10	MPPR6	Lem1	Emp18	Ppr78	Cesa5
56	KT	KT-gCL3-1	3	1325039	2358057	6	0
57	KT	KT-gCL3-2	3	184829022	187215705	5	0
58	KT	KT-gCL3-3	3	199524697	204446701	12	0
59	KT	KT-gCL4-1	4	174629558	188519493	39	2	O1	Dek15
60	KT	KT-gCL5-1	5	956214	3489898	6	1	Bige1
61	KT	KT-gCL5-2	5	188839192	195879561	28	2	Ysl2	Ubl1
62	KT	KT-gCL5-3	5	211891415	220897915	13	2	Ppr231	Emb12
63	KT	KT-gCL6-1	6	162608876	172040907	13	0
64	KT	KT-gCL7-1	7	17944498	22834847	5	0
65	KT	KT-gCL7-2	7	172547374	173538129	6	0
66	KT	KT-gCL9-1	9	154011261	157548585	6	1	qKW9
67	KT	KT-gCL10-1	10	138506141	148620462	23	1	Nkd2
68	HKW	HKW-gCL1-1	1	28960104	46667206	19	1	Ppr22
69	HKW	HKW-gCL1-2	1	181832010	184643050	5	0
70	HKW	HKW-gCL1-3	1	283667384	286757098	5	2	MPPR6	Lem1
71	HKW	HKW-gCL3-1	3	9135651	11846582	7	0
72	HKW	HKW-gCL3-2	3	146279832	149548338	5	1	Emp5
73	HKW	HKW-gCL3-3	3	164631258	168085686	5	0
74	HKW	HKW-gCL3-4	3	211835610	215165197	9	0
75	HKW	HKW-gCL4-1	4	4468853	5763636	8	0
76	HKW	HKW-gCL4-2	4	15447615	17453537	8	0
77	HKW	HKW-gCL4-3	4	68711543	71476651	6	0
78	HKW	HKW-gCL4-4	4	158189789	160570811	5	0
79	HKW	HKW-gCL4-5	4	175915845	184647491	25	2	O1	Dek15
80	HKW	HKW-gCL7-1	7	132311932	151711270	39	2	Dek41	Dek47
81	HKW	HKW-gCL9-1	9	16750509	20714777	6	0
82	HKW	HKW-gCL9-2	9	150633668	156723642	7	1	qKW9
83	HKW	HKW-gCL10-1	10	105807732	122563176	37	1	Smk6
84	HKW	HKW-gCL10-2	10	133462783	149093466	169	1	Nkd2

## Sheet: Table S4
Table S4 Summary of candidate genes screened by gene expression analysis for six attractive hotspots.
NO	Hotspot ID	Chr	Gene ID (B73_V4)	Primary_Root_3DAS	Root_MZ_and_EZ_3DAS	Root_DZ_3DAS	Root_CP_3DAS	Root_Stele_3DAS	Primary_Root_GH_6DAS	Root_System_7DAS	Primary_Root_7DAS	Seminal_Roots_7DAS	Primary_Root_Z1_7DAS	Primary_Root_Z2_7DAS	Primary_Root_Z3_7DAS	Primary_Root_Z4_7DAS	Crown_Roots_Nodes1-3_V7	Crown_Roots_Node4_V7	Crown_Roots_Node5_V7	Crown_Roots_Node5_V13	Brace_Roots_Node6_V13	Coleoptile_GH_6DAS	Pooled_Leaves_V1	Topmost_Leaf_V3	Shoot_Tip_V5	Tip_Stage2_ Leaf_V5	Base_Stage2_Leaf_V5	Tip_Stage2_Leaf_V7	Base_Stage2_Leaf_V7	Eighth_Leaf_V9	Eleventh_Leaf_V9	Thirteenth_Leaf_V9	Immature_Leaves_V9	Thirteenth_Leaf_VT	Thirteenth_Leaf_R2	Leaf_0DAP	Leaf_6DAP	Leaf_12DAP	Leaf_18DAP	Leaf_24DAP	Leaf_30DAP	Stem_and_SAM_V1	Stem_and_SAM_V3	First_Internode_V5	Fourth_Internode_V9	Internode_0DAP	Internode_6DAP	Internode_12DAP	Internode_18DAP
1	HS02	1	Zm00001d028020	63.61	68.4	53.49	78.17	66.81	68.38	65.4	69.74	38.96	74.53	68.35	72.52	78.71	81.66	83.14	71.99	91.69	86.95	74.09	87.85	71.55	73.64	65.95	60.63	72.43	62.26	76.4	50	55.77	62.12	82.72	89.64	96.63	99.54	97.82	82.18	80.63	95.16	75.23	65.01	80.51	58.46	85.93	92.73	87.97	87.19
2	HS02	1	Zm00001d028024	59.54	72.07	64.69	82.39	65.01	111.68	68.89	82.1	44.92	82.3	55.24	75.53	112.95	70.99	67.55	64.77	59.66	124.79	187.22	63.83	99.06	91.03	88.72	107.61	87.11	106.95	140.75	85.88	100.81	141.66	55.23	123.62	141.41	122.74	166.96	97.32	181.81	160.61	86.33	59.22	87.84	89.58	180.8	78.57	98.71	58.84
3	HS02	1	Zm00001d028025	188.06	370.82	79.95	69.82	162.03	156.52	112.1	85.97	85.73	247.95	50.11	91.51	17.16	60.6	58.29	111.82	72.39	59.77	138.11	14.78	46.43	89.05	8.37	377.71	16.98	399.09	2.01	43.56	64.3	292.12	0	0	0	0	1.87	4.26	5.79	6.34	138.65	117.07	103.18	133.88	67.24	21.61	9.13	10.45
4	HS02	1	Zm00001d028034	204.3	264.1	165.54	204.71	245.71	243.97	161.41	169.33	105.1	284.48	187.67	203.16	203.43	239.68	238.77	299.81	258.99	255.38	282.14	261.26	225.43	250.58	250.97	228.61	263.87	212.96	173.77	201.88	161.28	127.74	194.33	150.58	226.65	204.07	238.34	215.71	192.55	183.38	268.32	267.74	260.03	222.93	320.57	293.94	197.03	252.35
5	HS02	1	Zm00001d028038	26.19	33.25	22.51	24.49	23.74	30.81	22.01	24.43	13.43	30.79	26.21	20.26	23.97	24.62	25.29	26.61	32.99	59.66	79.14	322	343.84	59.85	315.97	216.41	220.74	96.21	67.35	174.15	203.18	153.97	82.71	112.92	77.71	66.64	183.53	144.09	115.02	100.74	81.48	54.23	44.62	63.66	46.74	54.79	53.9	70.03
6	HS02	1	Zm00001d028039	26.44	71.26	13.34	6.55	14.21	57.58	31.56	28.05	20.54	70.77	44.68	49.51	8.12	18.65	21.21	40.21	31.52	35.82	174.3	4.95	17.9	222.69	2.75	121.28	2.94	173.09	0	11.81	19.58	59.81	0	0	0	0	0.66	0	0	1.44	168.92	150.21	120.4	181.02	13.18	3.87	3.39	1.4
7	HS02	1	Zm00001d028040	88.51	93.89	80.83	75.88	96.62	82.21	101.05	113.37	62.43	90.11	89.33	101.78	122.97	128.86	132.48	118.98	148.29	86.06	74.18	89.34	73.04	100.3	91.67	78.89	112.04	78.7	94.42	71.48	54.83	60.83	113.22	101.64	114.08	113.19	103.36	125.09	112.55	129.56	91.99	103.29	96.55	73.35	141.21	130.89	123.75	122.92
8	HS02	1	Zm00001d028043	62.34	39.36	104.82	46.7	88.28	39.92	43.04	45.28	30.63	22.04	29.09	32.87	12.59	30.59	38.01	64.96	162.58	37.17	50.64	27.76	19.91	44.53	49.86	74.4	32.03	59.68	48.86	72.92	66.15	132.71	70.52	19.85	0	0	8.14	9.89	15.71	9.37	48.25	43.57	36.19	41.37	23.12	8.63	32.28	26.58
9	HS02	1	Zm00001d028046	8.62	14.39	5.72	4.75	8	8.97	8.14	8.83	4.73	11.36	7.93	10.08	7.72	8	8.77	8.2	8.54	10.63	14.81	1.35	3.4	9.02	0	8.42	1.98	8.43	3.63	2.68	4.75	9.62	0	6.18	0	4.91	9.06	9.61	8.11	6.74	15.94	15.72	10.35	6.27	6.24	5.97	7.93	8.3
10	HS02	1	Zm00001d028047	15.76	16.62	5.49	15.57	18.69	14.18	12.62	15.28	11.03	21.99	16.29	12.92	10.76	19.61	10.57	23.4	20.36	11.67	12.78	5.09	3.56	12.51	0	18.51	0	11.21	0	8.01	17.11	15.42	0	0	15.81	0	3.12	0	0	15.46	9.54	5.43	13.56	13.27	18.58	12.19	17.4	10.91
11	HS02	1	Zm00001d028050	49.56	70.1	39.9	43.76	42.84	53.75	44.01	43.96	31.65	52.63	45.66	40.47	30.2	41.13	44.79	39.89	38.06	41.98	92.88	54.1	55.35	81.11	47.02	71.6	68.15	88.34	50.41	41.03	40.98	43.42	34.61	43.48	59.95	45.19	55.75	36.14	51.14	48.66	94.24	70.02	65.08	68.31	45.74	37.51	51.23	39.58
12	HS02	1	Zm00001d028053	119.98	247.49	110.87	99.88	83.24	140.53	127.4	126.67	77.72	226.68	117.5	137.33	95.98	134.37	144.78	205.52	142.01	129.82	180.14	53.4	80.59	126.26	91.88	92.24	81.26	127.74	49.89	27.67	34.74	44.23	59.91	53.23	64.61	92.74	94.72	95.54	89.87	85.03	183.36	167.35	107.85	125.8	105.73	101.96	100.05	106.56
13	HS02	1	Zm00001d028054	158.43	137.12	164.33	228.36	248.08	148.25	144.96	142.44	84	127.7	121.29	158.93	248.49	124.63	127.97	133.68	152.46	148.07	111.41	331.51	261.4	73.19	257.01	96.17	209.57	64.44	212.52	128.49	122.35	132.41	287	258.35	179.14	203.02	309.7	242.33	211.9	289.22	74.53	79.17	114.24	52.67	309.07	114.31	119.83	98.49
14	HS02	1	Zm00001d028055	26.16	9.89	31.39	47.47	36.58	105.46	36.16	37.83	19.23	16.5	38.65	43.52	104.13	36.38	31.56	25.08	25.65	25.69	72.91	116.68	103.62	25.5	94.35	43.7	161.74	36.73	208.44	146.53	138.57	127.21	176.01	151.05	257.37	398.18	267.19	163.83	253.35	213.54	24.73	22.84	28.01	32.78	215.07	108.52	80.42	35.7
15	HS02	1	Zm00001d028063	35.19	26.33	37.51	31.39	45.93	31.52	36.18	43.7	27.33	34.44	32.73	41.96	51.31	48.28	42.45	38.66	32.89	31.49	34.12	21.72	24.68	44.52	15.12	35.49	28.57	56.52	5.06	28.57	61.72	39.68	0	0	5.58	2.86	2.09	0	0	0	36.87	45.81	41.74	60.82	20.64	27.1	15.15	19.6
16	HS02	1	Zm00001d028064	177.9	0	300.93	140.18	372.3	44.3	186.79	268.71	117.03	18.08	139.32	156.84	196.52	311.15	298.51	442.05	644.16	89.22	21.97	281.41	230.28	62.59	359.33	59.31	447.1	42.92	213.83	357.42	640.03	272.22	482.05	489.89	115.81	111.97	273.48	211.02	283.45	240.5	43.32	40.78	172.57	25.89	238.55	367.26	215.88	336.89
17	HS02	1	Zm00001d028071	26.7	52.19	19.63	19.25	24.04	30.43	34.64	33.21	20.98	74.27	18.44	26.5	22.57	30.4	28.11	35.33	26.86	45.59	45.12	233.09	177.11	41.97	231.45	104.85	358.69	75.4	96.63	87.89	67.91	55.34	49.89	53.32	96.4	58.62	74.61	54.06	83.48	53.92	45.37	38.55	36.64	49.44	58.26	61.06	39.66	34.54
18	HS02	1	Zm00001d028072	0	0	0	0	0	0	0	0	0	0	1.62	0	0	0	0	0	0	0	2.35	0	0	0	0	0	0	0	0	0	0	0	0	0	0	0	0	0	0	0	0	0	0	0	0	0	0	0
19	HS02	1	Zm00001d028073	81.48	57.09	98.1	103.05	177.46	76.08	62.22	62.51	40.25	58.89	53.37	81.22	61.37	44.39	55.49	116.79	117.02	55.25	59.77	25.05	38.91	76.17	15.24	115.57	18.09	80.83	1.88	86.21	134.68	141.67	0	0	0	0	0.63	0	0	0	54.02	61.65	86.17	57.61	51.4	16.86	20.62	5.61
20	HS02	1	Zm00001d028075	16	18.81	16.44	19.25	18.74	24.94	19.1	15.41	9.91	18.62	19.7	24.47	26.58	18.26	21.58	26.02	26.11	18.1	18.04	20.76	17.73	19.31	20.27	16.03	14.47	13.83	15.33	11.57	12.09	15.18	24.49	20.52	22.18	23.72	28.6	28.2	33.9	25.51	15.11	18.15	21.37	14.62	21.52	23.82	19.26	26.3
21	HS02	1	Zm00001d028084	13.65	11.02	11.6	22.94	11.47	13.76	15.18	16.64	9.32	10.6	15.02	16.85	21.69	13.83	16.2	10.48	13.96	11.03	10.55	17.57	14.9	9.98	15.89	7.31	26.94	11.85	20.01	14.7	11.84	11.6	18.97	18.8	19.62	19.8	14.29	14.29	12.81	16.66	10.5	8.46	10.13	11.09	14.37	18.93	13.01	14.7
22	HS02	1	Zm00001d028086	19.93	28.96	11.28	11.45	26.38	19.85	20.89	22.55	8.94	38.38	15.06	28.74	20.06	49.83	39.76	33.77	37.28	54.78	44.62	10.58	18.3	47.44	64.74	38.53	49.25	41.69	19.37	0	4.67	16.35	42.28	19.94	64.92	55.56	55.81	59.42	44.75	47	39.38	49.05	47.8	95.06	68.92	73.24	54.83	68.88
23	HS02	1	Zm00001d028088	58.33	71.13	51.13	68.83	52.22	58.79	53.05	57.19	37.64	65.73	54.95	56.22	61.93	57.38	56.4	55.02	54.47	81.12	82.17	57.35	54.57	68.33	60.24	56.6	58.5	68.64	50.01	38.49	42.1	53.71	47.21	62.22	63.24	65.41	70.43	63.5	73.13	86.84	67.01	56.82	65.79	67.95	50.87	47.85	66.77	61.81
24	HS02	1	Zm00001d028092	2.65	0	1.15	3.96	3.83	0	0.62	0.61	1.26	0.28	0	0	0.63	0.81	0.43	3.71	3.92	2.73	0.4	0	5.26	1.24	0	2.6	4.82	5.02	0	6.76	15.56	14.31	0	0	0	0	0.8	0	3.11	2.46	4.59	4.43	6.31	2.11	1.97	2.01	7.4	5.65
25	HS02	1	Zm00001d028093	204.76	129.47	288.59	650.35	162.76	371.24	122.25	74.93	61.82	95.24	147.99	201.32	264.53	57.87	61.71	43.5	56.33	99.54	227.69	48.3	90.38	85.76	44.54	75.36	24.37	54.87	60.45	84.07	57.14	88.54	72.38	104.92	47.27	82.29	77.96	86.7	66.59	139.2	49.84	48.94	33.46	65.86	116.57	29.38	84.93	58.61
26	HS02	1	Zm00001d028094	63	7.27	55.57	62.1	36.29	34.89	130.12	123.94	51.74	16.62	43.73	54.95	113.8	54.36	49.54	61.89	114.56	54.02	36.62	284.57	89.98	14.21	178.35	21.1	102.65	15.63	765.46	307.43	220.36	89.75	1128.97	1343.62	209.43	364.03	157.09	190.98	221.43	195.61	29.92	12.51	24.48	21.01	331.16	351.65	95.34	207.04
27	HS02	1	Zm00001d028096	15.84	28.9	11.1	12.88	12.72	22.22	11.56	12.26	8.18	23.7	15.95	14.21	11.2	13.94	15.84	10.81	15.57	15.64	34.11	6	7.54	19.05	4.58	12.2	10.6	22.04	10.55	12.86	13.38	11.49	8.03	4.93	10.23	13.19	7.15	6.56	3.87	8.05	29.88	25.64	15.33	18.13	20.1	22.39	12.72	14.86
28	HS02	1	Zm00001d028097	57.25	76.23	48.58	53.21	44.87	53.73	55.66	57.87	35.02	57.9	53.4	49.33	53.16	48.14	48.28	51.52	52.07	45.76	70.77	47.82	46.22	74.52	49.13	55.46	65.52	69.37	52.8	45.89	47.66	61.59	45.25	45.01	53.99	58.38	44.73	42.07	42.53	45.62	70.95	61.74	62.88	66.08	58.81	54.5	42.64	47.37
29	HS02	1	Zm00001d028098	19.29	21.14	30.6	21.8	27.12	22.24	22.84	26.75	16.76	23.49	25.24	18.78	27.87	24.78	22.98	28.55	27.31	30.29	29.25	33.25	30.46	39.79	28.1	24.13	39.86	28.9	39.56	24.18	28.54	22.51	42.23	50.98	48.04	53.76	42.98	52.81	42.68	59.38	35.79	36.45	34.57	43.4	37.24	48.64	33.23	43.75
30	HS02	1	Zm00001d028102	243.05	420.66	150.74	163.05	148.78	707.01	135.17	113.26	105.63	402.91	130.66	183.71	73.11	132.36	142.58	243.84	176.47	180.68	747.24	100.76	96.76	256.87	75.52	196.01	82.91	137.91	42.21	61.48	67.07	93.98	65.65	52.75	61.7	69.84	82.1	83.01	90.53	80.27	241.14	213.12	218.93	255.71	137.7	108.88	137.75	142.03
31	HS02	1	Zm00001d028104	40.5	55.72	31.48	35.91	31.39	40	41.26	42.55	29.89	44.7	41.45	40.93	38.35	44.4	42.2	33.02	40.27	42.6	39.99	27.04	26.07	54.1	24.8	32.74	40.74	35.06	39.98	26.15	36.07	35.42	30.58	55.07	33.66	46.88	44.72	45.49	43.6	42.97	52.67	48.69	51.36	33.28	29.68	39.91	39.95	38.65
32	HS02	1	Zm00001d028105	27.44	24.99	31.07	36.47	27.23	27.5	42.14	46.83	23.16	24.88	39.15	38.73	62.84	50.31	33.91	28.74	33.69	26.38	21.8	39.19	44.96	30.2	35.14	19.24	66.27	21.45	40.56	46.56	42.45	28.26	35.02	44.92	40.87	62.66	62.36	58.4	56.02	74.25	34.33	29.84	32.62	35.14	40.47	61	28.5	32.12
33	HS02	1	Zm00001d028107	3.5	6.04	1.09	1.71	2.87	2.59	2.12	2.4	2.25	5.55	3.76	1.75	0.32	2.63	2.46	3.02	2.08	3.42	8.18	0	0.87	8.7	1.67	2.47	2.73	7.56	0	0	1.31	2.24	0	1.36	0	1.12	1.12	2.03	0	0.97	8.81	9.65	6.58	7.73	2.49	2.13	3.1	3.57
34	HS02	1	Zm00001d028109	71.18	95.21	61.08	58.88	79.46	76.74	76.5	80.3	49.17	100.41	80.62	76.83	84.72	77.05	74.6	76.44	86.85	92.93	100.69	62.86	58.8	64.91	61	65.51	53.85	67.08	46.26	33.65	38.93	48.69	51.13	59.56	58.3	54.3	60.89	69.6	52.55	65.77	77.98	62.26	66.03	59.96	66.74	83.93	87.6	95.05
35	HS02	1	Zm00001d028111	72.87	80.7	72.2	83.41	87.32	69.78	73.28	70.45	44.26	63.88	53.37	69.82	59.57	64.9	65.44	110.96	105.41	93.02	50.72	71.58	70.6	47.4	94.46	100.28	120.38	56.38	91.91	112.19	101.36	94.9	127.43	130.66	138.04	117.57	169.87	133.7	175.48	158.25	36.88	37.33	89.9	31.82	130.75	106.5	116.69	95.71
36	HS02	1	Zm00001d028112	120.33	156.74	89.25	133.73	74.93	147.39	117.69	110.11	73.09	143.02	77.08	97.4	82.17	88.23	87.85	158.55	133.34	142.25	160.38	167.11	146.67	149.43	170.67	154.99	265.89	160.68	82.39	105.03	137.65	150.28	100.72	87.65	91.05	85.25	105.11	107.84	103.53	87.13	106.8	103.7	123.3	206.45	167.34	112.56	119.96	97.68
37	HS02	1	Zm00001d028113	68.07	112.6	34.89	46.05	33.88	67.99	47.95	47.84	34.42	83.44	48.87	52.42	34.87	42.07	42.75	53.24	44.6	50.46	73.11	26.87	25.39	49.9	26.21	37.17	27.96	42.63	20.26	22.8	21.32	29.56	23.56	23.1	30.28	38.72	27	25.64	27.63	27.79	64.78	56.75	41.89	54.52	30.01	31.62	37.5	35.03
38	HS02	1	Zm00001d028114	21.83	10.59	20.74	27.99	11.57	9.95	17.74	20.35	13.4	30.33	21.15	17.54	9.46	36.44	36.79	46.39	88.88	143.95	69.63	29.81	36.31	207.52	33.59	52.8	38.59	61.08	17.3	45.25	41.87	45.5	8.98	6.23	28.29	15.91	15.73	14.53	11.65	12.35	77.45	87.84	191.42	205.5	114.36	35.94	33.68	16.08
39	HS02	1	Zm00001d028117	2204.5	4280.6	1533.86	939.88	1418.83	2543.63	1513.28	1505.3	997.73	4190.18	1596.88	1709.37	720.14	1811.95	1738.44	2518.15	1949.53	2692.28	4045.71	1221.7	1443.91	2502.45	863.82	2504.29	989.89	2242.72	532.76	804.75	1097	1248.99	821.51	821.74	1076.59	1264.61	1214.89	1130.79	879.35	646.18	3498.27	2451.3	2536.29	2370.06	1384.57	1629.56	1556.16	1623.88
40	HS02	1	Zm00001d028118	1.71	0	7.57	14.9	0	8.64	6.03	10.43	3.15	0	0	1.98	20.17	26.56	16.46	8.79	11.97	2.09	10.72	0	0	0	0	0	0	0	17.2	142.92	95.49	32.53	0	0	0	0	0	0	0	0	1.66	0	0	0	11.46	0	0	0
41	HS02	1	Zm00001d028119	3.38	2.49	2.31	8.09	7.46	0	2.38	3.18	1.37	8.05	5.99	4.29	3.61	1.64	2.07	5.32	1.64	3.13	3.8	9.33	8.85	4.76	3.56	13.67	13.11	15.9	1.71	7.82	13.88	14.04	0	0	0	0	1.06	0	0	2.62	4.72	7.82	10.23	10.39	10.53	6.17	5.88	9.02
42	HS02	1	Zm00001d028122	0	2.6	0	0	0	0	0	0.41	0	0.54	0	0	0	0	1.71	9.21	5.01	23.63	28.01	22.07	27.34	15.26	35.44	45.93	73.27	28.33	6.79	0	3.78	118.86	0	0	0	0	7.88	0	0	0	18	20.08	16.46	15.71	0	1.55	21.98	0
43	HS02	1	Zm00001d028125	12.48	10.36	7.99	7.52	15.57	13.77	37.86	37.98	22.27	7.58	26.14	22.69	34	8.14	11.01	6.95	11.55	10.17	26.79	8.76	5.21	25.17	0	13.39	6.04	20.78	1.98	14.58	11.13	21.2	0	0	0	0	0	0	0	4.63	20.58	16.28	22.44	33.75	7.51	0	10.57	0
44	HS02	1	Zm00001d028128	9.5	19.5	7.33	3.53	14.79	11.8	11.84	12.82	6.86	19.78	12.67	17.14	7.18	13.71	14.19	17.78	19.26	16.68	21.91	4.05	5.6	26.52	2.22	10.45	15.61	25.25	8.13	12.22	7.41	18.95	0	4.36	9.1	14.46	6.15	5.59	6.68	4.98	23.78	24.71	25.91	41.77	18.88	20.74	15.66	14.17
45	HS02	1	Zm00001d028129	3.53	3.43	6.01	3.46	3.25	1.92	35.77	56.4	9.74	4.37	6.58	36.47	96.33	29.66	28.18	12.48	27.51	89.3	2.14	0.31	0.31	27.71	0	7.96	0.55	6.6	0	1.52	1.62	13.2	0	0	0	0	0.01	0.4	0	1.87	4.49	31.13	91.06	7.16	4.11	2.45	18.63	1.05
46	HS02	1	Zm00001d028130	122.46	185.92	86.34	98.72	107.61	135.44	88.63	68.53	60.66	145.23	77.59	84.51	43.16	47.16	53.65	90.65	69.82	89.91	189.72	36.76	45.71	161.86	11.76	209.76	17.36	221.66	7.41	30.06	44.94	133.69	0	3.03	4.87	6.76	9.48	8.89	3.58	6.92	185.18	126.21	87.77	155.8	52.61	37.57	31.82	25.71
47	HS02	1	Zm00001d028139	4.04	1.29	7.99	5.45	0	4.33	11.33	11.91	6.38	1.77	10.55	5.72	13.71	24.96	16.4	9.87	13.15	19.98	11.17	1.85	3.14	9.95	7.64	4.06	0	9.5	1.67	13.31	6.77	22.17	10	13.09	4.72	3.57	6	10.5	17.76	23.15	16.65	22.23	13.08	0	4.64	4.97	25.19	26.9
48	HS02	1	Zm00001d028140	55.6	50.48	61.84	83.52	66.28	58.69	65.56	62.63	32.49	64.47	69.84	77.36	86.4	88.19	77.9	75.93	61.44	60.32	53.91	46.97	36.01	56.09	21.98	75.37	41.41	86.75	36.19	55.17	66.79	61.39	33.66	19.33	36.16	34.59	14.24	23.24	14.09	23.09	58.63	71.41	80.98	52.42	68	62.74	57.87	54.98
49	HS02	1	Zm00001d028143	211.65	248.81	223.94	211.25	238.85	240.61	195.54	188.03	121.02	268.46	214.63	182.23	176.16	189.34	199.67	266.14	223.35	239.61	336.78	189.39	177.49	345.82	149.59	242.13	161.29	361.39	140.83	180.58	179.41	212.47	138.75	139.04	137.13	150.39	112.64	108.94	121.27	114.72	336.31	295.74	287.04	376.85	256.47	225.66	180.89	205.31
50	HS02	1	Zm00001d028151	361.61	22.99	442.99	393.67	396.06	48.08	205.51	189.92	91.14	9.56	40.85	102.84	270.65	57.82	69.29	222.27	616.62	422.14	6.13	218.91	222.17	283.67	1575.29	50.1	1269.61	57.26	1746.27	1324.02	911.33	212.63	3274.12	2086.6	659.46	301.45	656.09	430.57	622.81	401.13	42.06	147.71	451.65	457.16	1639.99	1355.21	1233.43	1412.23
51	HS02	1	Zm00001d028153	14.22	6.41	19.08	15.73	15.48	18.17	18.4	19.9	9.83	8.77	14.54	12.96	19.88	11.43	11.6	13.38	17.5	41.66	183.75	2121.8	1572.02	31.7	1953.2	647.91	1756.75	211.1	394.45	646.91	649.69	344.99	366	496.67	426.09	219.75	788.53	509.18	493.57	317.54	122.4	40.79	17.08	50.31	42.73	81.26	29.18	32.06
52	HS02	1	Zm00001d028154	23.36	5.23	58.83	38.47	9.36	32.41	20.94	26.64	13.25	12.19	18.43	21.7	68.18	3.49	5.64	10.68	4.04	3.59	10.29	62.56	52.29	6.58	161.83	0	124.05	0	459.64	43.05	32.55	20.67	289.81	108.21	356.7	254.79	132.55	115.17	144.98	135.21	18.67	21.76	13.43	0	82.2	22.33	41.36	6
53	HS02	1	Zm00001d028159	7.59	0	8.71	14.74	16.35	30.97	23.58	25.84	14.27	0	35.07	12.7	16.45	3.7	13.11	17.1	6.75	1.33	38	0	9.88	77.19	0	60.12	0	122.01	0	13.38	45.06	116.43	0	0	0	0	0	0	0	0	124.92	117.91	54.23	47.76	7.3	0	0	0
54	HS02	1	Zm00001d028160	37.82	7.59	88.57	39.3	65.9	36.73	83.39	83.6	54.16	14.29	143.28	97.64	59.98	85.45	90.02	109.41	71.29	82.41	174.15	29.67	92.37	246.81	0	322.87	2.54	354.13	0	69.46	133.89	349.36	0	0	0	0	0	0	0	0	292.31	315.08	210.05	206.31	39.33	11.15	32.67	18.95
55	HS02	1	Zm00001d028162	170.87	49.99	230.68	335.9	16.42	28.82	446.51	388.31	259.83	113.53	219.78	190.44	401.26	248.73	269.3	134.5	185.41	48.99	3.29	34.06	48.27	32.18	125.92	9.1	141.73	6.25	28.8	30.67	20.27	4.96	112.79	72.43	37.78	16.95	59.19	72.56	46.52	40.65	25.69	62.8	77.1	0.84	43.62	36.39	83.94	91.35
56	HS02	1	Zm00001d028164	379.4	216.02	478.27	621.54	52.91	441.88	1425.91	1196.05	776.91	278.71	771.74	707.04	1084.17	236.48	266.39	345.76	403.66	539.75	112.54	349.03	246.71	385.03	703.61	111.28	1081.54	107.97	504.68	210.2	111.43	102.66	286.58	147.14	292.55	219.98	111.61	86.66	51.05	33.15	208.17	365.31	956.87	144	239.91	245.57	427.97	397.49
57	HS02	1	Zm00001d028165	0	0	1.39	2.68	0	1.9	0	0.36	0	0	0	0	0	0	0	0	0	0	0	0	7.97	0	0	0	0	0	0	0	0	0	80.2	78.88	56.34	102.66	19.44	89.14	61.85	117.98	0	0	0	0	0	0	0	0
58	HS02	1	Zm00001d028169	2.67	5.01	1.79	0.98	1.42	2.32	1.55	2.29	1.9	4.94	3.69	1.69	0	1.47	1.45	1.99	1.46	3.4	7.13	0.44	2.73	11.16	0	6.89	0.53	15.33	0	0	0	6.64	0	0	0	0	0	0	0	0	13.9	10.08	7.46	13.13	0.78	0	0	0.72
59	HS02	1	Zm00001d028173	64.96	89.74	52.89	47.25	59.22	70.5	58.5	74.68	40.44	66.94	53.96	59.87	67.11	84.36	79.03	64.88	73.4	73.84	98.59	71.31	63.48	107.64	79.34	83.97	84.26	94.9	94.93	80.37	71.7	84.86	93.89	87.63	75.31	73.69	68.47	71.01	69.81	66.98	115.3	107.15	90.57	81.43	83.61	84.31	65.79	65.68
60	HS02	1	Zm00001d028174	25.98	17.32	20.32	18.95	30.72	16.85	29.59	30.64	12.96	26.35	25.32	22.23	36.47	42.6	40.31	53.75	50.27	24.51	22.57	31.45	30.35	41.26	39.29	35.18	48.45	39.33	31.67	22.76	47.82	38.98	19.92	22.6	33.63	38.76	18.87	26.29	22.65	19.99	36.04	43.13	43.05	43.36	57.05	80.76	32.27	51.79
61	HS02	1	Zm00001d028177	114.34	132.62	98.09	121.25	113.23	96.84	102.68	103.59	72.68	137.79	113.48	113.19	100.12	107.65	109.5	85.63	108	139.65	126.78	134.28	102.87	154.98	126.39	89.96	150.92	136.33	108.52	83.34	81.36	78.29	155.12	127.15	130.06	100.81	146.93	139.04	100.78	105.93	146	119.93	152.41	145.35	108.58	112.22	111.37	112.61
62	HS02	1	Zm00001d028178	1.39	2.79	0.85	0.95	1.38	8.24	1.61	2	1.33	2.92	2.25	2.09	1.89	2.63	2.26	1.86	2.42	2.61	6.81	1.74	1.32	3.7	1.15	1.57	1.57	2.98	0.27	0.49	0	0.89	0	0	1.88	1.86	2.55	1.92	1.06	2.08	3.71	3.41	3.02	3.56	2.52	2.28	2.18	2.76
63	HS02	1	Zm00001d028180	55.96	107.53	43.55	46.17	51.1	84.75	58.46	57.68	50.34	131.96	80.83	64.65	27.61	69.44	79.66	107.01	49.17	283.77	43.16	1881.61	1481.46	170.1	10904.6	1630.27	635.53	390.89	167	65.3	38.23	151.06	6631.46	2703.02	2169.9	326.5	7002.83	4326.48	4704.74	1590.17	211.23	122.42	266.51	207.15	19.12	302.75	23.75	4.06
64	HS02	1	Zm00001d028181	254.45	237.94	360.89	273.69	296.89	173.08	288.48	249.81	179.11	247.79	247.74	215.27	215.93	220.92	210.58	398.5	300.17	212.59	161.2	309.16	233.66	215.36	211.05	219.59	313.54	238.16	312.58	344.69	463.59	394.33	319.14	335.71	226.43	210.23	190.52	186.4	179.95	164.17	225.57	228.57	240.13	274.29	282.66	235.55	190.68	200.91
65	HS02	1	Zm00001d028182	0	0	0	0	0	0	0	0.31	0	0.7	0	0	0	6.47	3.57	1.44	0	19.75	5.46	0	0	44.01	0	0.97	0	5.03	0	0	0	0	0	0	0	0	0	0	0	0	12.35	23.33	7.54	25.94	0	0	0	0
66	HS02	1	Zm00001d028183	432.64	925.66	143.28	160.47	154	483.88	211.53	212.69	175.89	806.66	294.1	272.13	93.02	177.93	221.26	226.56	227.99	381.5	820.31	206.41	249.52	540.44	179.58	455.74	259.84	529.55	149.68	144.92	112.04	212.39	150.02	138.9	222.97	184.57	225.53	175.54	130.58	129.52	744.24	450.34	422.31	563.89	186.86	183.7	214.95	216.25
67	HS02	1	Zm00001d028185	17.55	0	32.53	0.46	98.9	15.33	27.12	29.98	20.6	0.54	24.95	28.4	66.92	70.56	64.51	48.09	37.87	3.68	7.41	61.71	28.66	12.83	37.05	10.21	37.33	6.23	49.77	15.41	12.89	7.07	33.48	29.36	40.9	42.76	72.79	50.21	41.71	38.88	34.82	54.02	53.73	4.33	85.91	66.99	49.78	64.32
68	HS02	1	Zm00001d028187	360.43	324.17	322.93	460.44	395.06	277.26	236.59	192.69	141.51	267.01	128.66	199.9	182.9	152.38	175.46	217.26	247.35	236.89	202.9	164.13	190.34	189.68	171.72	277.25	144.98	178.24	63.83	313.59	398.3	314.44	59.19	42.78	58.41	45.37	59.62	49.82	65.93	54.43	120.78	119.25	185.45	221.46	189.55	151.73	74.62	58.85
69	HS02	1	Zm00001d028188	143.81	301.64	62.17	116.74	72.68	149.73	73.8	60.01	57.31	246.63	44.22	86.12	45.98	42.48	46.94	70.21	58.72	110.81	150.33	59.28	77.54	92.69	41.85	150.8	40.44	115.12	21.91	44.62	50.39	89.44	15.68	21.03	17.71	17.1	28.38	20.95	34.47	41.34	101.77	86.12	64.86	77.17	28.35	14.38	45.71	28.83
70	HS02	1	Zm00001d028189	262.94	415.46	169.98	197.82	263.47	227	185.78	151.73	126.25	297.76	123.1	164.01	147.24	217.94	191.1	207.06	187.57	209.61	214.51	85.99	121.55	314.18	22.1	298.31	17.78	268.06	32.32	181.88	178.8	215.54	25.37	26.4	39.84	40.61	25.54	31.33	33.72	38.22	239.77	229.35	294.25	206.84	175.66	125.17	198.2	140.5
71	HS02	1	Zm00001d028194	391.49	592.22	276.61	369.94	309.66	395.04	278.08	240.31	204.68	548.95	255.2	261.67	160.56	195.4	217.36	316.44	245.7	303.85	400.14	160.3	167.16	210.74	121.17	279.64	143.28	237.27	134.35	159.88	198.77	233.97	142.25	181.57	142.44	136.36	139.86	142.76	133.87	144.21	238.17	205.1	240	220.56	265.69	185.34	178.55	172.44
72	HS02	1	Zm00001d028195	18.1	42.5	14.23	3.77	12.68	30.11	18.92	16.91	15.03	39.54	34.77	21.36	3.47	8.95	12.1	20.14	9.26	5.31	69.08	0	4.5	57.49	0	21.49	0.5	56.34	0	0	0	4.52	0	0	0	2.31	0	0	0	0	78.99	52.48	19.6	72.92	2.64	0	0	0
73	HS02	1	Zm00001d028197	55.86	112.73	15.26	8.17	18.86	71.25	35.94	27.48	29.77	94.82	36.96	41.26	4.19	18.79	25.49	35.89	24.24	65.56	116.96	1.14	8.32	145.44	0	56.63	0	107.43	0	0	4.58	26.66	0	0	0	0	1.51	0	4.58	3.65	127.93	117.55	72.89	159	6.34	5.09	10.47	11.99
74	HS02	1	Zm00001d028199	15.1	16.35	24.51	12.41	47.51	12.2	105.42	124.68	53.31	36.78	79.54	88.05	140.88	44.31	44.58	28.05	33.32	19.89	33.89	20.73	29.24	20.11	24.71	29.17	2.95	15.68	0	18.24	19.11	41.63	0	0	0	0	0.75	0	0	0	13.26	20.07	31.4	3.49	1.65	1.38	29.55	0.64
75	HS02	1	Zm00001d028201	827.48	1633.99	492.88	531.9	574.56	927.64	891.35	975.75	564.38	1479.33	645.59	1013.74	822.89	923.39	893.12	930.76	982.3	1155.86	1524.14	611.97	756.26	947.43	690.34	1328.26	670.63	1246.83	661.61	484.95	526.68	790.03	672.83	761.9	935.64	1072.89	966.97	865.26	937.8	850.85	1105.23	872.24	925.04	1079.77	801.23	775.25	849.32	721.54
76	HS02	1	Zm00001d028202	83.64	178.98	36.72	26.33	32.04	90.23	53.79	43.84	37.55	159.42	52.13	56.07	24.17	54.71	58.64	86.96	60.46	97.76	139.57	38.86	39.27	62.81	20.72	75.88	20.96	53.46	5.1	15.58	22.53	6.09	0	14.7	29.97	26.24	33.34	28.09	34.09	18.2	103.76	75.33	67.99	64.02	36.08	40.44	45.23	53.71
77	HS02	1	Zm00001d028203	52.06	55.55	69.88	69.03	51.28	53.37	60.31	64.91	33.5	58.73	54.11	61.92	68.3	69.66	73.8	83.8	73.01	67.2	76.05	53.81	50.19	85.89	46.77	67.45	63.67	72.8	59.73	50.22	61.61	79.81	49.2	50.37	49.93	46.08	42.82	32.18	33.78	40.47	62.8	59.06	93.05	59.73	74.52	69.92	56.08	76.43
78	HS02	1	Zm00001d028204	3.21	0.7	2.54	2.69	7.88	2.64	3.95	4.5	2.59	0.57	4.26	2.99	6.39	6.75	8.98	5.31	10.58	8.92	3.24	6.74	3.11	7.45	1.29	3.76	4.54	5.12	0	11.32	17.36	9.72	0	3.02	4.2	2.11	5.32	4.18	8.64	6.35	5.28	5.19	10.49	10.87	10.29	11.28	26.99	20.5
79	HS02	1	Zm00001d028205	27.91	42.06	24.35	14.48	26.43	25.91	22.4	19.17	14.58	34.18	32.68	25.28	20.66	33.77	28.62	28.22	31.89	43.74	28.15	5.81	12.73	56.66	16.15	17.03	12.99	31.43	17.34	9.38	12.55	12.93	13.77	22.37	21.25	26.73	36.32	21.95	19.59	21.41	57.66	54.17	35.55	48.63	30.31	33.51	39.61	39.28
80	HS02	1	Zm00001d028208	89.69	70.78	90.97	146.59	161.36	98.15	99.89	106.59	60.49	97.96	119.75	119.25	172.21	121.86	129.3	134.3	138.54	91.82	93.01	148.56	113.51	107.28	122.57	102.57	194.23	120.49	154.09	129.94	140.28	137.89	166.05	145.67	163.34	158.36	85.79	102.45	78.82	100.33	96.23	116.73	136.91	113.88	213.18	245.41	156.02	186.04
81	HS02	1	Zm00001d028210	74.44	178.99	36.67	20.3	37.58	108.73	61.96	49.22	41.12	175.72	95.32	90.32	12.34	36.4	47.06	67.54	48.45	48.73	222.65	3.76	10.65	162.54	0	57.53	0.56	165.55	0	0	0	19.23	0	0	0	0	0.43	0	0	0	236.42	215.52	75.5	73.86	10.92	2.58	11.19	12.96
82	HS02	1	Zm00001d028211	37.71	32.67	40.73	35.73	58.28	40.46	37.7	40.51	24.12	29.61	35	30.59	29.11	36.78	35.97	40.69	38.08	30.64	30.41	49.49	54.35	50.47	29.85	56.97	51.23	50.18	30.94	46.25	43.28	56.18	27.69	18.77	39.42	34.72	26.76	23.56	24.17	22.94	49.18	40.45	47.27	49.46	37.45	26.23	26.02	18.97
83	HS02	1	Zm00001d028213	56.96	58.42	50.3	74.17	56.05	54.35	58.72	63.71	40.43	52.98	53.39	55	64.76	62.82	61.68	52.84	68.58	61.35	73.81	151.22	122.43	60.5	149.28	62.97	176.74	60.96	93.87	74.2	62.23	61.92	96.42	98.59	111.5	79.21	88.25	78.24	60.72	80.02	72.12	55.56	60.87	60.58	66.89	70.28	51.61	47.06
84	HS02	1	Zm00001d028214	165.95	169.92	222.4	312.34	57.7	170.36	217.44	219.94	129.7	215.16	224.44	238.66	334.73	204.53	197.99	126.71	191.77	139.06	79.57	44.98	53.81	44.44	84.04	30.85	39.58	29.6	136.98	110.75	60.17	36.96	129.12	230.08	147.52	265.73	222.72	185.95	330.24	395.31	71.3	63.81	52.6	25.08	241.81	302.24	491.73	338.16
85	HS02	1	Zm00001d028216	0	0	0	0	0	0	0	0	0	0	0	0	0	0	0	1.05	0	0	11.69	0	0	3.49	0	14.54	0	39.97	0	2.83	12.37	2.68	0	0	0	0	0.99	0	0	0	29.95	28.05	0	0	1.71	0	157.08	0
86	HS02	1	Zm00001d028218	232.73	318.71	206.89	188.94	213.4	219.48	234.47	223.63	136.9	312.95	207.14	211.07	222.42	287.97	267.25	323.55	289.72	302.47	248.09	251.54	207.18	197.42	245.04	225.82	208.49	208.71	163.85	206.17	172.12	132.43	237.83	219.43	208.18	207.1	278.86	253.52	260.43	239.05	246.49	200.51	258.88	184.43	339.24	320.84	249.94	286.9
87	HS02	1	Zm00001d028225	2.83	11.24	0.9	2.18	2.61	6.49	2.48	2.98	2.93	7.94	3.78	2.31	1.28	4.25	3.52	2.89	4.47	5.26	11.38	0	0	11.17	0	4.21	0.64	11.1	0	7.47	0	0	0	0	0	1.82	0	0	0	0	13.17	13.07	8.1	15.41	6.39	7.92	4.02	7.56
88	HS02	1	Zm00001d028227	152.56	235.43	77.29	95.22	120.52	142.8	101.67	98.67	71.3	211.81	89.55	118.28	62.27	90.95	89.24	106.63	102.07	170.81	197.06	46.25	58.9	145.86	62.48	185.1	50.24	186.16	59.04	48.74	67.58	164.77	67.39	83.78	71.5	85.69	72.1	79.61	75.45	82.09	130.96	100.7	169.23	137.08	91.43	82.67	109.29	92.75
89	HS02	1	Zm00001d028228	218.13	15.1	378.92	15.53	950.5	347.48	170.73	245.24	110.48	25.61	391.94	174.45	273.4	670.28	818.12	423.49	222.68	12.92	14.68	79.28	66.03	32.38	26.23	16.56	17.76	6.65	23.66	62.86	73.14	26.02	29.72	44.1	31.41	32.34	40.08	30.95	24.76	36.06	30.66	30.63	63.34	14.84	142.21	95.97	65.68	53.82
90	HS02	1	Zm00001d028231	232.47	138.33	346.36	541.74	104.68	239.24	519.8	420.66	392.82	154.35	418.73	243.74	252.03	135.85	240.44	135.82	138.92	63.11	47.19	71.62	64.96	122.06	16.96	35.98	0	46.89	0	7.24	22.25	63.08	0	0	0	0	0	0	0	0	94.79	147.82	154.85	72.66	17.15	2.5	31.86	7.06
91	HS02	1	Zm00001d028232	72.38	46.91	121.23	111.49	71.1	67.18	88.64	97.27	57.1	49.65	103.19	63.88	93.26	111.84	106.05	119.99	98.53	76.24	57.71	369.87	324.29	62.38	450.39	95.66	412.17	55.94	159.22	189.63	189.5	98.03	138.05	203.79	212.98	179.84	337.59	252.17	272.25	188.2	72.32	71.55	94.51	71.85	135.03	162.5	159.69	186.7
92	HS02	1	Zm00001d028235	6.5	0	6.15	7.67	1.11	5.69	10.18	10.4	4.56	1.26	2.73	4.75	11.83	17.2	9.98	11.47	25.78	51.04	63.11	48.56	31.14	55.92	25.86	40.59	19.53	40.67	45.46	33.29	38.48	40.5	96.6	124.54	49.48	78.91	75.58	139.4	89.12	138.9	48.56	46.18	54.55	40.09	90.39	128.56	123	143.36
93	HS02	1	Zm00001d028237	5.89	8.16	9.67	5.26	8.24	11.48	8.99	10.38	5.64	11.34	10.43	7.86	9.01	10.32	11.57	11.82	11.48	14.72	24.89	0	2.35	26.47	0	8.1	3.3	26.3	1.66	5.22	20.98	20.12	0	2.28	7.97	6.63	7.58	6.42	4.11	8.11	19.9	25.78	22.29	51.69	16.23	28.58	19.42	25.53
94	HS02	1	Zm00001d028240	11.88	16.2	8.7	2.89	10.14	15.86	13	15.94	6.74	21.03	13.43	14.79	3.76	6.04	7.91	15.5	19.72	74.72	224.07	3288.17	3160.01	56.42	2726.05	1174.27	3560.34	543.91	796.48	1191.27	1538.17	953	1147.38	888.31	896.77	526.22	1056.48	868.44	735.91	569.43	233.16	85.21	26.58	137.36	60.81	125.75	33.75	60.89
95	HS02	1	Zm00001d028241	104.5	0	107.81	152.99	7.89	0	113.33	122.09	74.43	0	22.81	47.87	159	10.23	11.23	6.91	15.32	8.13	52.78	1256.64	1205.86	7.49	297.72	270.97	40.68	86.81	172.7	651.57	1056.82	1379.42	206.99	162.99	84.18	74.54	40.35	45.51	60.17	68.55	65.77	33.15	13.62	0	18	29.72	34.09	15.46
96	HS02	1	Zm00001d028243	60.05	118.36	44.25	24.17	35.33	101.9	43.18	35.07	42.43	97.09	54.92	28.21	13.04	29.29	38.86	78.29	40.35	36.62	167.14	4.09	11	259.01	2.38	48.68	0	123.72	0	4.81	1.44	36.72	0	0	0	0	0.7	0	2.28	1.84	264.75	285.98	73.45	176.72	17.49	5.29	19.11	11.72
97	HS02	1	Zm00001d028244	21.63	28.27	16.85	31.47	14.23	28.35	19.84	19.79	13.34	34.36	18.21	21.74	33.28	19.06	21.03	20.02	28.95	26.01	21.34	15.85	11.59	21.35	15.18	14.56	16.71	22.75	19.56	13.64	13.9	18.76	25.39	24.77	19.25	19.86	26.58	26.37	29.87	35.91	17.02	16.86	21.37	23.82	35.86	44.6	62.44	66.87
98	HS02	1	Zm00001d028249	98.11	180.55	80.57	96.38	11.09	151.85	102.45	105.49	62.08	135.49	150.56	110.3	27.29	70.63	89.56	115.15	85.11	186.07	19.3	0	0	4.97	0	11.91	0	4.69	0	0	0	0	0	0	0	0	0	0	0	0	30.36	12.76	60.59	0	0	0	10.02	0
99	HS02	1	Zm00001d028252	13.9	0	16.37	11.19	22.48	6.97	30.18	38.57	17.34	0	10.78	12.66	21.55	13.65	23.92	8.04	4.55	5.03	2	1.84	0	0	2.99	0	9.87	2.45	2.5	8.65	7.07	0	0	0	0	0	0	0	0	7.56	0	0	0	0	1.45	1.39	74.83	3.34
100	HS02	1	Zm00001d028260	2285.44	2903.37	3123.66	4048.7	119.75	635.75	3545.83	3378.49	2252.88	8097.11	5273.06	2981.95	3574.94	6103.64	6426.57	4302.07	2143.35	178.14	141.26	1052.7	786.25	249.01	1818.38	0	1263.68	0	453.35	120.47	12.55	0	420.08	338.82	696.1	252	1405.53	712.82	1011.86	495.22	508.06	475.04	481.38	3.49	181.9	139.31	53.11	45.64
101	HS02	1	Zm00001d028261	101.39	152.96	64.82	110.69	71.3	120.41	83	78.46	53.08	131.09	69.32	86.76	87.22	78.72	85.09	81.45	78.23	89.39	118.55	102.34	85.59	70.66	97.96	102.77	89.94	90.16	70.53	61.47	47.95	74.16	79.75	76.08	90	83.6	91.76	87.41	87.62	94.34	88.59	74.24	70.08	88.36	87.01	77.94	66.6	67.36
102	HS02	1	Zm00001d028263	2.46	3.41	1.72	1.94	2.32	2.11	1.87	2.16	2.26	2.8	2.68	1.62	1.24	1.39	1.19	0.91	1.16	1.87	4.94	0	0	3.96	0	1.2	0	4.3	0	0	2.09	0.9	0	0	0	0.88	3.53	0.82	3.54	1.66	6.22	3.68	3.42	4.32	0.64	1.61	2.1	2.93
103	HS02	1	Zm00001d028265	86.24	107.87	59.1	123.94	65.95	87.03	81.23	84.85	53.24	97.54	68.16	90.49	112.51	88.71	90.8	67.18	71.56	42.98	71.73	69.26	49.2	52.87	47.09	41.31	46.91	46.47	49.5	39.75	29.27	27.82	59.36	38.52	58.85	75.87	60.68	60.87	54.16	89.05	63.66	62.19	61.88	47.75	83.86	79.02	57.86	66.16
104	HS02	1	Zm00001d028267	202.77	120.83	199.1	207.31	348.01	145.36	252.2	290.26	160.69	126.79	186.01	214.37	275.05	142.49	149.25	183.37	198.8	130.55	192.71	67.3	85.6	275.18	144.69	94.75	95.03	185.92	87.32	73.77	65.55	101.16	135.81	283.17	104.28	126.47	343.28	256.95	356.3	311.33	201.37	201.88	311.27	300.52	282.75	564.18	462.88	559.74
105	HS02	1	Zm00001d028272	52.03	35.85	64.91	67.41	69.49	42.3	67.48	79.31	43.75	41.58	57.53	55.58	78.57	62.1	57.82	55.02	71.46	58.63	76.75	653.46	494.77	46.9	714.5	165.24	914.34	104.26	438.54	273.96	236.84	147.29	243.7	179.83	269.89	251.55	416.91	253.55	265.47	165.73	63.16	51.02	42.11	72.31	100.16	124.46	55.45	72.85
106	HS02	1	Zm00001d028274	0	0	0	0	0	0	0	0.08	0	0.1	0	0	0	0	0	0.36	0.28	0	0	0	0	0	0	0	0	0	0	0	0	0	0	0	0	0	0.28	0	0	0.69	0	0	0	0	0.76	0	0	1.66
107	HS02	1	Zm00001d028275	13.09	18.48	5.89	8.26	13.68	24.53	7.72	8.93	5.74	14.83	12.3	12.08	9.54	5.47	6.02	8.06	4.1	6.25	34.58	0	0	11.77	0	6.69	0	14.25	0	0	2.95	6.8	0	0	0	0	2.55	0	4.23	2.99	19.23	15.94	10.02	12.93	6.79	4.19	10.82	7.06
108	HS02	1	Zm00001d028279	176.1	285.74	115.23	121.22	184.67	220.51	136.42	127.9	90.03	286.74	127.68	151.51	90.76	144.95	144.63	147.03	156.79	219.85	265.37	80.17	100.32	154.97	99.59	178.4	45.56	161.69	89.6	82	99.48	159.99	105.44	127.77	119.61	139.51	132.53	135.4	132.49	141.46	163.75	144.67	151.83	138.17	128.18	112.83	136.94	137.39
109	HS02	1	Zm00001d028280	20.06	14.45	31.72	36.28	2.41	21.58	41.11	40.25	23.54	31.23	26.97	29.96	47.73	41.01	33.68	19.61	16.04	9.63	13.97	37.97	23.07	14.71	53.61	7.92	26.42	9.79	57.99	67.47	59.67	41.6	70.66	104.29	34	46.22	79.9	68.69	64.03	73.49	20.73	21.58	19.97	1.57	22.91	26.28	38.3	39.38
110	HS02	1	Zm00001d028282	56.72	53.46	86.66	89.64	5.57	88.34	153.4	140.04	154.41	54.57	146.66	72.16	122.15	221.35	163.17	142.57	56.29	82.17	153.68	76.83	339.44	221.04	52.15	135.57	2.78	162.71	64.6	1259.71	2023.12	193.24	33.19	3.04	0	0	0	0	2.42	4.65	143.27	375.01	110.32	127.21	32.11	7.38	6.82	4.74
111	HS02	1	Zm00001d028285	36.6	30.67	33.03	51.77	34.91	37.66	34.79	37.68	23.81	25.01	33.32	31.57	38.44	35.05	32.84	28.9	32.09	23.29	32.26	64.04	40.81	21.95	56.51	24.59	66.46	27.15	46.95	25.74	28.94	28.93	51.83	51.95	49.81	42.53	35.91	37.47	37.14	40.15	28.43	27.46	24.55	19.81	35.26	31.72	33.05	34.92
112	HS02	1	Zm00001d028286	29.59	0	77.27	102.23	0	16.63	58.68	48.64	31.62	6.5	86.85	43.94	57.13	40.62	39.88	26.43	33.65	2.48	0.51	0	0	0	0	0	0	6.82	0	0	0	0	0	0	0	0	0	0	0	1.81	7.43	2.92	13.13	0	0	0	25.67	15.46
113	HS02	1	Zm00001d028287	0	0	0	0	0	0	0	0.49	0	0	0	0	3.04	0	0	0	0.5	0	0	0	0	0	0	0	0	0	3.92	8.99	28.9	0	0	0	0	0	0	0	0	31.44	0	0	0	0	0	0	9.3	0
114	HS02	1	Zm00001d028288	0	0	0	0	0	1.63	2.2	1.58	0.87	1.64	0	2.94	1.54	1.46	1.72	0.67	2.35	2.56	1.28	0	0	1.35	0	0.99	0	5.42	0	0	0	1.59	0	0	0	0	0	0	0	0	1.99	2.67	0	0	0.45	0.78	5.37	0
115	HS02	1	Zm00001d028293	43.75	73.56	20.15	23.89	15.65	32.58	103.11	97.33	60.78	71.13	112.78	81.73	99.81	143.73	139.14	74.42	70.62	123.06	57.22	59.25	59.03	78.46	72.4	75.37	100.58	96.74	70.68	23.21	37.24	56.91	88.57	121.49	115.5	106.34	224.2	204.17	384.57	575.6	62.11	55.06	97.13	108.57	114.53	110.43	164.47	105.7
116	HS02	1	Zm00001d028294	17.01	23.45	12.59	10.8	11.37	14.94	22.28	23	17.71	26.51	17.75	22.47	14.59	17.49	18.09	27.95	26.13	21.01	41.04	78.13	55.99	31.51	72.71	60.21	92.09	58.57	73.1	53.21	54.07	123.38	107.57	95.09	51.72	39.29	47.47	48.69	26.81	30.53	59.42	35.62	26.66	55.84	12.84	15.57	23.31	33.26
117	HS02	1	Zm00001d028296	76.08	68.44	64.37	81.49	59.9	63.91	98.94	109.24	62.99	85.1	75.81	83.05	101.72	99.46	89.97	90.59	108.23	93.72	93.95	108.92	93.39	97.95	91.93	112.38	143.97	101.88	145.25	107.39	115.36	122.31	113.83	131.69	147.63	135.26	96.84	84.46	110.7	111.53	99.53	84.4	98.48	101.33	123.6	112.52	91.82	93.96
118	HS02	1	Zm00001d028297	9.19	9.26	12.93	8.99	17.63	17.25	16.7	15.51	7.31	10.61	12.83	19.34	16.81	19.48	21.13	26.54	24.6	4.78	21.74	14.47	9.45	36.26	12.11	14.05	39.68	21.17	22.33	3.3	2.87	18.73	30.83	24.91	46.43	33.64	29.12	29.26	17.39	24.37	27.94	32.64	23.32	99.55	37.12	23.93	20.21	25.11
119	HS02	1	Zm00001d028298	53.62	44.75	46.86	49.69	38.32	46.88	54.68	57.88	36.48	44.96	34.48	40.17	52.42	41.19	39.51	52.24	47.6	57.13	51.15	772.77	584.73	43.28	872.33	159.89	1109.21	79.71	520.16	310.89	293.52	159.5	353.49	379.22	347.94	246.42	347.39	229.89	275.2	189.46	50.7	34.55	43.3	48.91	98.81	92.25	63.52	58.58
120	HS02	1	Zm00001d028299	121.51	264.86	36.46	81.34	20.29	146.72	79.81	73.56	73.16	361.6	37.04	51.7	22.22	34.05	31.74	86.83	43.12	102	187.2	553.58	729.78	118.08	763.91	315.36	1024.82	291.44	431.92	90.77	17.13	96.02	100.03	52.65	136.08	65.91	58.7	29.79	20.66	29.59	207.78	157.24	55.69	348.21	67.68	42.87	95.05	17.51
121	HS02	1	Zm00001d028304	7.62	0	13.05	14.67	14.89	7.84	42.14	51	13.77	0.9	23.57	25.18	94.88	47.58	42.81	11.37	28.34	18.21	14.33	121.6	63.66	46.09	76.23	24.21	122.9	25.85	174.18	34.47	7.98	17.46	135.74	104.86	120.3	76.05	85.12	94.97	116.97	108.6	36.32	27.13	33.9	20.9	123.67	91.22	71.13	54.35
122	HS02	1	Zm00001d028307	12.95	8.01	13.12	3.91	30.76	3.92	18.04	25.47	10.61	10.39	11.01	12.85	22.75	24.01	20.23	8.98	6.01	35.09	2.69	18.36	18.87	2.78	21.31	7.11	20.19	6.06	1.53	2.52	4.24	6.76	0	9.31	3.13	7.78	33.34	37.97	51.64	67.95	4.59	6.84	5.75	1.2	19.62	12.15	24.58	12.97
123	HS02	1	Zm00001d028313	13.48	7.75	31.36	50.37	19.08	17.48	17.48	16.09	8.13	8.68	27.36	30.91	83.99	18.36	15.14	9.45	8.28	27.13	12.45	10.93	22.74	4.78	5.88	17.5	4.37	7.42	10.93	34.66	38.28	23.71	4.55	10.81	7.62	6.01	6.76	8.88	9.2	11.75	8.42	10.52	5.18	1.81	13.65	6.71	17.46	10.37
124	HS02	1	Zm00001d028317	143.39	117.9	169.04	172.75	210.21	130.53	138.6	145.63	108.13	146.36	172.52	115.23	69.79	89.96	108.41	184.16	147.94	83.73	102.95	18.41	24.96	373.49	10.76	33.11	28.27	71.72	36.07	91.52	148.22	72.09	25.98	13.87	15.14	8.17	8.86	9.66	9.83	15.04	134.45	207.43	237.41	189.64	83.62	31.95	66.86	36.03
125	HS02	1	Zm00001d028328	42.98	66.08	69.46	57.93	36.66	52.88	43.68	47.53	30.09	52.71	31.81	42.68	36.64	27.95	30.08	42.33	35.34	31.79	35.17	31.97	33.29	14.67	41.4	36.32	34.58	29.16	0	13.11	8.95	0	0	0	12.51	22.67	12.83	25.48	40.05	33.28	24.09	22.54	19.28	32.34	37.79	31.32	32.15	37.66
126	HS02	1	Zm00001d028330	195.82	302.57	130.64	206.56	385.24	118.44	134.4	151.05	108.51	361.78	188.55	205.06	139.2	197.4	184.78	190.38	197.24	181.33	126.66	97.83	119.28	283.92	96.1	408.36	107.84	542.76	152.74	216.94	369.3	662.98	210.51	188.2	137.06	137.85	116.88	110.03	76.43	84.76	286.66	319.7	367.19	399.42	419.76	357.57	315.99	278.59
127	HS02	1	Zm00001d028332	220.13	355.49	138.91	166.64	260.57	237.53	168.25	164.09	119.22	340.71	159.02	182.68	121.07	155.09	174.42	162.73	167.79	209.3	272.25	48.74	61.03	175.63	29.98	231.31	25.61	264.73	48.04	93.7	115.81	210.32	70.38	71.75	67.59	86.53	100.21	103.08	91.86	107.62	191.57	169.42	191.53	206.1	173.97	156.96	173.34	171.51
128	HS02	1	Zm00001d028338	9.31	6.3	8.13	7.21	3.55	12.32	11.33	13.37	7.23	7.59	9.05	8.85	5.74	8.19	6.18	9.91	10.89	25.66	72.92	397.25	387.53	29.56	391.04	200.82	259.24	117.43	64.94	220.52	179.36	93.04	138.42	130.9	85.74	67.25	217.3	169.75	139.59	109	80.6	42.44	12.72	57.53	23.61	45.92	23.13	27.99
129	HS02	1	Zm00001d028339	56.37	57.67	51.44	65.03	59.84	51.67	62.24	65.41	39.62	56.2	53.3	57.74	74.11	63.56	61.26	54.12	63.2	52.42	61.7	58.11	39.55	47.09	50.8	48.82	50.3	56.03	57.28	42.66	46	48.98	60.56	52.44	57.37	59.13	57.79	56.04	61.5	74.74	46.9	35.17	54.79	52.51	68.71	66.89	60.31	64.54
130	HS02	1	Zm00001d028341	3.63	1.22	3.56	12.96	3.32	0	7.72	9.14	5.7	3.6	9.51	7.97	14.49	13.01	8.65	8.23	12.09	11.14	1.91	0	0	0	0	2.23	4.66	4.7	2.32	0	0	1.98	0	0	0	6.06	12.06	13.98	10.34	14.37	2.6	6.63	6.33	3.44	13.35	17.9	18.68	23.93
131	HS02	1	Zm00001d028344	66.35	17.92	57.71	185.8	10.99	31.72	107.79	84.19	40.43	11.76	60.94	35.98	191	126.15	157.53	111.87	103.22	8.91	60.43	96.39	51.22	36	121.75	25.31	72.22	38.69	331.97	38.9	13.49	29.56	494.83	556.41	555.29	564.51	390.38	473.81	482.36	346.32	39.5	22.59	17.36	80.26	7.62	8.08	43.66	11.62
132	HS02	1	Zm00001d028348	17.92	21.53	6.7	11.11	10.95	3.24	15.36	4.25	9.37	10.45	0	0	0	0	0.74	20.62	17.52	16.83	6.62	7.35	62.73	69.94	0	357.23	0	55.96	0	356.65	378.74	1163.82	0	0	0	0	0	0	0	0	66.03	190.26	127.17	10.86	58.16	1.46	27.94	0
133	HS02	1	Zm00001d028352	52.22	58.01	46.07	46.2	64.55	60.37	56.92	56.73	34.63	54.37	46.98	50.24	56.04	50.31	47.38	81.48	60.82	68.64	84.09	105.3	103.06	84.12	95.58	56.75	134.23	67.46	85.33	69.28	59.37	58.32	51.42	59.14	88.65	82.8	86.68	75.37	81.81	69.85	64.28	66.26	77.92	72.39	89.62	75.12	61.77	74.14
134	HS02	1	Zm00001d028354	85.95	45.06	77.77	166.52	59.54	56.82	69.55	63.83	41.87	52.08	51.64	61.16	71.52	35.99	48.17	55.17	92.7	63.75	36.73	41.63	37.61	30.92	42.78	25.36	30.01	24.63	26	60.75	45.73	26.96	31.35	33.66	32.95	39.35	41.27	42.11	53.23	68.27	33.59	30.92	38.46	24.24	67.7	73.43	73.15	81.96
135	HS02	1	Zm00001d028358	50.7	98.99	24.41	19.71	30.37	72.25	34.15	27.69	24.48	92.55	45.93	38.48	13.35	23.12	31.19	39.01	31.09	41.81	104.18	14.29	14.3	47.75	15.03	29.57	13.25	53.99	2.15	5.52	9.92	9.54	12.54	9.63	10.59	16.74	17.74	17.71	18.36	19.64	89.17	64.13	31.54	71.4	16.8	17.27	22.79	17.98
136	HS02	1	Zm00001d028359	549.04	694.58	381.49	403.99	622.44	507.88	450.94	524.57	314.5	691.31	412.16	503.44	373.83	469.62	502.99	516.69	595.77	529.35	649.03	199.64	273.39	437.58	122	772.05	140.68	598.7	241.02	362.13	468.95	732.12	211.72	255.25	263.53	323.08	218.94	240	229.75	295.59	464.81	356.45	535.21	418.56	486.16	363.72	401.72	304.71
137	HS02	1	Zm00001d028360	228.75	201.53	383.95	196.02	276.11	332.53	574.37	655.21	343.06	249.39	818.01	1010.61	982.02	2591.61	3571.88	5776.06	3243.23	418.12	291.14	168.5	173.52	320.95	474.49	263.54	188.82	172.38	361.09	252.95	297.86	227.32	516.85	512.28	393.29	407.62	382.05	450.24	604.3	507.83	226.78	244.2	367.77	214.72	728.97	914.27	1024.07	868.66
138	HS02	1	Zm00001d028362	23.35	20.52	18.78	14.28	13.05	13.54	16.42	20.95	15.6	17.81	7.54	10.38	9.61	16.99	15.31	23.66	16.25	18.43	24.8	7.54	18.93	17.13	17.25	37.33	28.57	29.12	28.54	33.16	39.77	33.58	0	0	22.44	7.96	6.17	0	12.63	3.49	33.39	26.01	27.2	30.05	46.81	18.11	8.4	8.68
139	HS02	1	Zm00001d028363	221.49	84.15	203.06	389.08	270.38	134	128.48	107.79	83.83	91.51	69.18	109.13	80.74	33.98	64.44	135.23	172.74	48.93	55.91	56.78	96.25	54.21	44.25	185.04	53.23	133.89	14.81	137.08	221.32	328.58	0	1.85	4.73	2.4	4.89	4.74	8.56	8.66	78.53	55.42	89.56	55.83	79.52	16.65	14.66	15.11
140	HS02	1	Zm00001d028367	144.41	252.27	112.78	126.19	15.04	63.98	236.15	261.84	207.78	124.65	430.62	240.06	81.13	29.45	47.63	65.65	70.21	2.2	36.67	51.98	120.14	46.51	343.04	25.37	96.25	54.65	56.1	5.74	0	9.91	76.21	167	47.67	30.5	486.8	264.51	1316.79	1780.58	69.96	94.48	103.69	37.96	32.19	71.51	103.8	114.63
141	HS02	1	Zm00001d028368	631.39	629.01	691.81	673.25	586.91	679.82	1125.81	1170.66	599.68	606.31	1187.11	956.32	1052.05	268.52	301.74	306.52	235.48	110.13	223.3	60.86	44.7	107.78	66.26	110.38	29.8	97.25	42.07	7.82	11.26	81.61	43.93	83.73	32.39	34.13	115.74	101.14	236.59	451.14	225.27	118.9	216.92	71.24	98.7	108.09	233.92	157.59
142	HS02	1	Zm00001d028369	159.33	210.79	139.16	117.94	194.13	170.58	104.16	104.86	72.94	197.56	123.29	109.47	60.6	108.19	112.99	148.17	115.57	198.68	272	38.79	68.13	281.74	42.47	246.15	33.32	251.21	41.54	53.38	63.75	144.32	28.32	36.2	64.91	39.71	53.4	49.71	83	88.02	223.08	207.08	254.64	299.68	93.91	81.88	122.66	81.86
143	HS02	1	Zm00001d028370	127.57	97.56	141.48	132.07	176.58	138.55	176.34	213.36	106.23	123.89	179.95	179.37	239.84	188.28	172.15	117.47	123.51	76.03	116.86	85.53	82.41	92.88	83.63	72.37	60.82	96.14	65.03	57.53	83.29	100.1	87.6	87.92	77.07	80.67	119.1	87.06	105.57	132.27	114.85	94.66	104.88	70.2	126.2	113.7	117.86	105.89
144	HS02	1	Zm00001d028371	35.95	31	53.58	27.08	81.47	34.21	47.7	61.37	29.45	36.19	59.83	58.55	61.79	65.22	61.49	58.83	64.38	25.05	32.03	55.56	78.17	45.42	103.5	28.28	104.23	41.04	45.92	75.42	67.21	79.29	44.32	33.74	11.08	16.47	16.43	14.72	12.55	14.76	48.36	58.96	36.04	27.31	25.36	41.4	16.52	21.06
145	HS02	1	Zm00001d028372	69.53	91.25	61.1	82.81	75.54	80.67	68.3	58.99	44.18	81.4	65.5	73.18	75.43	57.36	55.84	59.24	58.11	50.71	68.23	69.74	69.14	74.82	61.08	92.58	70.2	99.32	50.15	78.22	76.32	103.83	55.44	56.21	65.08	72.89	74.62	68.13	74.4	87.48	66.47	59.73	78.75	84.21	84.55	83.46	79.5	79.16
146	HS02	1	Zm00001d028373	76.64	145.19	60.36	40.52	66.78	100.47	58.67	55.75	39.2	129.16	69.53	53.82	31.34	63.87	55.28	104.66	80.37	99.66	263.07	306.48	408.06	160.08	131.87	393.08	242.29	234.39	54.24	234.11	221.81	177.19	27.21	27	78.51	62.24	115.28	90.11	80.31	59.63	263.37	156	117.44	199.59	88.44	93.22	93.49	107.62
147	HS02	1	Zm00001d028374	0.94	0	11.19	14.24	0.83	55.75	9.96	7.74	3.34	4.82	25.96	15.25	75.72	7.83	6.41	1.72	0.55	0.84	22.47	0	2.06	0	0	0	0	0	36.97	14.4	3	0	35.01	19.68	35.13	34.89	22.1	6.29	22.41	27.98	0	1.87	0	0	26.7	3.06	24.04	0.8
148	HS02	1	Zm00001d028384	458.28	763.64	364.2	262.6	388.74	499.52	339.03	362.83	237.11	680.55	410.87	344.45	182.3	376.02	414.34	593.27	462.03	615.25	672.18	266.6	289.31	625.05	299.36	377.25	409.07	572.52	266.47	388.01	411.51	381.62	212.53	217.26	380.91	331.69	395.86	312.8	273.08	204.48	817.52	654.02	496.27	482.88	418.15	404.44	455.86	527.16
149	HS02	1	Zm00001d028385	37.83	44.78	33.63	45.11	43.41	43.57	32.25	42.55	24.06	44.22	37.35	41.93	50.17	57.37	53.61	57.18	62.5	55.12	54.77	49.91	40.2	46.78	52.23	37.16	62.69	48.95	45.68	43.41	39.24	48.11	59.03	60.88	77.72	77.06	102.67	102.42	78.91	94.28	49	51.55	45.06	36.13	61.04	77.35	76.24	106.17
150	HS02	1	Zm00001d028386	288.15	102.58	411.18	504.22	417.82	226.49	235.04	226.62	142.39	127.07	207.09	160.71	305.24	247.29	282.82	417.7	391.06	381.88	104.65	250.21	306.1	71.25	452.68	166.26	200.14	48.74	173.78	287.62	535.72	350.06	372.95	363.44	193.69	177.39	333.19	378.53	232.94	326.36	68.38	105.18	115.23	58.98	130.34	90.25	117.6	149.73
151	HS02	1	Zm00001d028388	9.9	6.08	8.36	7.5	11.93	6.93	7.41	8.09	4.81	5.55	9.41	6.48	5.97	4.76	5.89	4.93	9.15	9.06	10.66	6.52	3.84	14.23	9.7	7.39	6.73	10.2	1.91	6.26	9.85	13.27	2.61	6.8	8	4.98	8.75	7.08	8.1	7.46	8.4	7.04	13.41	8.91	5.68	5.65	9.3	8.31
152	HS02	1	Zm00001d028389	42.64	15.45	34.1	32.47	33.32	22.13	119.79	145.25	85.44	24.07	177.06	107.73	103.57	598.42	560.4	118.02	112.32	328.78	13.66	97.67	93.1	87.79	541.57	3.19	245.24	1.27	178.9	2.42	1.93	0	361.03	351.53	465.47	146.01	478.02	330.05	499.54	295.19	18.18	27.8	66.41	3.8	23.86	29.49	18.31	26.36
153	HS02	1	Zm00001d028391	69.26	10.7	106.84	72.69	102.63	54.28	98.65	108.92	59.02	20.92	104.05	75.75	116.6	160.8	144.77	127.47	112.19	68.43	70.49	49.82	44.73	121.39	52.74	82.16	45.68	91.18	138.58	120.53	124.55	155.37	285.52	138.74	78.23	57.42	64.55	59.24	50.83	44.06	127.26	121.94	115.54	47.16	107.2	52.22	93.33	43.32
154	HS02	1	Zm00001d028392	479.33	492.27	518.38	374.45	609.76	329.95	404.83	383.8	224.19	475.8	361.73	325.82	276.52	548.88	498.47	810.51	576.22	496.83	262.62	761.14	821.02	700.59	3672.84	228.55	1621.22	223.92	975.94	153.52	168.99	224.71	1738.31	1486.94	1351.58	547.22	2274.32	1620.38	1330.87	637.51	324.28	376.77	605.75	214.29	450.37	352.58	286.82	319.7
155	HS02	1	Zm00001d028396	467.31	626.8	374.62	436.14	447.47	484.16	402.3	379.37	257.2	596.09	371.9	435.22	306.16	348.27	391.71	474.41	415.98	475.8	485.83	425.41	322.24	306.42	387.27	320.11	410.48	270.41	281.07	200.94	187.37	173.48	256.22	218	337.24	332.39	300.24	274.31	238.41	194.79	360.43	311.15	305.39	240.04	362.55	264.13	258.87	232.92
156	HS02	1	Zm00001d028397	112.53	34.39	110.82	154.08	168.46	95.37	163.79	178.87	94.74	49.52	130.1	124.85	181.48	106.34	110.58	110.72	128.75	52.25	43.72	360.33	158.29	48.74	395.72	46.27	342.63	42.1	162.19	89.25	79.62	80.51	298.23	251.14	209.26	162.35	289.08	291.16	241.71	324.96	54.23	49.47	67.47	43.16	101.3	90.06	74.59	89.5
157	HS02	1	Zm00001d028398	23.83	44.69	19.39	20.24	24.95	58.74	64.23	81.5	38.73	56.38	49.41	80.73	35.02	98.95	88.99	60.71	52.59	481.73	40.09	55.68	84.29	332.71	51.88	233.3	27.78	103.53	4.12	44.26	71.08	177.32	34.84	15.32	12.13	0	2.49	4.7	9.78	6.47	71.49	145.2	266.13	109.78	12.75	2.42	186.11	0
158	HS02	1	Zm00001d028399	237.94	69.39	365.35	426.21	518.94	422.09	171.49	155.79	92.55	68.98	193.41	124.65	127.49	80.42	107.67	210.61	214.05	37.06	73.6	275.75	105.17	12.44	282.76	19.59	321.04	12.05	308.81	217.88	196.83	72	1349.77	783.52	277.55	335.76	802.87	1196.17	147.41	298.38	35.11	16.99	32.64	0	81.67	27.84	17.82	8.2
159	HS02	1	Zm00001d028400	105.02	119.81	109.67	87.51	34.5	51.35	137.89	122.7	70.67	115.64	38.96	89.44	153.61	30.6	29.59	56.25	39.48	70.16	103.87	0	17.72	94.95	0	27.66	0	87.54	5.09	0	0	16.54	0	0	0	0	0	0	0	0	117.25	87.72	40.47	77.07	3.31	0	30.21	0
160	HS02	1	Zm00001d028404	32.91	20.04	26.24	29.04	24.88	21.52	82.09	111.44	32.05	32.09	33.13	45.94	77.45	89.55	71	39.54	77.86	15.82	18.7	14.06	3.42	0	4.69	2.18	16.99	2.33	54.69	33.84	31.88	12.69	75.88	156.6	26.69	85.21	33.52	63.69	49.8	99.56	18.83	4.13	8.83	0	112.36	254.09	116.66	214.92
161	HS02	1	Zm00001d028406	82.97	2.47	130.56	122.01	13.16	12.37	133.36	152	74.5	1.37	39.35	58.4	231.88	18.72	20.57	14.83	34.25	19.52	88.11	338.96	453.36	4.56	52.11	116.76	16.21	29.04	154.13	183.44	341.03	348	49.12	25.35	57.69	73.28	17.09	15.52	62.73	139.1	31.09	20.6	10.57	0	36.79	14	40.73	3.89
162	HS02	1	Zm00001d028408	0	0	1.66	3.24	1.19	0	2.94	5.39	0	0	0	0	2.24	0	0	0	0.39	0.8	5.78	0	0	4.2	0	17.23	0	7.21	0	0	0	2.23	0	0	0	0	0	0	0	0	1.13	1.68	7.61	6.31	2.24	0	0	0
163	HS02	1	Zm00001d028410	1.12	10.33	0	0	0	5.06	0	1.89	0.86	12.14	1.29	0	0	0.86	1.01	3.02	0	4.83	65.78	0	2.84	115.57	15.01	17.3	5.06	64.28	3.51	2.33	0	10.92	0	0	0	0	4.62	0	0	0	62.1	86.14	31.01	121.85	5.17	0	0	0
164	HS02	1	Zm00001d028412	179.09	152.85	328.19	240.49	314.57	198.3	187.06	173.34	105.43	158.07	126	175.44	168.89	122.98	144.96	319.1	228.1	223.35	163.54	208.23	203.81	248.65	132.49	151.61	125.22	151.79	42.13	349.16	349.13	251.9	37.21	28.52	15.05	10.25	19.9	12.05	6.47	8.57	130.61	142.36	245.62	208.95	133.87	52.45	104.37	28.13
165	HS02	1	Zm00001d028413	4.38	0	5.8	3.69	17.92	8.24	9.1	10.75	4.99	0.7	8.94	12.28	16.56	4.86	7.89	5.9	3.95	0	0.74	0	0	0	0	0	0	0	0	5.64	22.9	15.81	0	0	0	0	0	0	0	0	1.66	0	3.9	0	7.84	0	27.82	0
166	HS02	1	Zm00001d028414	5.31	8.74	9.36	5.1	10.81	16.04	11.05	10.34	7.73	11.75	10.16	8.09	5.01	10.11	10.7	31.96	15.52	18.91	87.44	372.32	412.37	13.67	231.84	225.2	286.38	94.09	41.9	220.36	213.26	146.54	38.26	56.02	60.43	38.35	84.27	46.16	27.14	32.16	55.07	20.26	5.9	15.22	30.15	16.51	11.44	13.07
167	HS02	1	Zm00001d028415	19.17	15.08	17.22	23.5	21.55	15.29	23.81	28.12	15.1	15.02	20.7	23.03	30.86	25.58	27.57	19.59	27.54	16.77	21.77	40.69	35.82	25.09	38.25	24.62	47.33	22.87	53.89	32.67	33.35	39.66	54.17	64.14	60.82	57.69	46.78	40.85	40.92	50.07	21.92	22.34	29.11	16.07	39.98	47.04	34.1	39.37
168	HS02	1	Zm00001d028416	23.48	19.34	27.82	35.11	20.79	15.9	30.42	38.22	20.65	24.4	24.26	41.83	65.67	47.42	46.81	33.82	37.73	32.37	10.18	7.31	15.33	7.24	5.18	21.79	6.45	10.31	12.21	22.97	22.21	25.17	9.43	19.18	0	8.16	15.18	18.04	14.22	18.91	11.06	14.73	12.69	1	10.35	9	41.3	34.86
169	HS02	1	Zm00001d028417	75.65	56.31	74.83	111.75	93.83	70.93	93.02	101.09	60.22	50.83	77.26	88.45	121.82	71.14	74.46	54.04	71.84	57.69	61.86	102.58	81.77	53.93	92.67	66.94	99.2	52.52	75.08	67.48	67.33	73.2	95.32	89.26	94.76	87.97	114.98	94.48	142.83	177.18	56.81	45.57	62.45	45.51	71.8	66.38	86.54	70.23
170	HS02	1	Zm00001d028422	5.72	7.48	4.87	3.19	6.06	5.78	4.52	3.53	2.24	6.47	4.35	4.03	1.87	2.24	3.35	3.22	2.72	3.9	13.98	0.86	1.29	8.53	2.42	2.53	0	7.06	0	0	0	0.86	0	1.64	0	1.48	5.44	1.84	6.85	2.48	8.69	8.78	6.61	7.22	2.85	2.11	5	4.29
171	HS02	1	Zm00001d028423	0	0	1.43	0	0	0	0	0.44	0	0	0	0	0	0	0	1.13	0	0	32	38.68	57.54	18	21.55	68.63	28.81	74.36	25.78	44.81	52.85	81.2	89.7	51.69	15.11	20.4	19.31	48.23	22.34	21.9	49.91	36.44	0	0	2.79	0	7.96	0
172	HS02	1	Zm00001d028424	20.38	31.52	19.91	16.29	18.06	23.26	23.49	25.17	15.06	29.33	21.73	18.13	14.51	16.13	17.71	26.54	20.72	28.33	34.34	285.78	199.72	20.21	285.9	53.18	353.45	45.16	159.97	82.49	47.88	33.73	95.74	71.82	119.2	110.68	144.16	96.54	138.62	87.35	28.33	26.91	19.01	31.16	19.9	24.13	22.43	26.33
173	HS02	1	Zm00001d028425	72.31	99.66	66.73	52.64	67.85	76.83	71.17	70.17	39.55	76.05	53.72	50.32	55.34	75.45	67.77	73.06	79.72	76.7	111.92	36.72	58.16	119.44	31.35	92.6	64.13	104.72	54.2	73.04	74.54	78.24	24.62	38.28	51.93	46.43	39.45	35.64	47.48	38.74	121.9	127.2	76.98	105.3	66.46	66.8	53.96	43.98
174	HS02	1	Zm00001d028428	115.73	5.6	216.13	195.33	215.2	41.23	99.47	155.42	62.74	9.85	157.18	100.14	90.32	243.51	287.88	301.13	171.56	499.72	14.71	170.15	272.26	153.29	385.25	103.27	262.64	35.24	264.2	285.75	177.24	55.12	154.15	192.53	256.01	124.19	224.62	149.93	202.4	190.94	52.96	80.51	313.98	76.69	497.06	191.1	282.67	294.17
175	HS02	1	Zm00001d028429	176.5	150.65	172.41	184.23	216.64	146.21	108.83	109.84	71.86	174.14	109.84	130.64	95.33	59.33	77.29	98.99	69.59	159.56	191.17	72.44	132.53	402.8	61.87	1012.84	106.31	1156.35	45.82	34.76	35.53	362.72	20.39	9.49	83.89	58.61	26.61	22.66	14.78	11.11	196.45	229.87	376.11	526.77	42.85	11.93	25.7	7.31
176	HS02	1	Zm00001d028436	472.75	618.48	343.7	642.12	261.37	499.89	321.49	258.28	217.67	535.52	265.48	325.17	232.46	185.52	207.39	231.01	253.81	437.05	600.06	550.51	353.78	251.19	560.18	384.41	567.61	438.02	350.56	249.22	193.34	249.09	490.74	474.85	430.58	380.59	519.35	501.23	475.13	519.01	273.58	207.88	246.57	522.48	322.03	293.09	272.17	267.72
177	HS02	1	Zm00001d028438	179.2	294.25	86.89	110.41	152.21	180.13	123.61	125	92.72	266.63	109.26	151.27	80.36	106.26	119.51	118.97	141.08	174.39	310.44	66.29	93.34	192.86	36.26	276.08	47.99	278.06	50.58	105.64	145.69	299.58	51.4	56.41	53.45	62.15	47.16	48.76	35.35	50.5	201.68	131.84	182.14	195.31	95.99	70.65	83.49	72.18
178	HS02	1	Zm00001d028439	23.41	25.28	22.59	33.69	20.31	24.43	29.15	34.25	18.22	21.18	25.53	28.65	35.86	23.42	24.21	27.31	34.71	25.5	48.93	20.04	24.46	57.84	12.47	34.83	19.81	45.36	18.07	26.76	21.23	33.93	19.99	28.6	22.75	16.81	20.71	22.04	17.46	27.95	49.19	46.58	43.99	54.32	23.88	25.47	23.92	26.81
179	HS02	1	Zm00001d028443	30.47	36.36	27.27	37.31	23.49	33.18	44.72	54.52	27.67	46.14	37.3	51.19	75.84	41.58	42.08	36.97	35.01	34.65	58.59	36.76	34.31	40.15	16.12	32.76	13.71	38.27	36.06	24.68	13.66	21.12	18.14	16.88	23.29	37.43	30.97	25.75	27.22	48.65	37.2	30.68	39.01	49.15	41.91	35.82	38.72	33.38
180	HS02	1	Zm00001d028447	37.25	65.05	9.26	18.22	0	16.17	18.65	11.42	14.03	53.6	5.82	12.88	5.15	13.24	12.17	16.19	14.57	43.71	76.79	0	2.47	38.15	0	19.73	0	30.86	12.25	0	0	25.89	8.8	8.44	6.82	9.41	2.05	0	4.86	12.37	32.01	24.17	12.44	11.6	8.15	9.64	4.57	12.67
181	HS02	1	Zm00001d028450	563.07	432.15	629.92	309.79	604.09	455.83	465.03	391.7	301.2	256.1	253.55	249.73	328.08	290.22	268.2	320.93	301.19	210.5	251.76	249.11	172.59	236.21	442.19	177.03	262.95	152.6	418.48	287.33	389.7	303.78	398.92	396.7	247.36	225.37	179.6	149.32	215.82	171.96	250.81	377.74	264.72	156.65	277.74	194.33	230.74	210.14
182	HS02	1	Zm00001d028452	1.06	7.44	0	0	0	2.22	4.76	5.14	2.23	7.48	0	0	0	1.39	0.48	0.8	0.96	0	5.24	0	0	0	0	9.44	0	10.95	0	0	0	16.03	0	0	0	0	0	0	0	0	6.89	7.71	0	0	0	0	0	0
183	HS02	1	Zm00001d028453	113.98	168.24	145.44	106.59	124.92	130.91	121.25	113.13	75.59	155.18	136.84	103.6	91.05	105.81	98.35	144.54	121.88	123.38	166.55	43.3	60.14	132.07	38.53	112.42	56.4	114.05	45.4	64.45	74.63	95.18	34.85	56.51	41.72	43.63	74.75	67.53	59.12	46.44	158.43	142.61	122.02	145.49	102.8	99.5	109.51	129.28
184	HS02	1	Zm00001d028456	31.05	13.18	48.95	40.58	54.72	24.13	76.76	78.99	41.23	11.03	49.66	51.56	83.67	64.52	56.09	65.31	84.43	41.03	8.9	19.59	28.9	6.01	4.7	15.81	5.06	14.15	28.86	13.62	19.65	48.93	17.16	18.72	0	6.48	8.49	16.53	14.69	44.71	15.71	14.42	13.9	13.99	20.13	12.62	58.22	57.86
185	HS02	1	Zm00001d028458	121.09	97.26	194.96	115.66	63.53	121.38	139.11	173.94	107.3	98.82	129.34	120.42	148.31	151.39	153.44	156.39	111.51	95.49	99.03	113.06	82.54	58.32	139.26	65.26	98.01	76.47	123.85	111.41	102.07	60.14	84.32	80.32	62.3	73.24	63.4	54.25	100.91	101.2	75.76	83.86	68.47	86.12	102.12	140.41	162.35	162.36
186	HS02	1	Zm00001d028463	44.56	66.29	46.87	22.21	44.42	37.48	40.29	39.54	28.58	69.96	51.46	32.19	20.85	41.58	43.67	50.2	40.93	63.59	55.67	17.46	20.28	63.87	36.62	35.62	31.49	69.22	21.3	13.39	20.19	27.75	35.37	66.57	37.5	39.84	61.75	56.16	70.04	55.83	81.59	73.73	57.99	102.37	40.81	54.34	49.51	68.05
187	HS02	1	Zm00001d028471	12.62	2.09	25.47	23.8	5.24	44.82	30.01	32.3	18.15	1.46	76.99	32.15	14.64	23.1	23.47	38.51	14.2	0	22.94	19517.2	7801.32	8.3	11946	21.39	14966.3	6.66	11580.2	549.28	7.47	3.74	14014	9914.53	11988	12337.6	5623.35	5987.48	2871.46	4013.89	17.16	7.19	7.91	0	10.56	430.29	19.43	5.48
188	HS02	1	Zm00001d028474	359.61	519.14	157.88	242.8	260.78	535.77	174.68	134.51	115.89	511.36	77.71	230.02	92.28	70.59	86.31	118.59	101.45	537.94	522.19	578.31	369.58	228.55	1535.62	188.95	536.41	146.58	208.39	425.88	316.31	93.16	641.44	410.85	323.51	171	703.39	425.08	465.98	353.52	159.59	118.22	130.18	198.94	151.29	129.13	176.36	118.03
189	HS02	1	Zm00001d028475	129.36	68.28	169.77	132.21	230.51	138.95	138.65	135.23	91.83	71.83	122.47	111.48	127.5	118.69	126.07	160.26	117.5	91.93	119.19	217.93	162.28	108.77	199.42	133.52	237.03	100.04	198.53	167.88	141.19	141.8	222.54	223.23	271.39	179.46	215.13	175.28	196.14	232.09	88.6	80.22	140.1	76.81	191.53	149.6	182.18	173.37
190	HS02	1	Zm00001d028477	594.31	517.44	557.79	719.35	667.73	524.73	529.38	596.06	371.14	467.9	385.62	457.97	450.01	391.5	422.4	446.46	500.44	421.16	561.86	402.09	534.92	255.83	621.7	369.67	281.76	237.93	233.99	449.47	458.46	294.54	251.36	371.66	272.68	414.67	407.32	400.62	449.6	514.99	327.71	322.98	301.11	198.03	420.36	226.88	336.32	323.24
191	HS02	1	Zm00001d028481	189.78	262.73	122.89	183.47	188.09	219.79	180.64	203.02	122.26	251.41	198.37	220.78	198.4	240.61	241.07	193.93	207.7	223.46	285.77	183.31	144.62	244.54	152.15	209.28	124.32	226.32	160.24	115.76	116.85	147.19	200.03	177.28	207.12	233.04	219.86	211.34	161.66	229.46	262.73	224	250.37	211.25	261.19	204.91	212.55	211.84
192	HS02	1	Zm00001d028482	76.37	8.62	109.24	143.83	41.85	62.05	44.03	47.71	27.19	14.09	33.62	25.33	41.77	29.81	24.46	32.17	27.99	18.4	39.98	29.54	33.35	78.98	27.87	24.18	9.54	16.82	34.33	68.07	67.21	69.29	13.48	11.88	12.89	13.99	12.36	12.26	12.29	24.95	47.85	51	39.6	33.54	16.05	22.87	21.45	41.72
193	HS02	1	Zm00001d028484	0	0	0	0	0	0	0	0	0	0	0	0	0	0	0	0.97	0	0	77.77	4.62	8.17	17.49	1.93	143.13	8.7	114.27	11.81	20.64	33.91	159.1	22.72	16.68	12.81	9.08	11.64	7.98	8.56	7.76	82.17	46.72	3.41	6.43	2.5	0.36	6.77	0
194	HS02	1	Zm00001d028486	162.86	290.33	84.84	129.53	22.16	196.32	132.19	135.81	105.78	207.97	27.93	141.01	67.25	110.7	117.29	97.56	90.16	92.29	34.63	0	93.07	5.93	0	375.77	3.03	89.4	0	161.45	262.58	584.28	0	0	0	0	0	0	0	0	6.74	17.6	20.35	0	1.6	0	13.93	0
195	HS02	1	Zm00001d028490	119.61	144.72	98.73	100.83	104.44	108.03	117.76	126.99	74.8	133.34	93.15	112.45	86.97	104.19	112.36	112.82	106.95	135.54	125.4	102.09	110.96	109.98	123.83	210.12	108.87	147.73	120.74	121.2	122.73	146.21	140.1	156.56	155.23	147.31	124.25	115.83	127.87	121.39	113.1	103.4	120.07	119.3	110.98	87.64	95.55	72.59
196	HS02	1	Zm00001d028493	54.85	73.04	27.78	52.12	10.8	47.08	37.3	37.74	25.97	29.95	23.68	25.96	31.25	25.45	23.63	21.26	33.68	18.28	37.43	36.9	14.84	6.76	26.75	23.78	0	19.81	26.93	33.37	47.63	64.75	26.33	66.32	0	9.78	4.51	0	16.34	22.91	26.15	30.75	15.17	0	24.95	22.17	23.44	44.09
197	HS02	1	Zm00001d028498	0	0	0	0.03	0.04	0	0	0	0	0	0	0	0.04	0	0.04	0.03	0.02	0	0.01	0	0	0	0	0	0	0	0	0	0	0	0	0	0	0	0	0	0	0	0	0	0.04	0.02	0.02	0.07	0	0
198	HS02	1	Zm00001d028509	227.04	294.74	252.41	237.11	252.22	312.27	278.76	289.99	175.59	270.19	243.16	242.22	263.97	270.48	282.5	329.41	289.52	288.68	331.38	256.39	235.37	232.84	278.73	275.29	283.73	298.09	199.32	149.56	164.63	168.41	225.86	215.22	265.15	256.41	292.51	256.16	248.82	229.92	257.34	229.66	251.49	257.83	303.29	377.84	337.64	378.39
199	HS02	1	Zm00001d028510	93.62	89.82	128.89	53.36	330.78	98.26	87.91	93.54	92.75	88.37	87.75	73.15	67.79	26.97	36.5	68.73	22.51	69.4	129.1	243.26	178.16	229.85	71.7	175.24	114.03	108.2	61.05	102.09	92.7	89.71	21.82	23.76	0	4.14	36.86	35.44	21.55	24.09	275.39	229.23	249.53	38.11	15.82	4.2	12.35	9.26
200	HS02	1	Zm00001d028511	157.73	252.39	103.89	127.79	126.98	179.83	104.79	101.96	84.38	202.65	145.46	107.3	80.17	113.7	119.32	105.45	116.54	143.06	211.54	61.07	73.22	150.7	35.42	143.29	51.67	187.8	66.25	78.86	81.89	120.18	58.16	65.3	56	69.02	59.84	64.79	50.39	58.15	202.54	152.05	134.66	172.02	114.76	123.22	119.67	124.41
201	HS02	1	Zm00001d028512	10.12	10.86	9.76	2.99	18.61	13.85	10.85	9.02	7.82	19.51	21.6	7.63	2.85	13.35	11.7	14.68	9.19	14.52	33.92	0.64	3.55	115.47	0	21.27	1.35	32.51	0.94	14.39	19.86	25.37	0	0	0	0	0	0	0	0	46.18	56.1	37.8	53.02	8.95	3.21	3.14	2.27
202	HS02	1	Zm00001d028513	65.97	84.32	78.97	60.58	61.17	67.54	84.4	88.16	47.3	73.16	68.8	67.57	76.35	84.44	67.6	80.91	68.06	80.31	95.76	28.74	33.36	86.69	35.03	59.35	36.39	85.5	54.72	42.94	33.14	48.01	35.25	42.68	42.84	50.24	41.88	40.46	35.3	50.42	102.67	91.75	60.76	88.44	61.83	79.71	63.18	71.43
203	HS02	1	Zm00001d028514	31.97	34.59	38.29	48.66	43.35	35.01	28.82	30.36	20.63	32.53	32.45	38.46	61.77	28.32	28.77	26.49	25.31	31.66	29.27	14.87	17.17	19.09	8.3	21.44	19.48	25.73	29.86	13.41	17.05	26.69	13.59	8.18	18.46	19.32	14.91	12.3	17.33	19.64	24.54	25.1	16.93	22.93	37.94	30.42	27.53	22.22
204	HS02	1	Zm00001d028522	56.86	38.87	78.27	27.29	120.3	51.7	53.72	59.42	35.13	34.06	38.57	40.07	29.39	57.87	59.05	72.1	74.34	50.64	48.23	33.21	37.38	90.89	25.67	75.74	32.96	98.9	27.49	158.92	205.94	276.67	22.97	41.12	0	14.59	7.22	6.12	15.27	11.47	68.78	94.39	113.39	67.67	97.17	70.73	74.55	77.89
205	HS02	1	Zm00001d028524	32.22	81.53	4.53	6.36	3.24	40.47	13.03	14.17	11.62	40.97	0	9.9	0	3.43	1.81	2.98	3.16	8.54	15.42	0	0	0	0	0	0	0	0	0	0	0	0	0	0	0	0	0	0	0	0	0	0	0	12.13	0	5.5	0
206	HS02	1	Zm00001d028527	0	0	0	0	0	0	0	0	0	0	0	0	0	0	0	0	0	0	0	0	0	0	0	0	0	0	0	0	0	0	0	0	0	0	0	0	0	0	0	0	0	0	0	0	0	0
207	HS02	1	Zm00001d028528	39.29	70.58	42.42	42.77	29.11	45.29	38.59	36.62	24.13	59.71	37.6	36.56	40.85	38.07	42	48.8	48.2	75.38	64.69	86.44	68.14	78.76	90.19	55.78	73.05	40.87	63.08	29.41	21.99	27.06	95.34	72.42	110.45	77.82	65.84	75.74	60.67	63.82	69.43	63.19	70.27	59.79	48.27	55.7	66.13	73.68
208	HS02	1	Zm00001d028529	164.94	190.97	175.66	164.58	158.12	162.83	165.68	162.44	110.03	155.85	154.78	133.75	136.66	165.33	164.97	180.71	149.92	177.35	235	161.86	138.41	238.78	134.06	213.15	165.32	260.2	135.48	105.11	131.07	208.93	154.36	144.85	158.47	155.22	147.01	144.64	128.12	140.89	256.05	207.31	194.23	251.16	138.74	132.23	125.94	145.81
209	HS02	1	Zm00001d028531	207.65	202.86	207.41	228.51	165.31	153.59	269.14	312.82	173.31	232.16	216.69	307.01	336.15	244.39	245.31	179.51	163.73	108.18	129.11	168.01	198.85	70.21	128.53	133.52	195.86	153.35	338.56	237.03	196.29	144.64	153.3	171.79	284.9	288.61	306.29	236.77	284.92	267.68	122.64	124.68	125.09	79.51	243.55	124.29	151.83	111.15
210	HS02	1	Zm00001d028532	139.65	129.59	141.27	149.15	122.18	123.52	147.91	160.97	93.43	107.72	113.72	124.23	134.27	135.88	138.47	140.9	145.14	109.73	118.09	158.12	115.69	135.2	143.46	121.15	142.19	111.03	131.18	126.98	104.92	129.84	111.95	118.63	121.59	110.12	94.53	95.59	95.28	117.13	116.52	135.24	128.74	94.04	150.74	120.85	140.22	127.83
211	HS02	1	Zm00001d028533	46.66	63.06	32.3	37.41	43.75	49.39	42	41.57	30.67	62.73	29.35	37.03	41.89	34.52	34.83	39.72	31.69	39.92	78.21	132.94	113.93	64.82	84.96	82.71	119.4	80.48	106.21	66.41	66.11	108.06	119.34	131.04	114.67	99.59	111.91	104.29	86.36	121.33	67.39	42.9	58.56	76.62	66.28	52.85	48.56	43.09
212	HS02	1	Zm00001d028534	34.48	50.68	37.49	47.77	32.82	42.92	28.92	26.16	16.2	40.78	24.02	35.33	45.53	28.82	32.37	28.32	30.05	45.47	50.41	30.01	32	22.95	41.7	26.99	32.64	25.17	49.06	40.6	34.79	23.07	51.7	83.84	43.93	52.7	79.41	57.34	90.11	94.15	23.16	26.21	27.32	26.69	49.9	49.79	90.81	88.23
213	HS02	1	Zm00001d028535	82.4	69.95	88.96	130.24	87.99	77.5	77.29	82.55	50.42	89.15	74.8	90.98	110.73	103.97	100.98	92.47	115.35	112.82	60.94	89.74	69.69	58.65	73.28	36.09	46.54	33.41	74.42	69.97	66.33	40.12	120.96	144.67	86.69	118.03	169.02	167.17	120.12	143.3	60.06	67.12	72.46	43.64	96.12	88.91	136.76	141.27
214	HS02	1	Zm00001d028536	528.7	253.52	688.86	859.85	254.57	310.07	460.56	451.97	246.13	186.15	256.47	310.43	660.81	307.79	289.79	365.2	290.08	199.43	728.13	385.48	424.07	271	329.92	304.06	254.14	263.27	276.14	233.46	259.13	198.31	205.88	257.79	249.35	373.86	281.04	239.18	406.94	299.81	404.95	330.63	311.92	258.45	177.79	200.59	320.7	386.03
215	HS02	1	Zm00001d028537	38.72	85	4.16	13.02	16.69	34.44	15.8	9.94	13.51	45.84	0	3.87	0.88	8.85	5.15	23.9	10.17	20.18	28.71	5.23	6.06	44.95	20.7	28.93	11.03	43.22	0	27.26	17.68	40.99	0	0	0	0	2.11	0	0	0	31.02	27.23	13.58	105.13	4.43	0	5.04	0
216	HS02	1	Zm00001d028538	43.18	71.77	40.63	19.76	39.08	48.45	25.29	17.9	18.57	61.16	39.38	22.87	4.52	10.93	15.44	23.34	14.54	31.25	71.53	2.37	5.55	46.86	0.82	21.76	0.4	72.36	0	0	0.93	8.64	0	0	0	1.03	1.09	1.09	0.82	2.16	74.47	62.04	21.77	65.77	6.86	4.1	8.72	14.04
217	HS02	1	Zm00001d028540	39.63	41.17	38.38	47.39	44.6	28.69	43.32	51.54	27.17	38.69	33.8	34.59	53.3	35.72	37.61	35.25	46.49	25.56	35.68	37.23	35.87	24.36	30.04	21.1	34.65	21.56	32.24	25.37	34.57	36.14	27.39	49.42	31.9	33.56	31.67	39.79	48.35	63.78	29.98	22.38	29.13	18.93	32.65	45.27	39.21	50.99
218	HS02	1	Zm00001d028541	363.68	740.57	172.72	172.61	164.75	386.72	208.65	199.92	146.29	628.32	236.56	247.97	89.03	216.79	226.77	365.94	245.99	417.43	836.43	215.7	262.41	509.1	115.34	487.84	157.15	444.56	98.1	108.79	219.22	298.67	119.01	141.72	163.84	176.23	170.21	168.29	131.69	103.94	746.73	443.35	473.12	475.49	190.94	169.78	172.67	220.44
219	HS02	1	Zm00001d028542	172.04	169.6	170.67	195.72	158.38	154.22	195.72	229.93	135.21	159.9	199.43	167.94	219.34	212.43	226.87	226.84	240.31	291.27	533.35	5934.78	4575.4	218.62	5749.08	1698.7	6309.3	633.74	1066.48	1412.96	1334.55	733.22	1051.38	981.42	1162.24	645.71	1643.07	1193.84	1460.51	1201.44	383.45	239.21	223.5	229.02	255.45	432.82	330.01	380.27
220	HS02	1	Zm00001d028543	115.2	143.97	100.33	115.81	119.63	185.95	111.63	127.02	76.93	129.55	131.04	121.03	126.41	167.84	160.33	144.3	143.36	123.87	185.71	115.59	121.77	171.53	104.21	129.99	121.13	121.3	105.51	72.62	80.99	96.81	115.56	133.7	134	139.69	126.93	133.96	94.42	140.5	132.36	138.51	160.46	133.32	119.24	131.53	124.69	146.76
221	HS02	1	Zm00001d028546	257.77	421.53	142.84	209.44	238.68	320.43	172.62	168.74	131.69	387.85	168.65	204.85	121.59	142.21	159.91	164.64	172.46	256.15	348.76	75.34	89.93	194.69	53.85	236.31	49.58	252.87	57.81	74.03	99.17	197.07	70.05	77.22	73.05	94.29	81.97	80.77	78.47	99.08	207.88	169.81	193.57	212.8	143.45	131.51	141.13	140.89
222	HS02	1	Zm00001d028547	0	0	0	0	0	0	0	0.43	0.35	0	0	0	0	2.55	0	0.13	0.45	0	0	0	0	0	8	0	0	0	8.03	4.47	0	0	0	0	0	0	0	0	0	0	0	0	0	0	0	0.12	0	0.43
223	HS02	1	Zm00001d028548	49.56	0	103.58	128.82	105.8	2.47	33.17	20.5	12.88	0.88	12.67	19.68	45.26	15.33	9.19	21.85	82.45	124.59	5.5	17.45	44.28	27.04	137.13	26.28	16.92	16.55	41.62	49.39	54.25	18.04	34.13	43.92	35.42	58.75	111.95	54.15	144.26	37.93	4.18	5.86	27.49	3.85	20.38	119.78	50.87	46.46
224	HS02	1	Zm00001d028549	30.19	15.06	38.64	33.64	39.33	29.66	36.25	38.88	22.53	14.28	35.87	30.12	37.94	38.92	39.33	38.48	46.64	41.82	73.35	303.91	318.18	26.41	309.69	140.85	326.8	83.73	88.87	151.13	159.39	133.39	82.43	69.74	97.98	83.2	155.42	125.76	106.51	75.62	52.71	41.61	24.63	47.44	48.22	87.18	51.46	61.55
225	HS02	1	Zm00001d028550	2503.03	1866.71	3186.92	3053.63	3390.71	1621.89	2393.33	2157.66	1486.98	1819.37	2356.03	1919.31	1630.48	1006.98	1095.62	1258.02	1181.78	822.39	885.2	146.22	276.16	553.65	186.32	701.22	241.09	612.81	199.07	219.75	321.73	702.93	104.57	115.86	228.88	278.62	126.9	134.5	156.75	156.06	656.9	636.21	653.49	512.2	510.54	556.94	299.12	316.05
226	HS02	1	Zm00001d028552	2.16	1.61	0.53	2.31	1.44	2.5	0	0.51	0	4.5	0.73	0.96	0.75	1.85	0.15	1.81	0.02	1.17	7.41	5.9	6.55	9.25	4.75	6.17	16.35	3.49	0	11.29	1.33	1.67	0	0	5.55	5.4	1.63	1.14	0	0.86	3.72	6.18	5.35	6.95	0.01	2.15	0.81	1.24
227	HS02	1	Zm00001d028554	6.47	8.35	4.6	8.93	6.51	8.76	9.02	9.06	4.36	11.23	9.97	10.12	10.39	12.05	15.33	12.35	15.62	12.51	9.28	9.77	8.18	18.81	12.4	13.7	9.55	9.65	7.81	5.01	8.21	15.87	5.37	3.63	10.11	10.05	9.77	14.68	14.9	10.8	9.66	15.99	21.36	10.27	19.43	16.62	16.57	18.74
228	HS02	1	Zm00001d028555	131.85	70.28	207.12	127.04	273.61	141.44	359.81	495.76	278.76	114.78	200.06	225.74	302.11	232.65	223.57	290.54	208.81	357.43	306.54	289.55	280.62	399.87	223.36	1867.68	512.34	2283.81	595.61	946.27	962.05	1362.93	94.87	115.47	1108.05	341.08	159.33	80.1	555.75	159.37	415.4	240.23	450.47	1881.22	3404.19	783.1	223.17	135.41
229	HS02	1	Zm00001d028556	2.91	2.77	2.87	2.47	2.96	4.31	4.27	4.81	1.57	2.98	3.82	5.5	6.3	5.42	5.48	4.87	6.57	2.79	5.84	3.98	3.95	11.72	2.08	4.18	4.56	6.4	7.23	10.43	6.2	7.72	3.72	6.31	6.01	5.12	3.54	2.33	5.21	3.24	5.96	4.6	10.05	4.97	10.6	11.21	8.64	8.89
230	HS02	1	Zm00001d028557	88.69	46.25	136.05	67.04	182.12	85.17	264.15	376.94	187.85	82.14	132.47	169.34	233.85	183.45	187.51	178.21	138.65	326.56	203.85	225.7	171.56	262.82	124.71	1300.51	408.19	1761.93	454.81	761.69	740.8	1056.08	71.54	56.27	709.27	255.99	107.11	47.42	362.71	108.84	318.42	160.46	333.33	1538.1	2562.98	648.18	175.55	127.74
231	HS02	1	Zm00001d028558	50.6	29.96	58.68	83.71	48.46	63.2	65.11	71.64	42.11	37.61	53.39	61.72	84.25	66.05	61.36	38.55	52.32	27.18	40.46	57.29	51.18	26.72	48.97	68.87	69.67	52.83	67.85	54.84	61	85.75	47.14	41.7	59.66	56.96	45.73	47.42	54.17	65.54	35.26	30.59	37.07	35.24	128.4	109.27	92.94	111.33
232	HS02	1	Zm00001d028560	115.78	168.95	81.16	118.51	108.48	161.72	76.39	70.74	58.07	157.14	83.18	77.8	31.56	51.3	66.86	120.59	111.15	145.06	241.78	86.23	103.61	217.98	10.09	326.2	17.32	284.94	4.96	118.78	151.81	279.71	2.14	3.88	2.37	3.43	3.23	0.92	0	3.84	198.85	179.85	219.06	213.77	87.51	44.8	111.67	74.68
233	HS02	1	Zm00001d028561	0	0	2.03	1.59	0	0	1.33	5.05	0	0	0	0	13.23	3.95	0	0	0.96	0	0	0	9.5	18.7	4.56	71.17	0	23.35	6.69	18.44	5.22	16.09	0	0	188.47	0	1.44	0	82.49	2.32	0	0	38.28	287.77	456.83	0	0	0
234	HS02	1	Zm00001d028565	39.64	20.94	45.57	34.87	39.11	55.66	36.52	52.73	19.36	10.48	23.25	32.82	47.24	67.55	54.79	59.32	123.88	92.7	16.03	7.49	14.57	23.26	21.72	26.94	13.43	21.79	10.79	107.82	208.27	170.32	19.23	14.64	0	6.15	5.1	6.38	15.88	15.61	13.97	51.01	84.24	12.62	87.65	29.81	89.42	80.63
235	HS02	1	Zm00001d028566	64.95	61.64	73.75	97.19	82.89	92.62	64.92	67.48	40.84	74.68	67.88	62.73	72.59	46.21	48.09	47.16	51.68	74.05	134.72	71.31	79.86	125.07	17.64	132.82	52.4	163.93	27.6	55.6	60.47	122.33	20.1	21.29	19.56	19.71	32.72	28.85	32.35	41.12	97.99	76.05	98.55	122.34	57.18	44.35	45.45	39.82
236	HS02	1	Zm00001d028567	23.87	35.99	19.45	26.73	8.83	18.16	24.6	27.02	16.71	41.1	11.33	20.56	21.2	27.99	28.76	53.63	62.12	37.19	30.18	5.97	12.96	21.08	0	26.29	0	14.21	0	15.05	28.06	21.09	0	0	0	0	0	0	0	0	15.15	15.27	29.87	19.36	43.51	30.4	16.34	18.47
237	HS02	1	Zm00001d028568	296.88	401.26	288.24	237.34	345.69	310.53	356.88	419.34	222.05	454.48	353.15	341.27	370.93	537.86	470.64	346.99	448.49	316.62	393.6	208.76	193.02	295.71	200.79	269.75	238.73	474.38	208.64	186.29	259.35	349.66	304.45	286.89	283.52	336.48	182.53	198.69	203.54	191.65	385.18	298.33	370.6	379.14	410.25	465.08	284.46	287.25
238	HS02	1	Zm00001d028569	177.24	204.72	165.9	203.2	208.71	121.1	144.51	138.56	93.1	161.12	101.14	130	102.58	98.4	119.12	151.11	128.11	113.65	105.54	80.63	81.22	74.05	55.62	182.74	75.21	154.54	74.74	121.53	116.68	136.14	41	38.99	74.34	70.56	45.66	43.21	42.66	50.72	117.47	98.04	100.04	95.25	164.51	91	76.95	59.29
239	HS02	1	Zm00001d028570	53.91	38.14	53.54	79.01	70.86	59.47	107.39	119.72	59.39	62.31	80.73	102.06	169.85	80.68	89.22	67.37	90.27	55.27	63.68	132.85	63.52	46.35	44.69	85.35	131.22	76.69	97.55	86.57	80.72	79.95	155.36	147.08	79.94	122.03	110.54	150.47	79.24	153.71	73.93	56.67	51.9	52.02	61.29	74.7	52.14	69.99
240	HS02	1	Zm00001d028571	99.58	99.76	68.6	112.59	116.47	91.13	84.17	80.85	58.46	99.8	59.95	83.63	79.13	73.45	66.99	63.15	84.01	58.64	86.04	93.7	112.77	67.71	55.52	125	149.2	137.26	98.07	106.3	94.7	139.6	90.55	75.81	101.18	84.93	46.18	50.18	32.89	46.88	61.68	65.01	72.76	87.85	56.42	37.58	35.04	27.58
241	HS02	1	Zm00001d028572	258.08	355.85	301.97	384.49	117.76	224.14	273.8	272.21	211.23	714.94	338.27	290.9	232.01	300.27	287.78	306.47	243.96	244.08	240.28	116.24	203.07	381.06	24.23	339.41	4.83	327.27	26.56	470.13	258.7	339.92	27.03	18.18	0	9.05	4.79	20.25	19.25	33.99	340.47	364.72	375.99	113.02	142.93	98.11	235.04	137.59
242	HS02	1	Zm00001d028576	16.89	19.29	8.1	15.14	12.98	16.26	14.09	15.15	8.72	20.91	3.34	13.57	13.86	5.1	14.31	48.53	109.94	60.45	12.58	37.95	38.54	31.91	76.18	46.63	72.7	22.06	234.95	331.35	253.06	76.96	521.15	371.41	109.02	143.49	145.13	202.29	173.22	128.39	10.05	24.49	70.4	4.88	217.3	106.44	143.46	103.71
243	HS02	1	Zm00001d028579	152.02	248.57	116.32	141.58	158.45	183.06	130.33	146.68	87.21	252.44	170.66	167.95	149.24	198.88	194.59	185.7	211.96	314.98	263.26	177.67	167.01	269.74	173.75	237.69	171.62	206.16	113.17	97.5	117.03	175.59	183.15	184.28	172.48	181.91	244.41	248.01	175.02	195.47	263.69	236.64	268.36	187.48	160.05	220.93	221.54	275.93
244	HS02	1	Zm00001d028582	1.05	1.23	1.46	2.28	0.87	5.67	1.33	1.55	0.89	2.02	2.46	2.03	2.52	2.15	1.27	1	0.95	1.45	5.1	0	0	1.39	0	1.59	0	1.61	0	0	0	0	0	0	0	0.61	0.59	0	0	1.4	2.51	1.86	1.92	2.14	0.6	0.62	0.45	0.92
245	HS02	1	Zm00001d028586	63.55	119.4	52.52	39.33	45.93	58.95	51.4	47.3	33.49	111.35	57.67	45.2	27.31	54.59	50.91	88.38	65.36	125.32	185.65	144.84	207.27	156.3	78.45	304.52	99.05	188.33	33.1	118.12	142.38	153.88	20.52	27.87	46.78	27.41	81.22	48	45.95	26.34	200.12	120.22	104.29	170.17	45.11	67.65	86.57	100.81
246	HS02	1	Zm00001d028587	0.31	0.38	0.62	0.07	1.52	0.35	0.85	0.52	0	2.14	0.82	1.24	0	0.24	0.12	0.33	0.28	0	2.31	0	0	0.49	0	0	0	0.2	0	0	0	0	0	0	0	0	1.41	0	0	0.44	1.63	0.28	0	0	0	0.02	0	0.12
247	HS02	1	Zm00001d028588	3.86	0.99	2.37	5.45	2.92	1.81	5.04	5.75	2.79	1.57	2.78	3.09	10.87	3.68	3.81	3.21	2.94	9.31	2.32	0.53	1.08	4.83	0.73	11.18	0.3	12.56	0.56	3.06	7.39	9.12	0	1.1	0	0	3.14	1.95	2.62	1.52	3.4	1.8	7	16.17	11.78	4.58	0.77	1.47
248	HS02	1	Zm00001d028590	66.13	70.09	66.77	80.48	57.17	32.47	86.57	106	49.59	79.64	81.49	87.37	115.21	92.72	88.84	75.14	84.46	50.83	29.38	39.75	38.78	56.55	39.91	56.03	56.04	61.3	65.78	57.12	68.93	75.82	86.18	105.01	80.19	59.98	73.03	83.32	75.46	131.78	53.68	59.16	64.42	47.13	68.44	62.14	81.39	90.48
249	HS02	1	Zm00001d028591	1.76	11.73	0	2.79	0	0	1.32	0	0	3.14	0	0	0	0	0	0.71	0.71	0.96	0	0	0	0	0	7.6	0	6.31	0	10.97	27.11	24.43	0	0	0	0	0	0	0	0	0	0	0	0	0	0	3.35	0
250	HS02	1	Zm00001d028593	58.86	56.49	71.69	62.19	69.33	47.53	55.55	56.96	31.12	60.98	56.79	52.35	50.12	47.85	53.79	68.87	49.78	54.26	49.79	60.9	65.99	77.81	56.4	92.39	73.28	70.61	41.22	67.4	84.43	72.62	29.47	21.78	50.24	37.59	35.68	26.25	39.43	36.1	68.06	61.44	61.15	81.9	62.46	35.52	39.81	38.49
251	HS02	1	Zm00001d028597	135.85	261.05	97.56	83.78	99.17	133.58	103.45	109.99	70.45	219.27	142.28	112.23	84.36	127.25	118.47	119.23	128.83	135.43	183.55	50.68	69.63	190.84	67.96	118.4	65.48	165.9	60.5	72.04	71.35	54.49	43.22	44.71	61.83	79.56	126.63	99.93	100.61	81.41	255.99	171.97	151.69	193.13	115.17	120.15	132.15	142.95
252	HS02	1	Zm00001d028598	30.93	23.53	32.2	32.13	32.33	14.5	35.86	37.4	20.15	34.09	22.64	24.61	51.12	22.09	26.05	53.82	62.74	24.39	59.56	35.68	26.27	220.04	4.99	81.06	14.51	79.25	29.05	28.74	84.19	96.19	32.16	58.8	40.94	101.51	21.89	17.11	29.07	42.73	84.9	83.22	84.01	117.23	45.4	40.28	43.19	26.89
253	HS02	1	Zm00001d028599	68.33	2.35	136.49	6.19	446.61	28.44	50.42	59.84	42.49	2.87	79.46	159.48	22.3	119.05	243.21	549.97	503.83	57.38	5.79	3.62	14.4	5.5	0	16.97	1.21	0	35.45	182.21	337.17	62.49	5.62	0	8	0	1.39	0	0	0	9.87	23.78	66.63	0	580.72	95.42	109.3	28.04
254	HS02	1	Zm00001d028601	2277.52	708.08	2960.35	6577.8	649.91	1320.4	2587.42	2634.74	1276.15	575.26	1533.27	2538.13	4359.73	1237.61	1407.38	898.53	897.45	2675.14	485.06	2796.19	2132.85	124.33	1889.96	346.74	2532.72	421.22	3439.54	723.82	497.1	860.63	4657.62	4110.23	3061.9	4130.33	4522.57	4674.26	2882.14	2672.46	435.48	292.78	399.59	183.4	422.94	216.22	1101.38	549.99
255	HS02	1	Zm00001d028603	37.01	45.3	41.51	35.2	55.52	37.82	46.77	57.33	31.63	64.19	45.91	40.91	42.74	57.43	52.54	48.84	58.9	43.77	58.62	70.92	41.17	41.77	40.79	37.73	59.35	25.86	39.81	30.57	33.11	27.3	54.37	43.88	51.77	44.79	38.38	29.48	34.57	36.98	38.52	27.81	61.82	28.48	109.81	86.74	58.51	42.45
256	HS02	1	Zm00001d028606	542.62	926.75	455.77	468.41	353.8	530.95	532.05	470.56	317.93	805.64	345.7	525.51	471.73	426.54	429.2	619.13	481.86	514.42	511.47	295.81	299.1	304.78	412.76	476.28	282.76	408.82	332.68	257.53	261.45	383.31	355.19	372.37	354.5	400.32	437.22	396.36	370.51	395.5	382.44	320.71	296.39	400.46	503.33	487.34	476.77	473.03
257	HS02	1	Zm00001d028608	102.68	111.37	66.18	109.86	81.63	144.35	99.96	107.95	62.2	83.11	68.04	118.72	136.37	78.5	89.61	86.39	110.02	82.59	134.96	244.16	165.39	45.37	175.62	103.36	222.87	69.74	164.47	89.71	91.14	111.99	229.71	121.22	119.4	179.81	155.87	153.04	92.97	215.94	49.93	47.5	73.92	27.04	129.32	119.18	108.45	131.73
258	HS02	1	Zm00001d028612	136.32	234.2	126.12	87.76	119.74	141.14	124.72	130.74	72.85	221.18	115.57	106.9	82.51	138.2	132.85	171.84	164.11	177.51	226.05	107.02	98.24	168.36	92.47	114.86	109.45	207.16	69.38	59.96	79.33	87.08	76.05	70.89	98.53	108.42	78.03	80.03	81.47	84.38	225.71	170.39	171.03	229.4	188.82	253.78	165.64	195.93
259	HS02	1	Zm00001d028613	195.48	119.89	278.05	339.81	210.88	163.9	200.61	218.01	138.13	177.63	206.9	186.95	218.36	245.79	238.31	267.78	249.8	165.56	121.59	378.54	265.3	190.97	282.17	189.69	156.34	143.56	314.46	177.4	137.6	179.16	645.56	677.7	465.31	524.36	880.78	1024.8	691.71	658.74	196.27	212.14	212.32	159.1	297.3	401.77	490.93	432.31
260	HS02	1	Zm00001d028615	8.59	5.34	10.57	14.43	0	2.06	13.57	11.98	6.37	11.85	11.26	9.1	9.64	16.39	18.02	6.26	3.3	0	0	0	0	0	0	0	0	0	0	0	0	0	0	0	0	0	0	0	0	0	0.93	3.06	2.27	0	0	0	0	0
261	HS02	1	Zm00001d028619	117.59	143.82	127.28	127.96	123.09	87.47	146.69	139.72	90.44	156.39	150.18	157.79	176.42	158.7	163.1	132.62	125.29	106.52	110.64	110.12	112.81	123.61	140.67	87.29	110.77	144.98	109.79	65.78	79.01	97.17	244.75	248.52	215.8	185.56	178.76	220.15	181.49	227.75	111.05	178.04	124.28	140.04	177.95	211.59	167.13	199.51
262	HS02	1	Zm00001d028620	337.99	338.93	330.08	482.84	352.08	325.05	272.13	276.04	185.44	288.83	246.78	312.77	362.95	214.06	224.66	233.33	194.95	258.74	220.99	231.16	234.31	219.21	356.06	257.39	279.2	196.53	472.06	251.68	321.67	413.11	723.38	767.78	497.85	467.17	598.91	521.34	439.4	433.73	164.35	168.23	276.45	142.98	432.01	214.32	267	175.91
263	HS02	1	Zm00001d028623	54.05	69.12	47.61	48.3	44.4	63.35	56.3	61.73	38.75	62.19	52.22	57.7	46.02	61.7	59.33	62.52	70.58	57.91	81.02	158.62	134.34	79.59	164.53	118.65	174.07	91.51	110.82	115.96	117.88	132.29	223.77	149.86	138.64	99.87	105.12	105.99	76.16	84.12	64.78	48.56	86.38	88.89	79.23	50.95	63.21	44.4
264	HS02	1	Zm00001d028630	76.39	30.92	136.63	205.96	52.15	112.49	126.68	213.72	73.42	38.26	127.07	103.34	278.91	324.76	278.79	196.1	123.34	385.24	248.37	1520.3	3061.78	54.19	5551.77	259.62	3510	79.74	3085.45	510.55	228.82	50.92	1176.75	1491.78	6342.26	2456.93	2424.1	770.58	2121.77	973.39	100.3	128.37	86.46	38.71	2327.87	372.67	185.48	63.46
265	HS02	1	Zm00001d028631	134.34	175.2	140.38	137.24	103.18	129.13	151.07	167.51	103.84	163.67	165.3	133.81	154.02	156.44	147.97	148.52	147.65	85.96	163.54	98.05	93.04	127.18	80.92	90.29	99.54	148.46	120.21	138.4	115.84	88.93	161.15	145.58	137.62	118.06	117.06	112.72	148.15	114.79	178.43	153.29	115.62	192.16	170.47	178.64	154.74	185.35
266	HS02	1	Zm00001d028641	191.49	337.41	137.18	102.94	133.81	175.74	142.45	135.3	103.65	287.67	113.47	149.66	64.4	107.52	108.58	167.29	130.52	124.53	260.15	81.42	62.32	171.7	71.51	166.33	60.27	220.03	58.73	54.81	69.38	115.64	42.28	47.4	71.02	54.99	68.94	51.53	69.55	46.57	247.61	187.35	141.08	178.23	103.39	76.15	76.75	83.65
267	HS02	1	Zm00001d028642	3.71	4.43	4.76	7.7	9.93	7.08	7.02	6.19	3.73	10.86	8.11	5.05	10.2	12.75	12.76	24.16	12.6	13.57	11.99	5.6	8.19	41.05	4.02	13.38	9.8	24.65	0	0	6.51	12.18	0	0	0	6.64	3.1	0	4.43	4.77	21.93	28.92	33	34.55	21.02	20.64	13.81	14.24
268	HS02	1	Zm00001d028643	167.21	132.63	180.44	223.78	183.32	120.71	197.7	226.21	106.15	145.64	243.3	291.14	407.99	433.25	390.07	298.7	284	128.95	138.76	484.22	311.98	107.93	393.92	105.83	397.58	88.82	302.91	148.35	120.96	96.3	332.13	258.52	422.56	387.73	386.52	324.95	308.01	318.85	163.29	120.86	142.31	64.17	230.43	233.37	327.15	364.71
269	HS02	1	Zm00001d028647	0	0	0	0	0	0	0	0	0	0	0	0	0	0	0	0	0	0	0	0	0	0	0	0	0	0	0	0	0	0	0	0	0	0	0	0	0	0	0	0	0	0	0	0	0	0
270	HS02	1	Zm00001d028649	24.07	12.65	74.89	112.89	10	37.53	47.65	49.47	21.96	31.14	107.83	97.76	220.95	86.6	68.22	49.12	52.35	16.08	44.59	39.21	52.09	24.31	26.56	13.77	18.82	16.24	76.73	77	50.65	34.43	40.95	70.15	28.39	32.19	44.53	49.41	43.17	100.86	57.51	60.32	28.5	5.02	17.92	22.51	28.76	38.11
271	HS02	1	Zm00001d028653	4192.53	4656.23	3147.33	2628.69	7930.19	4181.43	2214.97	2048.38	1694.21	4070.81	1482.09	2685.11	981.97	1638.35	2068.63	3493.48	3132.14	3220.35	3055.96	228.11	679.26	1219.04	82.82	4148.21	83.79	2371.56	140.95	906.88	1280.79	3806.08	146.44	129.81	194.71	238.13	135.83	145.3	108.95	116.12	1507.15	1385	1971.88	1001.17	1165.21	505.9	950.97	457.73
272	HS02	1	Zm00001d028654	72.4	127.43	53.12	77.14	74.14	90.21	61.88	69.23	40.52	116.49	61.84	92.17	94.82	60.96	61.32	54.22	66.73	132.51	164.19	30.2	60.99	134.01	75.25	153.14	144.88	99.4	91.08	75.57	105.93	126.72	130.08	59.78	131.6	68.13	47.51	34.01	55.52	35	87.37	85.37	114.86	110.34	178.44	40.94	76.78	36.13
273	HS02	1	Zm00001d028655	176.54	270.85	131.9	128.1	136.11	153.37	161.17	155.77	105.07	207.31	131.69	164.44	136.11	162.09	152.44	173.7	203.2	179.38	232.97	109.88	125.76	202.94	130.19	174.74	163.78	188.98	179.07	98.16	135.46	203.69	161.66	180.61	163.01	175.68	152.16	140.57	184.24	150.28	230.21	170.21	169.56	173.57	127.85	140	165.39	185.1
274	HS02	1	Zm00001d028656	514.34	620.01	603.14	535.63	659.41	498.36	475.66	523.78	321.3	556.18	375.27	424.37	456.36	492.37	527.74	728.27	616.87	497.99	484.35	263.3	265.6	345.97	199.47	435.94	189.98	388.53	275.47	302.17	398.13	421.03	267.95	279.63	287.03	310.09	219.95	263.83	255.08	220.94	381.44	343.92	427.16	361.23	512.23	475.14	505.45	442.76
275	HS02	1	Zm00001d028660	43.81	65.95	37.06	41.76	39.37	39.65	35.86	40.36	23.06	64.74	33.39	38.76	43.84	55.04	50.67	47.92	46.52	48.58	52.78	103.42	62.14	53.41	59.54	51.65	78.83	84.85	50.92	48.68	51.12	43.36	63.17	47.19	58.98	59.9	52.21	55.53	56.57	68.21	68.02	63.55	54.92	84.35	76.63	100.11	84.97	90.55
276	HS02	1	Zm00001d028661	76.56	123.48	57.23	55.43	58.4	101.51	43.15	50.93	33.24	103.86	59.24	54.37	41.93	65.32	67.42	91.07	66.85	58.96	109.88	146.22	155.96	64.44	198.27	114.79	112.49	59.94	49.13	108.04	78.75	73.17	42.37	63.96	60.54	60.1	175.51	111.03	120.13	55.5	112.27	91.72	54.9	57.21	56.82	67.97	83.41	89.35
277	HS02	1	Zm00001d028662	185	275.27	144.14	164.57	121.14	256.23	158.45	135.97	112.62	253.85	177.26	161.68	113.84	133.55	145.95	159.06	166.52	241.32	261.58	218.74	245.6	222.7	165.13	208.53	156.37	211.21	90.43	170.86	201.38	180.12	157.85	159.31	110.51	125.29	96.4	120.87	100.31	111.35	304.9	269.91	228.55	265.26	134.4	128.4	123.14	128.94
278	HS02	1	Zm00001d028664	0	0	0	0	0	0	0	1.9	0	0	0	0	1.24	7.83	3.81	2.04	0	0	0.67	0	0	0	0	2.72	0	0	2.01	0	0	0	0	0	0	0	4.82	0	15.51	31.01	1.31	1.37	0	0	0.95	0	0	0
279	HS02	1	Zm00001d028665	95.27	114.77	104.94	96.31	72.32	80.93	64.29	79.67	43.49	111.9	91.09	75.83	68.99	71.02	72.67	87.4	82.97	118.5	102.83	31.14	87.17	114.75	66.8	72.95	96.75	70.47	70.22	82.74	73.46	64.77	11.65	30.03	55.32	58.58	57.6	40.26	43.32	38.04	123.32	110.35	83.23	79.74	61.35	71.1	55.4	65.4
280	HS02	1	Zm00001d028668	131.7	133.06	137.51	170.64	107.69	120.38	116.53	133.73	87.43	149.92	154.47	131.03	131.64	122.25	130.72	128.08	119.55	126.39	142.12	119.44	161.67	116.28	203.08	129.59	133.89	97.56	116.29	98.32	87.4	88.53	95.96	84.17	152.91	133.49	171.92	120.56	177.33	142.29	106.78	95.95	104.72	94.85	90.51	108.16	119.32	124.06
281	HS02	1	Zm00001d028671	28.04	22.72	18.89	51.75	32.41	32.01	23.08	24.6	17.18	26.21	30.48	30.95	37.95	26.97	29.54	15.88	32.83	29.73	56.93	27.53	30.37	53.75	29.73	31.1	34.8	47.06	29.15	15.81	17.9	24.84	44.11	34.21	35.07	35.77	46.54	45.07	32.21	50.84	39.88	33	46.95	47.61	34.28	32.97	43.03	46.92
282	HS02	1	Zm00001d028675	0	0	0.93	0	0	0	0	0.48	0	0	0	0	4.8	0	0	0	0.41	4.04	2.48	5.16	9.21	2.04	0	4.02	1.59	7.54	2.17	12.31	16.46	8.71	0	0	4.4	19.33	1.62	0	0	2.13	1.29	4.33	0	0	9.27	41.32	6.01	8.22
283	HS02	1	Zm00001d028676	67.56	61.38	74	120.29	110.79	88.73	47.2	48.53	34.07	58.1	34.05	54.84	57.25	32.83	35.87	46.12	44.6	92.47	88	102.47	81.22	28.42	32.26	52.24	77.09	47.04	40.27	70.3	73.36	38.76	75.24	40.9	82	69.16	36.89	58.49	55.06	81.1	35.34	41.62	31.23	32.28	110.03	135.89	117.47	96.66
284	HS02	1	Zm00001d028679	143.73	90.93	228.84	267.35	199.63	219.96	145.87	153.08	92.29	95.51	136.8	135.93	197.68	141.8	121.41	146.71	139.28	129.83	149.8	231.24	125.86	61.33	220.04	41.78	120.28	32.97	318.65	121.14	119.21	61.19	944.26	1026.66	495.03	660.4	755.48	861.65	666.96	833.62	68.85	70.78	100.39	46.1	225.24	364.7	398.74	496.6
285	HS02	1	Zm00001d028685	7.02	1.68	3.69	3.26	1.83	10.49	4.18	2.55	1.36	4.13	1.86	1.2	0	0	0.85	2.18	1.6	2.56	10.49	0	0	14.58	0	6.82	0	10.98	0	6.32	3.06	16.6	0	0	0	0	0	0	0	0	11.09	12.84	11.66	8.16	1.17	0	0	0
286	HS02	1	Zm00001d028689	251.78	0	302.13	332.56	45.16	8.8	464.92	535.23	313.03	0.68	153.28	245.61	565.61	80.15	95.55	63.38	102.68	44.54	4.09	221.33	265.8	2.95	0	29.86	0	0.76	2.19	122.8	787.59	747.17	0	3.22	0	0	6.13	11.15	4.2	6.79	8.9	12.26	20.28	0	2.67	0.97	1.85	0.54
287	HS02	1	Zm00001d028691	86.71	76.53	109.03	102.02	80.21	90.19	134.98	141.85	80.14	88.54	117.57	119.93	156.8	125.32	120.83	96.48	105.34	74.59	64.84	95.3	106.47	49.97	183.65	46.28	100.08	52.31	121.87	80.21	105.57	79.4	187.72	234.39	269.13	194.83	355.89	249.57	386.01	263.39	53.91	49.46	61.1	51.45	111.9	106.1	117.82	138.89
288	HS02	1	Zm00001d028693	134.34	3.67	731	326.39	69.92	160.16	252.27	884.9	65.87	10.84	260.63	124.32	1155.76	212.79	167.91	137.24	74.36	91.81	139.27	38.05	135.93	13.71	137.22	2.49	85.99	3	32.77	31.62	8.33	0.86	0	0	12.65	11.83	25.36	10.44	38.12	52.12	42.68	205.21	111.72	2.92	35.39	24.11	78.6	30.65
289	HS02	1	Zm00001d028695	159.84	233.59	156.62	120.02	170.84	134.66	168.64	174.17	99.67	207.41	128.69	173.43	163.17	185.56	188.42	200.49	187.5	192.07	176.36	103.38	128.45	244.92	146.34	185.76	133.88	182.5	103.36	94.4	82.59	96.64	92.92	79.39	105.87	84.5	131.51	115.29	106.34	117.24	228.43	261.65	185.77	171.31	127.85	130.44	168	166.19
290	HS02	1	Zm00001d028696	52.09	14.66	97.08	98.82	80.13	15.05	43.81	36.11	28.43	27.77	37.85	35.89	33.36	27.17	42.06	145.3	110.5	45.75	16.48	67.35	105.97	96.15	107.76	41.67	100.95	21.4	30.67	176.25	187.53	32.13	0	14.63	11.07	15.64	17.21	0	24.03	13.33	20.78	49.21	91.6	79.25	52.43	32.67	25.08	14.27
291	HS02	1	Zm00001d028697	2.91	3.76	0.81	1.39	3.11	2.24	2.46	2.3	1.82	4.52	2.46	2.87	1.39	1.77	1.79	1.83	2.64	3.07	5.79	6	6.24	5.92	5.12	4.26	4.43	4.63	0	4.16	5.12	2.49	0	0	0	1.66	4.82	3.79	4.94	2.93	6.57	6.75	3.87	4.28	2.11	2.07	3.15	2.82
292	HS02	1	Zm00001d028698	70.21	102.19	48.52	56.8	78.05	53.61	65.06	61.84	39.1	84.29	52.71	69.04	61.01	77.42	71.7	116.65	128.63	294.04	82.46	127.53	141.72	116.65	162.03	123.42	160.03	85.02	90.82	122.06	121.89	81.84	105.77	130.08	118.58	121.14	158.62	139.31	156.8	159.04	80.58	93.48	159.38	108.53	394.47	260.18	185.67	201.73
293	HS02	1	Zm00001d028699	37.26	50.65	39.47	50.94	40.02	44.69	44.98	46.35	29.31	58.09	60.02	61.4	60.27	58.75	57.78	51.75	54.16	72.64	35.97	40.86	34.82	43.73	38.37	34.45	44.72	31.05	46.96	39	30.05	53.74	60.96	59.28	56.92	63.15	50.38	70.22	56.56	63.81	36.09	39.5	65.93	34.17	61.14	63.1	72.21	85.64
294	HS02	1	Zm00001d028701	0	0	0	0	0	0	0	0	0	0	0	0	0	0	0	0	0	0	0	0	0	0	0	0	0	0	0	0	0	0	0	0	0	0	0	0	0	0	0	0	0	0	0	0	0	0
295	HS02	1	Zm00001d028702	2.08	13	4.51	1.67	3.37	3.17	8.61	10.14	0	5.86	3.88	9.52	11.31	16.65	16.83	24.47	16.81	23.29	91.06	1665.28	1232.94	20.81	1175.72	295.08	1554.38	112.65	565.73	755.41	609.3	183.68	488.94	502.81	598.16	430.38	370.84	370.96	412.34	432.81	58.98	20.93	17.3	21.27	62.58	96.66	32.74	43.17
296	HS02	1	Zm00001d028704	34.13	33.1	55.75	51.93	40.2	22.24	33.77	39.47	21.07	30.69	29.04	26.41	35.75	33.48	35.49	29.43	19.95	26.05	33.42	1395.07	920.38	37.99	2066.69	136.94	2874.59	74.51	1047.91	237.54	161.51	79.83	619.19	572.85	1084.17	706.81	1178.27	742.08	759.95	463.52	45.48	35.47	32.76	50.05	65.36	101.25	52.44	51.74
297	HS02	1	Zm00001d028705	53.65	66.11	50.06	32.04	40.6	47.05	44.55	51.29	29.38	68.8	48.29	46.38	38.77	38.84	40.59	50.9	43.26	48.12	80.72	30.51	38.45	120.94	22.75	66.14	34.09	67.39	59.05	72.8	50.27	64.43	25.59	35.37	39.84	40.93	30.74	30.07	37.34	36.83	117.31	88.12	79.52	83.27	40	33.44	41.73	57.79
298	HS02	1	Zm00001d028709	4991.12	4460.78	5607.63	6540.41	4546.17	2921.77	3250.13	2908.84	2457.92	4794.62	2552.98	2274.83	1551.58	1267.78	1416.4	3130.48	2971.76	3524.79	3975.85	1707.08	1578.97	2463.43	2967.56	2238.34	3219.7	3392.48	2463.66	1572.81	1187.56	1460.53	1505.06	1646.56	2353.14	1737.18	3343.82	2355.22	3184.79	2415.6	3749.79	2761.31	2696.71	2535.81	2451.59	2161.68	2457.21	2420.02
299	HS02	1	Zm00001d028711	33.03	12.5	45.46	41.02	65.27	16.36	35.09	36.56	30	8.82	39.79	59.27	149.3	68.12	46.85	71.77	79.46	18.58	17.88	5.55	14.53	0	16.88	1.07	25.38	1.32	249.95	64.9	38.68	6.54	252.74	335.41	151.25	242.27	300.69	221.16	428.98	442.22	13.93	16.61	17.34	0	374.79	263.88	652.81	600.25
300	HS02	1	Zm00001d028712	110.03	133.94	101.42	87.84	119.83	112.17	69.04	71.36	51.62	114.52	70.64	65.24	45.53	64.65	67.24	88.32	74.88	112.69	133.84	405.15	317.35	82.31	464.57	99.26	479.51	84.02	144.9	143.28	112.17	55.59	110.82	91.36	135.84	103.8	166.74	138.57	119.45	105.55	101.88	93.29	85.38	84.99	64.87	63.09	77.25	72.22
301	HS02	1	Zm00001d028713	467.13	637.27	433.79	390.6	436.29	544.19	333.87	340.94	246.22	517.6	360.26	383.6	392.37	322.97	335.93	397.09	333.95	453.75	416.19	160.81	228.13	253.45	189.01	431.22	79.48	250.83	175.66	216.1	267.21	320.92	202.24	319.41	130.61	202.19	272.12	229.12	300.19	389.3	279.36	289.12	272.73	160.14	302.91	159.98	314.89	223.86
302	HS02	1	Zm00001d028714	456.83	941.39	52.35	176.93	5.11	456.31	259.24	136.16	177.01	687.57	26.16	224.79	73.8	90.08	95.34	196.16	199.26	454.88	301.03	0	19.19	29.01	0	101.55	0	131.84	0	0	0	151.24	0	0	0	0	0	0	0	0	223.06	173.97	31.87	94.1	6.72	0	0	0
303	HS02	1	Zm00001d028715	30.23	45.65	22.91	20.78	30.21	31.5	27.14	25.65	18.55	42.66	25.95	23.79	23.26	33.21	30.52	28.14	35.32	36.56	43.85	19.63	24.91	37.38	5.45	33.5	10.91	47.35	21.3	35.16	33.37	30.59	10.11	10.06	17	40.16	9.94	14.12	11.83	18.55	43.11	36.51	32.88	48.56	17.9	25.98	21.83	23.33
304	HS02	1	Zm00001d028720	1.87	0	3.02	5.23	0	0	28.36	31.68	14.36	0	16.35	17.67	56.51	25.39	21.17	11.05	20.06	12.68	1.5	46.07	39.92	4.17	217.69	0.93	37.19	0	64.72	6.69	22.7	23.07	311.85	441.27	192.86	131.59	1067.55	945.95	1633.11	1940.37	3.13	13.19	8.71	0	90.4	94.91	307.37	359
305	HS02	1	Zm00001d028721	0	2.36	0	0	0	0	2.03	7.25	0	4.99	0	0	1.55	2.33	2.84	1.37	2.74	2.97	0	0	0	0	0	0	0	0	0	0	0	0	0	0	0	0	0	7.98	8.49	11.97	0	0	0	0	3.2	0	13.35	0
306	HS02	1	Zm00001d028727	185.78	258.46	98.52	225.57	67.15	184.31	145.64	118.79	90.24	214.14	86.24	123.4	93.61	99.54	123.01	184.87	192.19	175.73	141.74	191.11	217.95	79.54	130.79	287.43	151.83	83.19	149.5	350.16	290.8	224.53	163.2	116	190.45	159.02	102.49	100.67	152.79	148.44	71.96	58.95	159.22	57.08	323.9	152.11	165.78	103.33
307	HS02	1	Zm00001d028728	73.71	116.65	60.11	72.61	77.12	82.02	77.62	78.82	55.96	146.62	87.62	82.95	72.1	82.83	91.06	74.03	87.27	116.56	108.76	52.93	57.52	102.9	53.23	82.93	63.59	101.8	17.87	46.29	66.39	76.3	62.52	45.8	56.65	76.5	69.25	82.97	76.01	127.64	109.83	110.55	99.49	120.12	99.91	97.97	86.47	86
308	HS02	1	Zm00001d028731	169.19	190.36	120.03	189.91	90.27	161.35	141.08	132.28	85.87	173.07	105.5	159.4	134.44	122.98	127.14	114.49	114.6	148.04	148.5	88.05	89.65	69.11	106.46	95.45	101.01	76.33	102.53	88.19	101.96	98.61	99.78	119.68	94.24	68.82	75.81	63.02	63.75	68.94	83.31	92.11	80.1	73.14	97.86	81.38	111.73	94.87
309	HS02	1	Zm00001d028733	57.59	47.61	60.63	75.68	50.82	72.07	102.52	117.75	65.06	61.2	105.5	79.07	111.75	126.51	121.69	84.38	97.66	59.53	60.51	53.94	42.01	65.88	73.33	36.09	55.15	36.28	73.38	57.88	56.96	40.11	76.73	85.77	89.77	109.96	92.67	87.62	91.43	99.02	68.72	50.36	77.57	45.76	102.4	99.75	96.39	81.6
310	HS02	1	Zm00001d028735	304.91	432.94	229.41	288.88	279.84	311.45	218.05	206.98	154.35	385.83	240.32	225.17	156.16	194.73	200.5	209.86	200.24	191.88	283.05	207.22	174.05	192.2	248.6	168.75	313.54	164.94	142.83	123.16	98.97	122.37	115.16	175.25	146.53	175.14	208.44	166.32	191.27	181.46	236.48	174.43	178.39	166.42	133.9	111.84	132.33	120.01
311	HS02	1	Zm00001d028736	130.44	195.51	90.42	99.47	107.64	137.26	94.68	106.82	71.27	182.08	87.4	108.62	72.78	111.73	104.29	115.32	96.22	150.72	156.71	46.04	59.88	102.73	65.91	131.94	43.69	106.49	78.73	71.86	87.36	123.5	72.13	96.57	67.75	71.62	52.9	46.48	70.46	57.59	117.83	111.64	110.96	106.47	93.59	97.74	115.02	100.27
312	HS02	1	Zm00001d028740	0.38	0.63	2.99	1.11	1.13	0.99	2.73	3.82	1.61	2.35	1.83	3.27	6.26	5.26	6	2.89	3.82	9.11	3.79	61.15	35.22	5.51	49.21	6.6	58.56	4.68	39.1	18.19	10.65	7.75	63.06	59.47	62.67	33.81	95.96	77.08	58.05	68.19	5.37	5.83	3.91	4.78	10.91	10.26	13.77	11.72
313	HS02	1	Zm00001d028741	0.44	0.62	2.35	1.11	1.07	0.62	2.66	4.1	1.56	2.15	1.9	3.12	5.4	5.48	5.7	3	3.28	10.04	3.22	59.1	36.6	4.98	46.63	6.76	55.99	5.11	35.66	16.36	9.59	8.07	56.94	60.49	65.96	33.24	100.26	82.57	58.47	70.75	5.12	5.35	3.8	4.74	10.8	10.16	14.37	12.3
314	HS02	1	Zm00001d028742	39.43	44.54	97.09	125.01	85.91	137.04	60.56	52.91	28.84	50.56	83.36	107.59	360.58	77.22	62.83	65.28	34.05	60.6	116.33	5281.9	3298.37	40.93	6390.05	253.27	4322.26	77.48	1266.14	560.23	227.5	78.98	909.99	541.53	1271.4	530.44	1739.06	1242.66	590.76	419.05	87.88	58.89	30.01	40.59	92.75	202.01	71.54	51.92
315	HS02	1	Zm00001d028748	23.56	28.92	15.77	39.06	34.12	30.95	15.79	14.18	10.01	46.97	28.88	23.69	18.35	18.51	21.51	19.48	22.55	25.08	32.68	11.86	9.88	34.27	0	23.98	15.74	32.21	5.58	27.35	26.25	41.43	5.22	15.41	6.54	13.38	10.87	11.51	0	8.64	23.11	31.97	37.92	20.93	30.99	32.05	26.64	27.31
316	HS02	1	Zm00001d028749	2.29	4.44	1.22	1.71	2.2	2.84	1.54	2.25	0.8	4.11	2.8	1.64	0.79	1.55	1.2	1.31	1.42	3.22	9.6	0.36	1.27	9.36	0	4.41	1.36	11.97	0	0	0	3.47	0	0	0	0	0	0	0	0	10.77	7.46	6.05	12.89	0.37	0	0	0
317	HS02	1	Zm00001d028750	1279.64	23.36	915.45	3274.49	50.69	1505.61	382.05	304.42	91.75	29.44	74.91	207.61	369.35	129.44	99.29	80.36	71.74	380.12	1378.38	6.62	5.39	18.49	5.57	0	2.57	0	3.13	0	0	0	10.32	3.96	13.21	13.29	5.44	15.56	73.07	773.6	29.59	37.92	123.04	0	1.42	0.71	8.44	0
318	HS02	1	Zm00001d028752	72.93	38.27	96.99	217.27	47.89	332.91	77.29	64.74	39.63	69.7	112.74	130.88	471.25	39.11	33.99	35.53	31.17	41.05	148.48	21.51	26.61	44.54	28.79	22.58	63.46	36.12	689.88	274.87	171.84	95.7	261.21	131.29	871.05	870.6	334.72	197.13	512.45	401.37	55.1	42.37	26.78	44.56	892.36	292.08	404.92	81.3
319	HS02	1	Zm00001d028753	115.27	198.7	78.69	116.85	64.92	121.37	74.61	64.66	44.89	178.19	53.99	81.32	56.36	59.98	54.17	98.73	73.36	88.15	104.59	125.09	94.61	73.67	118.44	66.95	118.68	46.3	102.16	49.27	42.58	35.47	112.04	93.64	85.56	88.59	112.54	118.38	105.32	114.35	93.78	77.92	66.93	78.27	59.96	48.82	57.79	61.58
320	HS02	1	Zm00001d028755	1042.87	1892.88	695.66	649.32	733.32	1107.74	726.17	645.83	536.76	1632.67	572.29	671.74	329.92	564.03	626.89	950.48	656.47	1058.8	1269.7	697.94	631.89	944.06	760.29	939.58	667.43	867.18	402.81	316.53	293.54	526.35	448.52	399.24	431.24	388.38	493.66	409.61	412.74	343.06	1074.99	862.73	849.07	1224.12	542.84	427.13	493.36	492.57
321	HS02	1	Zm00001d028761	18.5	13.32	19.66	12.93	36.19	18.82	15.37	17.84	11.39	21.87	11.89	20.01	10.63	37.06	37.94	64.53	64.04	10.15	10.4	0	2.17	1.47	0	12.23	3.11	5.67	2.11	52.16	56.97	27.7	0	0	0	0	0.79	0	0	0	5.5	6.57	13.86	0.59	62.52	34.07	15.15	13.02
322	HS02	1	Zm00001d028762	98.1	94.81	88.64	123.27	99.37	83.42	91.14	96.27	60.97	88	70.3	79.5	86.34	78.52	83.57	69.52	69.35	70.61	79.02	46.66	35.99	31.92	20.36	85.33	45.21	77.61	45.44	79	109.05	124.09	10.05	23.28	25.67	30.02	14.85	16.59	11.49	19.36	61.66	51.75	37.41	65.87	89.69	61.44	37.37	21.69
323	HS02	1	Zm00001d028768	5.09	7.28	4.91	6.56	5.52	12.34	5.07	5.07	1.12	6.29	2.68	3.83	3.7	4.8	2.54	4.99	5.94	4.3	5.83	8.12	6.7	0	20.66	0	9.08	0.94	2.62	6.43	13.12	5.02	11.44	18.04	0	7.41	11.48	11.73	13.09	10.75	2.89	2.02	2.1	3.6	10.76	9.81	19.64	18.51
324	HS02	1	Zm00001d028770	289.7	179.89	278.39	331.81	581.21	166.29	146.18	135.34	97.14	166.21	112	173.11	65.94	104.66	153.43	324.66	344.01	131.62	78.6	312.05	272.19	106.88	120.2	203.25	139.96	96.6	74.43	442.84	457.03	253.62	94.61	59.59	101.83	50.79	39.99	40.99	19.8	12.06	63.03	81.34	132.3	61.13	189.34	43.15	62.94	36.61
325	HS02	1	Zm00001d028771	20.39	34.22	13.43	17.75	17.46	19.19	13.99	12.18	10.71	32.39	15.55	18.36	7.57	12.68	15.31	13.18	12.55	14.67	22.79	6.79	6.35	24.85	4.95	20.07	15.92	39.23	4.99	3.2	4.1	16.57	6.81	4.29	5.38	6.14	3.39	4.62	4.19	6.99	20.87	20.93	20	47.82	10.02	13.54	18.32	17.87
326	HS02	1	Zm00001d028774	53.41	103.55	18.36	37.46	12.42	43	43.75	40.15	28.99	114.13	28.23	54.27	26.35	45.22	53.88	55.45	52.75	98.14	77.71	3.03	12.17	78.67	2.64	48.87	3.7	80.8	3.06	7.23	7.2	41.96	6.58	5.01	0	2.7	0.81	0	0	2.75	65.91	57.6	59.15	61.86	17.55	25.18	27.12	24.84
327	HS02	1	Zm00001d028777	0	0	0	0	0	0	0	0	0	0	0	0	0	0	0	0	0	0.84	0	0	0	0	0	0	0	0	0	0	0	0	0	0	0	0	0	0	0	0	0	0	0	0	0	0	0	0
328	HS02	1	Zm00001d028778	26.68	37.5	33.78	14.09	46.62	84.95	27.77	32.21	18.92	54.5	22.33	64.59	11.76	24.26	26.15	35.61	25.11	318.29	24.58	1.54	1.11	14.66	0	14.29	2.18	13.27	2.13	2.7	8.32	13.02	7.43	2.37	5.99	5.46	3.88	4.09	8.2	4.36	12.43	16.99	43.14	15.42	29.29	15.6	47.75	6.12
329	HS02	1	Zm00001d028779	83.72	140.09	55.15	39.22	50.96	93.48	61.11	60.3	41.51	92.52	61.08	54.96	38.36	70.01	66.63	80.07	71.63	71.11	145.09	41.21	44.54	94.42	50.37	65.9	58.2	88.36	46.22	30.07	40.15	45.01	28.08	58.02	51.03	54.45	51.96	46.31	53.7	45.04	141.37	109.67	66.97	95.68	56.9	54.89	68.72	55.91
330	HS02	1	Zm00001d028780	172.12	214.03	165.43	133.68	178.42	114.46	279.11	263.17	148.19	228.53	167.82	212.45	329.2	285.45	264.81	309.79	279.91	220.68	146.98	80.19	95.35	128.31	58.7	213.3	68.55	184.98	142.52	158.97	205.42	260.37	233.28	364.37	157.15	236.28	300.27	280.04	309.86	340.86	147.94	135.21	135.78	159.97	245.65	358.22	288.22	344.7
331	HS02	1	Zm00001d028782	306.88	476.34	215.65	223	203.28	306.54	224.31	214.83	153.22	404.91	251.73	239.3	147.05	234.31	236.55	350.2	252.3	308.04	441.04	162.28	186.41	325.79	138.69	274.78	170.98	285.55	106.48	112.29	98.78	103.53	89.97	88.35	167.63	166.84	216.9	169.05	159.4	168.54	427.45	290.28	260.51	302.92	236.89	205.87	256.8	252.99
332	HS02	1	Zm00001d028783	9.51	18.54	8.58	4.78	6.61	14.46	12.46	11.51	8.27	28.51	16.13	12.6	2.73	15.24	16.16	22.66	9.91	42.56	22.01	15.83	16.89	37.92	21.62	40.38	18.96	15.25	18.19	15.75	22.96	11.91	58.01	41.57	37.67	28.23	61.85	53.3	64.99	36.96	19.8	27.37	27.99	69.07	14.22	11.52	12.04	12.51
333	HS02	1	Zm00001d028784	135.62	148.45	160.95	164.95	89.67	97.61	118.24	116.58	81.85	119.78	110.68	112.27	131.12	96.04	92.97	91.88	90.41	79.36	87.91	94.78	95.35	67.39	119.74	82.91	72.89	70.25	104.69	83.54	82.01	88.62	122.64	136.11	83.34	91.39	95.06	82.6	132.63	129.71	90.46	72.11	63.4	59.36	76.56	48.81	60.74	49.08
334	HS02	1	Zm00001d028785	44.17	0	96.88	69.86	38.69	24.83	115.61	120.45	57.26	8.85	80.62	75.11	296.12	208.09	162.8	59.4	76.18	28.15	22.2	53.36	34.28	6.79	49.67	4.49	38.02	4.99	202.46	41.8	21.17	4.85	144.78	200.57	223.17	297.67	315.86	232.94	507.27	452.87	31.15	37.89	20.73	2.72	244.57	274.91	244.07	281.04
335	HS02	1	Zm00001d028786	2900.74	5736.99	1564.1	1263.64	1357.39	2754.62	1923.75	1879.47	1312.08	5122.85	1921.97	1972.87	858.78	2291.79	2061.69	2899.43	2590.59	3563.05	4312.71	1056.07	1596.48	3161.53	771.1	2933.54	735.45	3250.68	714.39	1024.54	1318.25	1633.12	1114.85	1293.56	1084.59	1464.66	1389.95	1372.18	922.19	743.22	4258.54	3383.08	2871.25	3205.3	1705.03	2095.22	1999.44	2217.54
336	HS02	1	Zm00001d028787	367.64	809.8	118.28	141.39	106.6	301.94	211.95	137.39	168.87	572.99	148.97	234.28	84.4	122.29	159.44	161.08	129.51	233.97	290.23	701.89	746.5	232.76	345.43	812.46	412.27	588.01	110.71	238.48	337.6	425.81	215	186.37	223.61	160.04	275.76	272.15	252.74	216.03	369.83	227.22	149.52	368.62	87.55	92.72	147.16	151.05
337	HS02	1	Zm00001d028793	170.42	235.84	256.79	175.39	128.72	74.28	303.79	334.54	273.06	237.89	240.87	174.04	234.91	497.6	423.02	336.81	193.16	28.06	45.55	335.1	126.36	28.68	57.11	17.86	15.71	23.01	179.58	41.58	32.23	25.08	51.24	75.08	103.31	118.56	51.42	84.01	46.74	133.58	187.93	82.12	24.66	51.25	33.36	30.48	35.66	37.09
338	HS02	1	Zm00001d028796	48.24	130.41	9.39	5.41	7.06	49.04	42.83	36.36	32.74	117.82	48.99	68.08	5.15	15.65	25.11	43.7	23.82	14.11	116.08	0	5.54	74.54	0	42.34	0	142.04	0	0	0	10.99	0	0	0	0	0	0	0	0	162.77	99.19	25.66	163.01	4.3	0	0	0
339	HS02	1	Zm00001d028797	299.15	109.61	410.02	306.89	60.6	218.9	225.79	202.19	178.99	145.81	74.32	147.81	118.54	84.12	93.1	112.83	103.69	41.07	22.6	0	0	0	0	5.44	0	4.79	0	9.67	41.39	63.63	0	0	0	0	0	0	0	0	3.57	6.53	2.68	0	2.89	0	8.69	1.07
340	HS02	1	Zm00001d028801	366.17	378.73	373.34	358.71	388.57	341.65	340.97	329.91	231.38	324.21	329.41	293.07	303.8	305.49	322.53	356.26	364.79	343.26	356.74	299.38	257.41	258.82	261.92	243.19	355.18	241.66	300.09	246.38	230.6	232.33	277.51	264.39	319.11	300.36	271.45	238.67	250.86	256.11	303.47	282.34	279.98	251.33	343.71	354.32	334.65	357.07
341	HS02	1	Zm00001d028802	61.44	75.71	56.84	44.51	88.64	39.72	43.39	57.22	35.78	67.79	48.37	43.71	35.56	59.4	53.3	63.02	72.71	56.81	49.65	24.26	32.51	59.79	21.01	44.28	31.77	47.65	35.89	28.87	45.34	72.82	30.47	28.2	22.62	19.39	24.15	17.33	21.07	18.43	62.59	52.54	56.97	53.35	35.84	34.01	45.76	52.69
342	HS02	1	Zm00001d028803	10.57	3.03	11.63	20.93	4.08	2.9	18.82	23.29	11.21	3.42	14.78	30.95	31.1	7.46	10.2	7.48	8.62	2.26	2.19	4.99	5.36	20.64	0	3.33	0.48	1.63	0	2.89	9.8	19.71	0	0	0	0	0.21	0	0.72	0.75	8.47	14.9	45.25	1.57	4.52	0.17	0	0.17
343	HS02	1	Zm00001d028804	205.38	223.8	238.43	216.23	225.44	234.31	178.05	175.23	114.26	209.98	180.28	153.9	129.15	186.64	183.31	275.38	263.09	238.88	252.12	101.15	113.75	277.93	88.53	167.5	142.59	250.26	91.91	125.33	120.02	117.73	75.2	58.14	99.93	107.35	63.8	62.68	86.05	71.49	251.07	220.79	246.99	332.63	242.29	314.23	186.5	203.87
344	HS02	1	Zm00001d028807	2769.34	5072.36	1736.93	1311.56	1575.69	2633	1794.3	1995.53	1312.34	4669.72	1993.19	1985.14	1064.39	2440.88	2416.99	3286.7	2485.38	3203.35	3113.04	1191.92	1699.61	2223.51	809.51	2299.95	1050.55	2294.05	782.75	1104.67	1144.84	1120.1	1030.03	796.05	1261.1	1356.19	1220.86	1034.39	749.86	555.17	3427.89	2629.83	2261.16	2031.8	1922.52	2427.36	1676.74	2146.86
345	HS02	1	Zm00001d028808	142.59	72.99	364.86	97.24	238.18	95.25	107.51	96.61	82.37	70.71	152.25	72.38	172.01	395.16	296.84	71.37	34.04	11.11	56.22	0	5.94	33.95	0	23.52	4.75	27.26	9.79	140.77	101.49	55.97	9.33	76.51	8.4	37.95	33.93	47.43	64.08	149.87	28.9	72.12	69.77	26.57	31.36	49.39	95.49	93.32
346	HS02	1	Zm00001d028809	7.49	3.85	9.52	6.14	13.88	8.21	19.97	18.79	13.84	12.73	17.65	22.79	47.83	41.81	26.01	5.99	5.34	0.61	5.03	16.67	14.03	1.06	14.14	0	10.65	0	9	3.61	1.27	0	27.22	33.71	13.13	13.83	16.01	20.09	27.75	47.93	2.87	3.32	0	0	1.63	4.93	5.82	3.08
347	HS02	1	Zm00001d028810	195.81	372.8	107.53	97.25	84.58	198.18	133.18	151.88	106.25	307.95	158.85	150.67	79.12	129.37	134.93	159.55	120.24	167.41	416.7	528.74	457.76	263.42	631.01	288.23	839.17	249.9	318.92	205.58	159.79	78.21	327.31	337.14	546.81	403.24	540.58	396.98	468.3	441.45	429.12	243.94	225.28	282.82	131.34	161.46	162.92	205.54
348	HS02	1	Zm00001d028811	121.34	165.26	64.09	89.97	69.18	81.43	52.91	54.36	38.86	135.5	59.09	94.07	39.96	36.48	43.03	63.02	38.14	67.74	91.37	24.9	45.76	94.74	13.63	102.83	11.66	94.69	12.82	81.56	99.52	190.73	2.45	0	3.03	3.82	1.05	0	1.67	0	95.47	99.41	103.5	96.15	90.22	7.93	73.51	2.88
349	HS02	1	Zm00001d028812	35.86	67.48	22.14	22.62	36.47	37.21	21.12	27.47	18.04	57.46	33.59	27.51	26.6	35.44	33.65	29.27	34.85	56.84	69.72	63.71	65.15	41.24	22.06	50.9	52.19	40.53	28.5	46.16	36.06	26.87	27.93	46.29	37.3	42.55	65.74	60.08	49.95	54.09	63.8	53.27	44.23	37.08	44.79	52.13	37.17	49.32
350	HS02	1	Zm00001d028813	70.26	139.17	48.49	35.6	41.34	98.98	49.89	49.87	37.01	114.15	79.18	53.05	32.56	57.49	54.38	60.31	57.33	54.68	156.03	12.49	28.56	127.67	12.77	54.04	19.09	84.93	19.85	30.22	32.7	30.9	11.89	22.5	20.03	27.66	41.72	34.39	31.49	34.68	177.39	123.18	79.64	109.9	40.9	59.81	77.39	95.01
351	HS02	1	Zm00001d028814	563.2	18.92	1361.1	514.11	1194.99	903.77	737.4	925.17	556.1	117.08	724.01	463.6	648.36	1420.47	1255.56	992.84	617.55	764.93	1082.67	416.3	214.32	20.49	191.9	3.6	8.75	3.55	156.78	171.76	86.91	18.88	266.29	117.79	51.57	90.61	72.19	99.36	154.75	145.84	190.89	278.01	31.38	28.41	120.08	98.94	422.59	102.15
352	HS02	1	Zm00001d028815	453.03	19.81	1067.74	430.4	1049.18	601.11	660.33	798.68	487.53	68.07	488.88	378.9	502	1020.29	926.91	928.93	606.49	779.11	696.67	322.36	169.62	17.34	153.26	1.14	8.02	5.26	109.59	114.42	75.52	9.65	167.06	49.71	46.55	38.06	48.86	59.54	67.36	59.51	137.04	208.41	24.05	25.79	68.18	44.1	107.58	46.2
353	HS02	1	Zm00001d028820	342.34	147.35	490.52	483.51	193.59	56.22	278.45	305.02	159.23	87.75	179.12	171.29	380.69	143.7	126.54	120.67	179.04	124.29	22.36	157.67	236.71	13.64	583.94	4.58	349.69	57.62	364.87	128.42	147.58	73.64	54.03	73.18	148.14	190.17	91.39	35.56	185.69	49.82	18.48	31.98	21.05	26.1	165.55	133.14	102.79	17.4
354	HS02	1	Zm00001d028825	110.87	126.22	104.73	59.93	294.45	91.01	86.59	84.95	62.62	105.53	81.52	128.44	61.52	65.17	87.66	156.97	124.6	83.73	71.6	44.85	77.67	61.15	41.26	120.51	29.05	70.9	19.56	94.02	141.2	125.71	18.06	21.97	27.02	19.4	20.96	22.42	21.1	20.1	62.64	75.58	102.04	42.72	75	43.66	47.68	40.74
355	HS02	1	Zm00001d028826	133.5	164.33	140.07	211	87.86	530.4	106.36	84.98	59.06	130.6	130.03	168.36	284.05	45.55	47.54	62.97	41.17	108.84	398.78	28.92	38.67	117.81	11.35	69.89	13.24	82.2	127.65	95.43	90.97	154.61	26.19	16.12	80.74	87.12	20.02	13.39	38.73	66.35	101.95	90.46	58.77	158.07	447.08	97.19	179.05	33.79
356	HS02	1	Zm00001d028827	75.34	110.61	52.56	46.07	83.66	79.14	57.06	56.11	38.74	91.95	59.4	58.77	40.03	52.05	53.86	55.71	48.84	99.71	171.34	76.61	69.19	140.88	70.04	100.63	46.59	93.03	26.45	46.45	34.85	48.4	34.72	58.41	31.94	29.5	58.67	48.26	76.75	105.89	148.57	98.16	103.7	82.51	25.25	23.68	51.76	45.91
357	HS02	1	Zm00001d028829	3.09	7.43	0.44	0	0	2.67	7.37	10.18	4.96	8.64	10.99	10.6	0.9	5	4.03	7.17	4.22	0.37	8.59	0	0	17.76	0	12.12	0	13.42	0	0	0	4.99	0	0	0	0	0	0	0	0	15.34	15.42	9.98	9.54	1.02	0	0	0
358	HS02	1	Zm00001d028834	59.81	23.95	81.9	81.66	55.69	50.96	62.23	72.64	39.8	29.67	57.5	51.18	90.88	60.87	57.79	80.88	47.76	45.74	49.03	29.22	23.25	18.72	35.72	20.96	36.79	14.82	65.7	60.72	53.68	27.88	58.74	70.86	41.17	52.81	29.09	42.28	59.63	82.43	23.96	23.92	30.88	13.76	66.51	81.42	61.04	74.44
359	HS02	1	Zm00001d028835	23.18	8.56	74.46	26.05	77.6	41.3	55.56	50.85	29.01	14.67	68.47	47.31	71.83	72.2	49.7	60.99	55.84	19	8.2	0	3.54	0	0	0	8.78	3.09	57.4	15.91	16.39	3.5	109.17	96.12	60.5	80.43	58.3	77.33	55.19	51.39	18.28	12.33	18.84	18.31	65.51	60.59	40.22	37.73
360	HS02	1	Zm00001d028838	20.25	31.16	17.94	40.26	8.93	219.36	15.92	15.02	7	21.3	23.23	32.18	122.74	1.69	1.01	3.39	5.91	39.17	177.18	0	0	32.48	0	20.62	0	3.27	69.08	114.67	129.96	156.76	18.36	0	17.92	13.24	0	0	6.9	0	9.08	10.81	24.32	90.15	234.96	41.43	118.92	2.54
361	HS02	1	Zm00001d028840	17.3	37.72	11.54	3.9	13.32	43.42	18.31	15.44	14.56	44.81	32.58	22.68	2.75	10.76	12.09	20.18	12.78	12.4	117.57	0	4.52	119.18	0	28	0.32	89.55	0	0	0	9.02	0	0	0	0	3.58	2.58	2.22	1.67	107.18	88.23	29.82	131.36	4.67	1.48	2.53	2.16
362	HS02	1	Zm00001d028841	11.53	18.29	5.68	6.33	0	6.29	7.42	6.11	3.17	12.37	2.08	8.69	0	3.12	1.84	11.54	13.1	39.15	44.32	0	11.19	65.7	0	47.48	0	61.91	0	44.41	57.14	86.41	0	0	0	0	0	0	0	0	40.13	46.85	80.07	57.35	12.88	5.99	57.69	15.41
363	HS02	1	Zm00001d028842	0	0	0	0	0	0	0	0	0	0	0	0	0	0	0	0	0	0	0	0	0	0	0	0	0	0	0	0	0	0	0	0	0	0	0	0	0	0	0	0	0	0	0	0	0	0
364	HS02	1	Zm00001d028845	0	0	0	0	0	0	0	0	0	0	0	0	0	0	0	0	0	0	0	0	0	0	0	0	0	0	0	0	0	0	0	0	0	0	0	0	0	0	0	0	0	0	0	0	0	0
365	HS02	1	Zm00001d028855	0.01	0.06	0.01	0	0	0.15	0.02	0.01	0.02	0	0.04	0	0	0.01	0.01	0	0.02	0.05	0.6	0	0	0.02	0	0.03	0	0.02	0.03	0	0	0.14	0	0	0	0	0	0	0	0.01	0.01	0	0.01	0	0.03	0	0	0.02
366	HS02	1	Zm00001d028861	0.52	0.34	0.39	0.89	0.51	0	0.82	0.93	0.32	0.68	0.84	1.06	1.31	1.35	1.2	0.97	1.34	0.6	0.4	0.44	0.32	0.26	0.92	0.37	0.78	0	0	0	0	0	0	0	1.16	0.8	0.36	0.59	0.63	0.99	0.16	0.25	0.53	0.58	1.24	1.88	1.27	1.39
367	HS02	1	Zm00001d028866	82.4	146.7	25.18	39.1	24.97	70.35	70.9	64.37	46.36	97.32	35.94	67.87	51.65	36.17	42.41	63.54	64.49	68.33	63.87	39.17	45.19	43.8	37.26	109.44	18.05	91.1	25.99	24.2	49.72	201.44	14.58	16.24	0	0	3.41	0	5.33	5.78	97.51	93.6	32.34	54.12	12.46	2.44	13.98	3.06
368	HS02	1	Zm00001d028867	157.03	1.01	209.38	177.31	277.03	88.75	137.69	190.8	74.07	4.38	76.48	152.08	170.95	128	182.5	449.76	272.14	259.74	53.9	1353.81	955.46	45.22	899.22	98.25	773.64	24.9	362.5	1085.45	757.89	68.77	74.47	159.99	280.43	142.95	347.97	220.53	170.18	123.26	106.6	49.02	78	10.05	190.98	119	317.08	171.85
369	HS02	1	Zm00001d028868	122.61	124.46	136.64	134.38	74.54	68.48	190.72	195.43	110.63	108.77	145.53	154.02	195.41	175.47	154.76	100.05	98.67	46.83	40.97	169.77	122.03	48.85	145.7	78.34	224.72	85.72	195.04	127.51	115.66	126.4	187.36	130.49	138.32	134.56	65.8	78.97	38.29	48.23	72.94	63.45	51.16	60.86	30.02	36.93	31.54	28.88
370	HS02	1	Zm00001d028873	0	0	0	0	0	0	0	0	0	0	0	0	0	0	0	0	0	18.32	0	0	0	0	0	0	0	0	0	0	0	2.27	0	0	0	0	1.43	0	0	0	0	0	0	0	0	0	0	0
371	HS02	1	Zm00001d028875	2.93	0.95	2.9	0.48	17.88	3.7	2.9	2.45	1.94	2.01	3.65	3.07	2	1.75	1.76	2.09	1.14	0.32	2.76	3.86	1.41	2.49	0	6.05	0	3.67	0	0	1.07	4.71	0	0	0	0	0.34	0	0	0	3.38	2.06	3.11	1.23	0	0	0	0
372	HS02	1	Zm00001d028880	23.21	27.95	40.02	16.99	33.29	33.02	43.71	49.75	28.1	38.19	30.06	31.88	35.67	50.72	73	239.15	626.59	385.91	128.96	509.85	460.82	257.55	490.25	426.48	602.79	362.98	741.04	994.6	796.73	455.08	830.75	1072.24	528.18	896.45	682.78	843.83	766.59	918.45	180.2	154.02	218.27	515.97	937.19	834.31	509.51	697.49
373	HS02	1	Zm00001d028885	50.99	40.44	60.3	65.88	64.26	103.11	71.99	71.39	41.6	38.77	53.72	56.09	81.91	65.97	69.85	71.59	88.4	98.15	65.53	68.09	63.73	58.67	101	76.73	100.31	54.05	68.79	83.67	80.7	64.38	116.03	119.37	97.74	116.16	202.45	177.95	292.1	239.11	37.16	43.55	76.66	58.09	113.81	110.59	127.22	98.79
374	HS02	1	Zm00001d028889	41.86	83.21	12.15	26.44	0.95	33.19	32.44	29.34	24.28	63.58	6.1	28.76	10.11	16.13	21.56	32.24	18.94	29.55	21.35	0	5.65	15.64	0	33.72	0	47.23	0	0	0	42.07	0	0	0	0	0	0	0	0	22.29	30.58	6.32	18.26	2.24	0	5.16	0
375	HS02	1	Zm00001d028890	28.8	16.79	26.32	35.8	41.63	30.58	21.96	25.29	17.18	16.01	23.56	21.89	29.56	21.89	24.45	26.5	26.81	31.63	20.55	9.68	8.28	25.86	5.69	12.73	12.4	17.05	13.52	19.59	16.3	13.33	12.19	10.12	15.26	17.16	16.92	18.47	19.34	26.31	16.2	21.66	27.68	20.49	44.56	45.6	57.61	54.74
376	HS02	1	Zm00001d028894	179.7	144.63	198.4	219.38	299.63	172.3	228.02	248.44	123.9	155.19	215.71	246.3	346.51	294.67	289.45	272.4	283.18	207.92	166.28	446.12	290.1	157.5	526.91	150.92	414.56	105.2	369.4	197.93	190.68	147.04	567.15	509.3	563.47	606.22	626.91	618.36	542.18	586.75	138.39	145.67	194.66	106.59	365.4	333.06	341.97	363.47
377	HS02	1	Zm00001d028898	30.09	41.01	20.91	24.86	26.3	30.9	25.91	33.61	19.29	33.75	27.47	28.48	30.3	33.55	30	27.03	29.41	30.24	48.83	25.25	27.28	42.97	31.3	39.05	33.76	52.47	43.61	24.23	30.63	35.88	62.05	54.16	47.31	47.04	43.88	35.91	42.13	41.04	48.48	41.04	40.32	40.88	38.03	38.53	36.27	35.76
378	HS02	1	Zm00001d028902	0	9.51	3.71	0	0	0	0	3.11	0	7.2	4.07	8.23	2.99	11.33	11.55	3.39	2.57	14.05	13.41	0	0	0	0	3.06	0	5.77	0	0	0	5.71	0	0	0	0	0	0	0	0	12.15	21.62	0	0	21.14	6.68	18.19	9.55
379	HS02	1	Zm00001d028903	253.02	403.24	174.05	246.56	70.39	230.82	237.79	225.9	173.94	363.67	182.84	218.49	206.65	185.74	181.99	185.37	168.35	187.32	228.38	88.81	114.1	78.67	142.4	165.15	92.58	112.05	148.87	133.01	128.38	92.77	177.79	186.79	192.38	203.82	188.52	162.69	205.53	230.78	126.11	103.67	73	81.59	127.62	107.17	171.99	152.05
380	HS02	1	Zm00001d028904	0	0	0	0	0	0	0	0	0	0	0	0	0	0	0	0	0	0	0	0	0	0	0	0	0	0	0	0	0	0	0	0	0	0	0	0	0	0	0	0	0	0	0	0	0	0
381	HS02	1	Zm00001d028906	11.43	0	2.57	2.49	0	0	0	0.28	0	0	0	0	0	0	0	6.97	0	21.05	55.98	120.4	45.99	0	31.43	0	20.17	0	39.88	58.34	22.23	7.59	68.44	95.99	31.83	37.21	59.19	39.07	50.98	35.97	245.27	47.57	62.29	0	103.01	27.27	637.65	0
382	HS02	1	Zm00001d028907	63.93	94.45	57.83	80.7	69.78	115.96	51.67	52.33	30.78	105.66	59.08	54.2	53.48	90.67	76.27	86.1	70.84	90.17	129.75	101.6	73.11	103.87	80.1	76.11	122.63	100.5	90.93	63.37	74.53	66.73	105.51	93.52	132.13	137.53	99.66	105.18	77.43	99.45	97.82	96.91	94.03	121.22	123.79	127.97	93.92	113.41
383	HS02	1	Zm00001d028909	216.5	169.99	259.98	266.33	172.69	188.74	245.17	236.37	166.98	158.44	181.31	174.72	200.67	133.88	151.61	187.24	175	179.02	236.56	145.04	95.74	56.95	61.36	84.73	105.44	78.74	108.59	182.53	166.78	111.45	81.38	158.13	86.76	122.66	114.51	102.57	177.26	185.06	90.43	70.7	74.04	68.77	122.85	126.79	155.4	155.88
384	HS02	1	Zm00001d028910	143.54	183.19	116.79	148.68	123.94	123.84	117.66	116.19	81.69	148.76	109.78	104.25	87.06	89.93	98.87	84.31	106.59	116.97	143.69	87.51	76.03	112.16	84.29	107.09	90.08	149.08	68.19	87.49	76.07	92.51	60.04	57.65	69.66	76.41	71.09	64.36	68.89	77.02	121.76	102.13	115.04	102.22	98.04	69.68	80.88	68.31
385	HS02	1	Zm00001d028916	66.63	152.77	15.17	28.7	23.19	48.08	63.99	72.56	38.89	116.77	33.57	109.24	41.97	57.05	59.11	63.44	57.26	166.72	67.91	5.52	36.34	162.4	4.02	175.22	3.37	152.05	7.52	28.09	55.56	150.27	0	0	0	0	0	0	0	0	108.84	111.27	86.59	210.22	27.39	8.15	35.92	4.25
386	HS02	1	Zm00001d028918	1475.35	1952.64	1741.84	1411.15	1713.53	1291.74	1254.69	1087.02	854.84	1873.51	1139.09	1076.42	759.01	955.84	973.4	1661.03	1219.74	1543.73	1164.45	1229.59	1075.2	1225.48	1371.05	1219.62	1188.64	1098.64	673.82	773.95	976.74	1019.43	846.2	939.16	975.31	957.72	1129.39	1007.71	1067.6	789.35	1060.47	997.67	1215.74	1239.26	874.6	872.18	926.23	824.41
387	HS02	1	Zm00001d028919	2.4	0	11.84	1.81	10.39	7.79	2.71	0.91	0	0	5.23	0	0	0.81	0.63	0.7	0	1.64	0	0	0	0	0	0	0	0	0	0	0	0	0	0	0	0	0	0	0	0	0	0	0	0	0	0	2.12	0
388	HS02	1	Zm00001d028920	75.53	74.04	73.25	120.95	86.73	88.53	52.13	55.19	38.86	62.18	48.72	46.41	64.09	58.19	63.41	51.48	46.5	43.27	49.26	34.73	34.72	46.49	28.85	35.81	36.3	38.44	43.68	30.94	30.12	35.46	27.72	26.91	36.04	35.77	28.71	29.48	30	38.93	41.09	41.42	44.43	41.25	45.98	47.54	49.41	51.62
389	HS02	1	Zm00001d028921	62.52	99.89	44.02	34.04	49.38	66.12	40.15	43.44	30.85	86.91	60.84	47.71	29.18	52.14	47.17	52	44.09	57.77	91.5	22.48	27.59	82.87	49.22	44.09	35.82	51.76	26.25	24.78	28.37	26.07	20.13	15.42	28.08	33.93	48.33	34.09	32.46	30.27	115.51	90.16	64.33	64.62	38.97	37.24	40.21	40.3
390	HS02	1	Zm00001d028922	18.68	24.03	30.6	23.44	25.18	6.25	24.77	21.87	15.75	15.32	13.62	17.26	33.89	28.47	21.48	22	59.36	96.11	32.1	0	12.51	72.39	10.7	8.51	12.04	34.47	10.03	23.54	26.18	24.38	8.6	46.83	0	32.2	28.24	21.17	67.33	89.91	31.28	25.84	33.29	56.94	34.57	54.67	65.24	56.36
391	HS02	1	Zm00001d028923	114	176.49	84.21	108.05	81.79	159.67	95.38	104.08	61.54	150.17	105.17	98.65	90.25	122.61	116.75	108.96	109.9	140.4	245.6	137.9	122.83	156.55	132.55	120.03	150.86	167.72	113.36	74.1	87.38	89.69	93.18	82.32	129.49	113.92	140.5	106.95	101.39	115.05	221.13	146.58	129.67	138.95	101.79	94.75	93.81	101.34
392	HS02	1	Zm00001d028924	91.56	96.86	116.38	94.38	110.88	83.9	84.38	89.77	51.19	91.64	87.17	71.27	85.88	116.35	96.29	121.64	101.61	119.84	68.09	647.92	417.94	79.8	748.3	81.15	684.75	82.3	874.25	164.08	177.32	100.81	761.32	727.94	767.6	628.09	553.92	490.66	442.54	298.1	83.66	101.88	66.16	57.74	118.6	124.5	146.12	160.55
393	HS02	1	Zm00001d028925	18.22	7.08	39.35	4.54	42.99	24.74	33.37	41.47	24.48	10.46	101.49	35.42	0	82.72	97.22	150.58	88.77	35.44	22.64	0	0	299.6	0	0	3.72	13.77	0	0	0	0	0	0	0	0	2.75	0	0	3.61	136.27	195.65	153.3	224.63	9.6	4.12	4.43	3.15
394	HS02	1	Zm00001d028926	52.61	53.78	41.23	69.26	70.36	58.38	53.46	65.18	36.43	59.33	55.74	56.9	65.17	64.29	63.06	54.27	64.01	78.56	88.19	176.65	130.65	79.47	215.24	93.4	220.12	97.93	174.79	100.08	74.52	92.45	183.19	128.51	222.08	151.96	199.71	172.35	197.01	150.21	69.63	54.28	87.47	90.98	96.08	90.08	79.62	72.06
395	HS02	1	Zm00001d028935	5.69	7.17	4.11	2.41	7.88	1.94	7.63	6.63	2.63	8.67	5.28	5.68	4.78	4.34	3.98	2.33	4.94	5.06	6.91	0	0	9.96	0	4.64	0	6.51	0	0	0	0	0	0	0	0.73	6.48	1.82	3.78	1.66	11.01	9.1	7.61	12.22	3.59	5.99	2.51	4.09
396	HS02	1	Zm00001d028936	151.85	140.21	150.23	229.77	111.03	104.09	214.53	237.41	130.29	181.38	198.16	221.33	318.34	258.77	245.55	188.65	197.27	115.26	77.9	138.44	104.5	66.5	143.47	56.83	139.27	59.61	164.51	103.59	89.44	59.88	201.65	232.21	197.05	216.77	241.57	239.37	245.88	309.7	101	98.17	96.26	61.83	217.17	206.91	176.86	243.01
397	HS02	1	Zm00001d028946	72.15	80.76	74.9	73.45	95.41	76.1	76.11	81.29	44.02	72.52	60.12	79.82	84.42	92.95	95.05	109.32	109.66	74.46	82.89	43.98	31.98	56.63	32.84	60.49	31.16	55.1	50.9	71.96	69.64	59.73	59.98	61.78	53.13	65.23	46.85	61.18	60.69	67.36	46.55	59.72	73.31	52.21	105.39	125.01	94.71	100.54
398	HS02	1	Zm00001d028947	3.5	1.19	1.6	1.98	6.49	0	4.01	4.33	2.5	2.5	3.42	1.86	0	0.84	1.87	2.99	1.56	1.73	11.08	0	0	27.04	0	4.48	0	11.48	0	0	0	10.73	0	0	0	0	0	0	0	0	21.31	31.85	8.74	17.6	1.45	0	20.8	0
399	HS06	1	Zm00001d032937	0	0	0	0	0	0	0	0.43	0	0	0	0	0	6.21	1.61	0	0	0.81	0	0	0	8.23	0	0	0	0	0	0	0	0	0	0	0	0	0	0	0	0	1.06	3.92	7.89	0	0	0	0	0
400	HS06	1	Zm00001d032938	14.74	23.56	23.67	3.16	0	31.6	27.69	24.45	6.08	11.14	4.59	4.69	0	26.57	9.71	15.47	10.92	6.26	1.93	0	0	0	0	0	0	0	0	0	0	0	0	0	0	0	0	0	0	0	5.84	13.27	0	0	0	0	0	0
401	HS06	1	Zm00001d032939	182.67	149.41	170.1	208.13	231.03	181.53	182.46	208.51	127.19	161.92	176.99	151.22	134.26	224.9	214.57	219.76	238.45	162.33	192.44	188.83	196.07	214.26	202.99	199.6	312.8	214.89	120.63	205.65	274.42	383.01	123.31	135.26	220.25	168.98	167.69	121.13	134.27	109.39	165.43	158.69	254.9	212.78	246.63	241.92	186.68	188.38
402	HS06	1	Zm00001d032943	0	0	0	0	0	0	0	0	0	0	0	0	0	0	0	0	0	0	0	0	0	0	0	0	0	0	0	0	0	0	0	0	0	0	0	0	0	0	0	0	0	0	0	0	0	0
403	HS06	1	Zm00001d032944	32.62	48.45	25.19	25.64	38.04	27.66	22.39	21.51	14.09	28.25	23.98	21.86	13.59	22.95	20.98	21.49	23.19	18.14	25.5	13.56	12.59	20.39	16.91	15.99	18.77	28.87	11.22	8.75	22.02	21.15	15.14	9.34	9.06	9.81	8.37	9.24	14.62	14.71	32.7	23.82	20.52	28.63	22.18	23.66	17.33	19.62
404	HS06	1	Zm00001d032945	55.43	115.32	38.76	28.64	28.39	71.9	44.24	39.85	30.61	95.52	56.72	38.51	14.73	42.82	43.47	64.29	48.89	55.71	189.69	26.27	52.58	154.19	10.84	131.6	26.94	141.94	15.92	38.91	52.4	64.57	2.5	9.89	14.65	21.55	12.63	12.87	11.09	15.21	250.53	145.33	118.31	146.9	26.15	22.73	19.11	24.9
405	HS06	1	Zm00001d032948	0	0	0	0	0	0	0	0	0	0	0	0	0	0	0	6.86	0	0.65	293.84	8.77	73.07	56.07	0	296.62	0	198.89	0	2.59	2.26	263.71	0	0	0	0	0	0	0	0	243.39	190.58	9.8	14.94	8.65	0	9.38	0
406	HS06	1	Zm00001d032950	1107.88	1879.19	750.7	1688.84	159.3	1041.14	948.42	822.83	577.87	1638.69	533.25	895.52	662.97	641.32	686.98	638.7	668.97	637.89	942.69	3153.49	2402.45	297.88	2909.57	408.84	1635.58	173.99	822.03	927.53	568.9	362.75	943.55	977.96	1059.55	943.1	1568.11	1179.63	1340.72	1310.42	443.07	289.5	232.28	190.69	470.91	571.37	803.45	713.32
407	HS06	1	Zm00001d032955	122.97	6.2	138.98	178.2	195.02	33.09	108.53	150.16	68.32	20.87	76.34	99.16	155.81	117.15	132.96	171.12	237.62	64.36	26.72	260.65	221.47	7.85	303.01	35.21	230.54	27.66	234.82	257.2	164.35	48.49	400.41	242.58	121.54	193.26	155.21	166.55	188.35	129.41	60.89	35	42.31	0	343.54	283.15	188.49	221.65
408	HS06	1	Zm00001d032961	11.06	0	25.46	31.03	41.03	18.12	64.41	35.06	57.8	6.67	89.97	19.05	28.26	8.25	17.44	52.73	19.86	9.4	42.53	58.52	40.59	68.69	82.68	24.2	99.49	29	116.75	142.18	89.31	23.87	65.81	34.56	54.59	49.83	44.59	32.89	36.92	44.1	45.51	42.3	37.21	73.32	83.83	60.64	51.87	72.27
409	HS06	1	Zm00001d032968	27.93	53.86	20.76	24.75	26.92	35.25	30.86	29.68	19.3	49.01	33	31.51	35.08	53.18	46.44	48.27	66.57	60.11	65.31	63.96	50.23	76.64	103.34	70.66	77.98	58.99	46.33	34.23	29.41	29.57	78.61	78.42	103.75	95.19	98.22	117.18	120.85	129.41	48.46	67.62	75.92	74.16	111.39	140.14	122.69	159.9
410	HS06	1	Zm00001d032970	20.85	22.08	21.07	18.69	32.93	29.38	23.13	25.25	16.18	37.28	26.56	24.86	21.61	37.32	28.46	40.2	41.43	41.65	35.58	27.29	22.09	49.27	30.83	30.45	26.99	30.82	22.58	17.79	20	20.44	38.86	27.38	30.65	24.63	45.26	54.04	46.32	45.23	46.26	45.03	44.74	33.95	33.07	43.27	58.2	58.41
411	HS06	1	Zm00001d032971	58.06	11	87.98	5.66	284.91	24.97	43.73	47.19	25.2	11.66	51.56	68.21	26.41	59.02	66.69	84.83	89.11	34.54	4.21	6.81	9.58	4.06	0	27.86	1.82	9.39	17.02	188.92	297.55	102.5	0	0	0	3.59	2.34	0	0	1.64	10.54	21.86	33.24	18.57	47.35	19.56	11.65	8.93
412	HS06	1	Zm00001d032972	164.99	65.77	298.48	25.4	507.72	220.9	438.76	513.11	189.82	72.91	161.94	544.56	371.72	269.73	292.56	318.89	419.62	137.89	66.86	27.12	53.12	64.97	0	106.96	0	80.19	0	119.95	594.34	924.79	0	0	0	0	0	0	0	0	54.42	176.68	255.04	23.31	7.46	0	0	0
413	HS06	1	Zm00001d032973	39.87	0	72.41	33.99	25.33	0	62.23	68.84	38.74	3.84	11.86	23.52	51.33	15.23	19.33	20.14	21.62	1.04	81.02	148.79	171.01	25.04	25.87	182.56	27.29	161.34	0	127.99	155.14	192.17	0	0	0	0	0	0	0	0	95.72	49.67	2.1	2.45	2.94	3.25	11.9	0
414	HS06	1	Zm00001d032974	92.22	88.87	118.54	109.39	85.99	119.28	124.16	105.03	69.74	91.91	117.01	111.45	101.16	107.15	106.91	130.37	111.05	74.93	108.52	58.07	51.74	117.82	45.51	79.92	50.23	110.52	59.72	71.16	64.25	65.11	60.95	43.98	55.21	74.96	60.93	57.08	54.91	66.92	92.96	108.48	114.98	121.11	114.5	108.91	119.77	98.6
415	HS06	1	Zm00001d032976	2.15	0	0.88	0	0	0	0	2.46	0.94	1.45	0	2.03	0.91	1.87	1.25	3.67	3.48	2.39	0.92	0	0	3.81	0	0	0	2.29	0	0	0	2.39	0	0	0	0	0	0	0	0	5.29	4.86	4.02	5.43	1.15	1	1.65	1.12
416	HS06	1	Zm00001d032977	2.41	2.77	2.53	2.55	2.64	0.51	1.9	2.41	1.74	3.27	1.92	2.23	2.03	2.56	2.24	3.82	2.03	2.86	1.46	0.8	1.02	3	1.25	3.4	2.55	4.14	0	0	0.86	2.65	0	0	0	3.75	2.59	3.42	1.77	2.2	2.76	2.34	3.26	3.32	3.54	3.09	2.74	3.32
417	HS06	1	Zm00001d032978	17.93	26.54	12.61	14.85	18.68	18.2	17.5	15.28	13.94	26.97	16.38	15.97	15.69	22.2	19.79	25.83	17.71	22.4	24.54	20.89	25.53	24.65	15.11	26.31	32.12	43.96	16.91	17.49	27.41	27.25	14.9	13.92	21.4	25.66	18.67	18.54	13.55	16.74	33.58	30.96	21.13	35.29	27.14	32.36	30.66	29.29
418	HS06	1	Zm00001d032979	209.98	270.19	186.14	208.68	226.6	236.8	177.29	176.94	119.72	249.2	176.25	176.77	145.9	147.64	156.2	200.6	189.14	233.01	282.17	151.68	137.25	223.12	151.55	176.32	180.71	221.05	151.78	92.5	97	114.12	134.13	112.09	166.99	178.55	150.72	136.09	122.73	135.58	238.07	205.62	205.23	217.5	158.76	148.66	187.49	173.44
419	HS06	1	Zm00001d032980	103	156.41	70.01	84.81	103.51	113	98.29	104.77	65.11	161.45	85.7	97.63	106.14	116.97	116.48	101.83	109.83	137.83	125.14	56.28	59.84	92.09	61.08	107.13	48.23	99.68	68.77	50.81	66.1	120.03	87.84	81.24	84.72	105.91	99.08	103.67	93.49	113.99	79.63	95.65	98.68	87	119.49	129.75	149.84	186.69
420	HS06	1	Zm00001d032981	15.38	28.19	13.03	11.17	14.9	9.36	20.99	20.7	9.58	19.71	12.23	14.32	8.67	18.2	20.32	23.53	36.72	32.5	21.11	17.57	23.9	53.38	5.21	36.31	4.67	33.99	1.79	37.07	39.66	41.01	2.42	0	3.89	0	0.43	0	0	0.96	32.41	34.99	58.07	33.23	54.43	14.18	25.82	19.23
421	HS06	1	Zm00001d032990	33.1	36.67	34.57	28.14	36.9	33.61	35.4	39.44	23.96	41.44	33.65	29.2	37.28	28.14	37.72	39.28	41.48	35.97	43.12	22.16	23.51	52.67	23.35	32.39	24.66	60.42	29.33	18.43	23.57	30.04	23.62	33.6	39.95	31.09	25.61	25.17	27.69	35.05	51.26	51.71	40.07	63.79	39.01	44.62	51.69	62.01
422	HS06	1	Zm00001d032991	50.63	48.77	51.19	68.79	49.55	55.93	56.01	61.99	33.34	53.56	60.02	65.81	80.56	64.09	63.76	54.99	62.43	54.98	73.83	103.28	79.5	72	73.97	71.59	74.13	72.17	90.39	55.63	53.1	78.01	115.28	125.57	97.52	92.34	164.11	119.01	103.46	113.48	73.51	66.63	74.8	84.34	65.48	76.03	83.78	81.97
423	HS06	1	Zm00001d032992	201.2	42.73	270.19	53	821.72	130.48	99.2	103.51	69.48	144.16	124.37	98.5	145.17	91.77	104.9	164.48	61.81	21.68	91.63	176.05	77.89	92.67	189.97	20.61	207.2	24.2	268.67	39.46	23.72	20.91	69.04	96.31	77.86	50.73	92.14	46.69	60.46	60.49	131.79	155.86	166.85	46.5	73.32	46.76	65.45	61.58
424	HS06	1	Zm00001d032994	25.59	18.26	27.1	20.18	55.75	31.9	24.04	27.09	17.54	22.53	27.94	23.75	21.6	32.36	35.76	36.11	43.22	39.45	26.93	81.54	105.25	42.38	179.24	52.62	134.14	30.05	27.26	45.73	37.79	38.89	47.63	30.63	27.54	21.91	52.28	61.32	41.78	66.77	32.6	34.53	47.54	45.09	40.45	38.51	39.65	50.36
425	HS06	1	Zm00001d032999	0.54	0	1.87	0.54	1.58	5.94	7.31	15.8	4.72	0.74	5.88	7.15	9.74	103.93	80.05	52.26	51.6	43.37	6.15	127.25	102.74	50.65	176.98	21.1	91.12	8.04	82.37	69.76	49.82	16.32	376.56	331.76	124.96	99.15	247.56	431.86	187.78	447.22	14.84	39.57	100.62	7.46	141.73	155.32	195.9	436.19
426	HS06	1	Zm00001d033002	32.34	9.51	43.67	62.09	29.32	36.08	64.21	80.64	39.12	10.54	54.88	67.85	133	99.1	90.44	54.39	75.38	39.4	17.47	123.15	69.32	24.44	185.64	8.83	116.79	10.43	111.91	34.58	29.92	19.28	179.86	172.25	135.65	132.69	158.54	177.25	163.08	230.27	21.62	29.33	41.88	27.81	83.1	84.96	88.26	99.85
427	HS06	1	Zm00001d033004	61.71	49.55	96.48	155.32	24.11	62.47	110.62	105.93	57.75	72.15	134.1	137.22	214.43	91.33	80.46	47.87	66.33	40.88	41.43	45.99	50.42	19.91	50.57	14.8	35.84	30.98	140.48	70.86	41.03	18.39	115.92	139.81	111.63	149.88	136.43	137.32	118.97	207.15	50.43	32.31	21.09	36.72	73.88	108.76	76.02	96.83
428	HS06	1	Zm00001d033005	225.52	495.64	27.72	174.39	28.97	173.91	114.69	86.75	106.44	413.49	4.67	85.14	26.51	60.26	61.67	114.9	79.58	108.66	151.36	24.46	61.79	79.38	6.97	208.23	0	121.56	0	16.38	53.99	208.25	0	0	0	0	0	0	0	0	69.19	64.36	37.23	111.32	12.73	14.21	9.8	8.69
429	HS06	1	Zm00001d033012	52.69	82.83	38.03	41.34	54.73	52.22	50.31	55.32	32.66	76.7	37.15	48.41	41.63	58.84	54.96	55.8	57.5	64.93	67.92	48	55.54	53.7	45.15	55.83	48.42	48.77	34.04	37.81	47.96	58.67	29.83	41.69	37.36	36.87	43.68	37.74	54.33	60.27	66.9	65.36	60.4	44.72	51.56	37.11	42.34	34.53
430	HS06	1	Zm00001d033015	0	0	0	0	0	0	0	0.39	0	0.36	0	0	0	0	0	0.49	0	1.24	0	0	0	0	0	0	0	0	0	0	0	0	0	0	0	0	0	0	0	0	0	0	0	0	1.01	1.77	0	0
431	HS06	1	Zm00001d033018	110.27	51.47	150.89	206.71	38.96	41.75	36.52	39.03	31.05	39.14	36.51	29.21	27.99	13.63	13.37	36.24	34.26	49.67	36.84	567.58	426.86	37.65	890.72	83.82	554.76	57.34	347.9	215.12	172.51	82.05	771.23	480.56	703.85	400.2	683.87	761.61	485.81	447.77	36.76	31.28	25.64	61.94	31.3	49.27	46.53	50.37
432	HS06	1	Zm00001d033019	0	0	0	0	0	0	0	1.02	0	0	0	2.02	0	0	0	0	0	17.02	0	0	0	0	0	0	0	0	0	0	0	0	0	0	0	0	0	0	0	0	0	0	0	0	0	0	0	0
433	HS06	1	Zm00001d033020	15.59	0	18.88	45.05	0	0	3.93	4.5	1.27	0	0	1.14	5.13	7.01	4.84	1.76	2.33	92.59	9.5	0	0	31.83	0	0	0	0	0	0	0	0	0	0	0	0	0	0	0	0	17.83	23.6	0	29.17	1.03	0	0	0
434	HS06	1	Zm00001d033025	9.96	24.07	4.17	3.17	5.9	17.12	8.3	7.34	7.28	20.2	12.77	11.48	1.19	5.55	6.23	10.74	6.04	4.1	31.69	0	1.23	36.04	0	7.25	0	26.6	0	0	0	1.8	0	0	0	0	0.83	0	0	0	41.65	36.24	12.79	38.88	1.99	0.42	0	1.41
435	HS06	1	Zm00001d033026	1.6	1.73	1.22	1.66	2.05	1.92	1.74	1.97	1.05	2.17	2.08	1.49	2.06	2.3	2.06	1.35	1.84	2.44	2.82	3.31	2.68	3.31	2.14	3.01	3.74	2.47	0.86	0	0.65	3.26	2.41	1.51	2.73	3.2	2.73	3.69	1.92	2.99	3.08	1.93	3.79	2.77	1.94	1.57	1.44	1.88
436	HS06	1	Zm00001d033028	182.25	160.35	177.75	246.95	163.95	166.3	163.91	160.97	116.66	156.43	167.5	158.52	154.88	128.78	144.34	152.88	142.87	146.65	167.28	136.41	110.83	129.53	154.35	94.98	144.87	114.1	128.01	91.4	80.95	85.7	132.7	150.42	149.07	132.03	160.93	146.22	222.28	270.4	124.76	124.49	132.07	130.96	130.95	135.37	142.83	152.25
437	HS06	1	Zm00001d033035	3.35	0	1.32	0	5.49	0	3.9	6.46	0	0.76	6.79	0	0.98	9.84	5.3	5.79	0.72	8.99	2.9	0	0	10.27	0	0	0	6.24	0	0	0	2.65	0	0	0	0	0	0	0	0	4.48	11.69	14.11	0	1.18	0	0	0
438	HS06	1	Zm00001d033039	182.47	202.11	161.51	47.27	223.42	127.36	115.59	110.03	80.51	112.79	89.79	56.91	32.86	62.17	60.69	68.37	46.06	67.08	141.72	32.55	25.72	181.94	14.37	105.56	8	147.72	9.37	5.63	15.2	93.54	5.06	4.99	0	0	1.94	0	0	1.38	238.4	191.71	98.74	63.93	18.48	3.16	8.51	9.6
439	HS06	1	Zm00001d033047	0	0	0	0	0	0	0	3.29	0	0	3.74	4.76	0	0	0	0	0	0	0	0	0	0	0	0	0	0	22.01	0	0	0	30.78	27.36	0	0	5.86	0	54.9	141.56	0	3.51	3.56	0	0	0	0	0
440	HS06	1	Zm00001d033048	0	0	0	0	0	0	0	0.64	1.32	0	0	0	0	0	0	0	0	0	0	0	0	0	0	0	0	0	0	0	0	0	0	0	0	0	0	0	0	0	0	0	0	0	0	0	0	0
441	HS06	1	Zm00001d033050	28.96	0	79.06	97.92	12.89	112.27	37.81	38.17	16.83	6.26	45.13	77.3	410.09	9.53	7.27	3.66	0.76	5.58	9.03	4.13	9.63	0	0	0	0	0	483.51	248.21	146.08	31.86	101.13	3.69	34.06	23.37	0	0	3.39	14.05	0	0	0	0	108.26	20.56	53.95	8.3
442	HS06	1	Zm00001d033053	0	0	0	0	0	0	0	0	0	0	0	0	0	4.72	0.86	0	0	0	2.2	0	0	0	0	0	0	0	0	0	0	0	0	0	0	0	0	0	0	0	0	0	0	0	0	0	0	0
443	HS06	1	Zm00001d033054	337.01	234.48	504.41	513.04	302.64	302.39	486.95	435.05	267.97	305.08	317.76	421.95	497.27	69.58	51.94	47.34	105.2	65.22	250.73	155.84	130.58	149.94	169.58	125.21	262.51	125.87	370.22	228.54	127	93.29	217.37	111.01	271.98	320.32	207.56	186.23	221.01	221.79	159.44	164.28	185.41	164.29	222.43	207.56	224.43	217.77
444	HS06	1	Zm00001d033055	210.73	104.07	277.84	347.9	147.2	139.44	252.95	249.08	147.05	121.62	195.97	208.01	254.62	115.06	100.72	89.44	105.15	32.97	42.51	83.35	46.27	15.31	118.15	12.43	106.99	6.73	213.49	120.47	126.91	65.7	155.67	285.87	190.91	233.8	184.13	172.76	217.75	236.39	38.25	40	47.32	16.42	158.81	156.93	170.17	198.27
445	HS06	1	Zm00001d033056	210.19	88	260.87	180.76	510.13	189.39	307.43	359.7	201.08	107.08	253.29	272.19	365.86	453.89	408.21	317.57	426.95	119.07	109.84	172.31	116.16	129.57	141.98	122.24	187.4	119.81	305.14	300.06	280.77	170.41	300.69	264.06	261.68	281.18	194.78	190.61	217.36	251.47	146.75	151.46	198.91	120.75	398.78	305.05	240.08	228.51
446	HS06	1	Zm00001d033058	59.4	40.32	74.54	73.55	43.73	67.47	79.38	83.71	43.02	44.88	68.97	67.82	95.6	92.24	88.34	95.56	105.99	68.08	74.8	63.37	81.21	61.01	115.49	45.46	92.12	52.8	65.99	37.53	46.56	44.73	91.33	82.9	103	97.31	102.22	94.28	98.35	101.71	53.31	61.43	68.12	74.75	91.37	119.45	100.8	97.4
447	HS06	1	Zm00001d033060	12.71	16.26	10.35	10.19	14.21	11.91	10.06	9.49	6.53	11.9	8.97	10.08	6.77	9.14	8.34	9.71	11.56	13.46	19.64	33.21	34.23	15.68	22.33	30.35	35.67	24.09	18.79	27.58	24.15	26.06	12.14	12.37	19.11	18.62	12.6	10.97	13.99	9.67	17.7	14.49	13.79	16.25	11.04	10.73	13.72	10.8
448	HS06	1	Zm00001d033061	6.81	8.46	12.59	23.18	0	43.21	44.32	58.73	22.42	15.36	28.05	29.68	32.86	47.12	45.95	14.68	31.65	35.27	49.05	569.83	204.84	3.16	86.48	24.07	70.26	3.38	112.93	146.94	98.48	5.43	208.91	134.97	94.24	52.57	20.81	40.54	29.13	37.64	27.64	9.46	4.14	0	0	3.6	0	0
449	HS06	1	Zm00001d033062	12.47	0.72	9.29	20.15	7.99	0.91	4.68	3.37	2.91	1.69	0	6.59	9.91	38.79	48.37	58.01	56.47	52.32	2.71	64.68	30.01	2.61	500.55	1.93	32.74	0	2.39	78.73	200.02	36.51	0	2.54	4.22	0	3.15	0	6.16	3.63	6.84	4.31	6.86	0	5.93	10.54	51.55	0
450	HS06	1	Zm00001d033072	0	0	0.13	0	0	0.41	0	0.07	0	0.13	0	0	0	0	0	0.04	0	0.14	0	0.44	0.19	0	0	0	0	0	0	0	0	0	0	0	0	0	0	0	0	0.1	0	0	0	0.4	0	0	0.22	0.09
451	HS06	1	Zm00001d033075	0	0	0	0	0	0	0	1.43	0	0	0	0	0	0	0.84	0.67	0.87	0	0	0	0	0	0	0	0	0	0	0	0	1.78	0	0	0	0	0	0	0	0	0	0	0	0	0	0	0	0
452	HS06	1	Zm00001d033078	0.9	1.19	0.28	0.81	0.69	0.92	0.52	0.75	0.42	1.53	0.8	1.15	0.48	0.65	0.38	0.25	0.49	1.13	0.97	0.23	0	1.18	0	0.97	0	1.07	0.46	0	0	2.28	0	0	0	0.28	0.57	0	0	0.78	1.06	0.91	0.94	1.01	1.83	0.56	0.71	0.27
453	HS06	1	Zm00001d033088	15.6	25.64	7.95	7	21.81	20.52	11.76	11.76	6.34	15.82	10.79	18.39	7.53	20.54	23.83	60.78	60.32	96.68	64.78	12.58	15.61	88.18	10.37	62.38	20.11	93.46	13.7	58.38	69.49	115.15	0	13.79	14.32	14.61	10.64	10.18	11.25	13.16	70.05	66.73	93.49	132.75	65.71	54.14	51.01	46.32
454	HS06	1	Zm00001d033090	75.14	23.61	108.46	133.92	56.03	43.28	149.81	158.55	74.79	29.82	155.39	165.24	326.06	209.5	193.62	123.95	192.05	58.94	35.25	78.46	52.7	11.99	97.36	34.67	68.57	21.27	90.23	61.25	59.41	65.9	96.56	162.97	90.14	147.49	209.8	179.85	195.01	251.93	58.44	48.16	50.91	0	161.08	131.02	195.66	218.64
455	HS06	1	Zm00001d033091	34.67	37.66	27.02	43.99	14.01	28.64	39.08	40.88	24.35	40.48	21.99	35.73	49.24	49.82	51.36	27.07	53.63	51.23	38.89	1756.84	657.22	29.85	1548.54	56.25	1414.6	26.36	1699.15	132.12	89.83	29.49	3549	2738.83	3072.5	2434.02	2616.32	2459.29	1212.3	1035.12	40.11	21.72	26.07	34.88	70.86	111.54	52.52	59.65
456	HS06	1	Zm00001d033092	2.51	5.22	2.74	2.06	4.21	10.01	2.62	4.55	2.42	3.22	3.83	1.58	1.75	1.99	2.38	3.61	3.66	6.46	16.75	7.02	0	5.39	2.15	6.02	3.86	14.38	2.09	0	0	0	17.93	14.56	16.97	17.15	38.16	26.31	36.58	38.05	3.96	4.04	2.42	43.72	9.61	13.65	26.28	36.68
457	HS06	1	Zm00001d033094	80.78	87.24	93.65	94.51	95.26	57.84	71.4	82.25	50.36	82.76	63.03	79.15	83.69	70.38	75.14	73.3	67.2	46.02	43.42	21.44	20.99	41.06	24	36.17	22.03	50.4	41.61	52.2	44.38	58.42	30.19	35.66	26.83	34.37	25.68	29.89	27.7	47.87	44.38	45.28	47.27	50.39	58.2	43.81	50.74	57.26
458	HS06	1	Zm00001d033097	0	0	0	0	0	0	0	0	0	0	0	0	0	0	0	0	0	0	0	0	0	0	0	0	0	0	0	0	0	0	0	0	0	0	0	0	0	0	0	0	0	0	1.3	0	0	0.57
459	HS06	1	Zm00001d033098	90.61	68.11	122.52	72.94	212.61	104.33	94.4	85.98	63.7	27.11	107.2	112.66	79.69	188.81	212.25	346.72	359.54	396.96	81.75	1548.68	1074.98	149.14	4474.23	128.45	1861.99	93.19	421.99	271.83	204.03	101.94	188.06	355.54	238.43	232.28	3243.68	618.77	2293.34	504.8	82.6	91.73	165.49	121.65	264.82	495.73	212.3	261.33
460	HS06	1	Zm00001d033099	252.51	390.68	250.2	172.43	236.88	208.78	254.53	273.78	134.93	440.01	281.42	181.8	166.08	281.9	272.31	368.06	326.4	381.79	291.4	129.57	149.69	402.73	167.25	244.26	152.01	316.43	66.2	105.04	128.53	121.74	64.54	111.21	61.2	121.57	203.81	132.48	141.02	113.53	441.11	437.31	322.62	455.87	278.56	297.79	367.74	409.11
461	HS06	1	Zm00001d033104	119.06	113.17	89.76	186.05	117.01	91.42	72.62	68.23	49.18	84.95	61.75	87.47	83.93	76.31	70.77	52.69	61.57	103.25	142.32	146.94	107.39	105.48	140.13	114.76	100.47	105.65	84.86	64.68	59.9	74.29	161.04	137.06	123.46	104.53	152.02	155.32	172.57	252.8	87.76	77.61	102.99	98.18	109.99	108.64	126.92	140.68
462	HS06	1	Zm00001d033105	143.95	302.12	112.67	67.08	116.46	139.08	135.64	134.89	89.05	263.48	105.06	130.72	84.02	125.14	129.03	159.6	110.54	160.68	202.35	75.01	106.6	123.99	108.83	141.92	132.43	190.68	100.55	77.21	129.71	142.48	97.96	112.89	122.9	137.18	124.36	138.88	121.95	110.3	198.16	156.19	121.16	131.52	106.91	117.32	88.33	88.99
463	HS06	1	Zm00001d033108	292.97	538	193.01	187.89	203.15	323.5	215.81	236.71	143.18	478.75	240.67	220.85	200.15	274.69	255.05	240.95	275.37	351.88	424.35	137.11	184.27	255.72	143.79	243.72	208.02	350.1	150.47	162.31	182.06	191.07	134.03	180.27	186.1	201.14	201.3	184.59	165.87	170.3	391.62	318.77	255.14	315.88	249.56	299	240.7	302.88
464	HS06	1	Zm00001d033109	48.59	55.8	79.37	59.35	62.26	54.9	68.61	66.73	30.53	60.15	51.12	49.67	54.97	51.12	50.94	67.22	48.88	54.06	68.65	118.21	116.29	43.07	127.93	88.73	144.91	76.14	80.98	78.28	106.63	105.67	77.46	95.92	66.7	65.21	113.02	74.68	92.13	88.75	65	51.19	41.76	56.35	43.83	57.85	53.58	57.25
465	HS06	1	Zm00001d033110	144.36	231.13	122.07	111.68	76.17	151.37	157.01	145.2	102.04	213.88	150.49	128.77	75	109.66	105.05	142.44	107.74	136.47	168.01	436.85	298.62	147.05	467.92	154.89	373.35	122.17	200.34	137.54	122.13	93.22	256.37	217.71	275.1	225.42	235.58	239.47	264.18	297.42	153.63	171.12	137.93	124.63	169.08	118.35	106.23	134.92
466	HS06	1	Zm00001d033111	108.85	99.63	112.23	132.16	134.78	72.29	133.68	119.32	69.17	101.87	129.43	120.65	153.15	132	120.99	123.24	125.37	114.81	70.31	142.08	166.8	98.97	189.83	102.31	236.48	92.42	107.45	111.62	102.14	81.32	111.19	95.1	158.32	141.17	145.6	130.13	145.56	157.98	83.29	105.41	109.08	91.59	180.92	237.47	124.12	153.39
467	HS06	1	Zm00001d033112	43.8	95.6	33.52	10.54	35.44	82.73	44.85	38.12	40.92	90.07	100.89	49.38	4.96	20.64	26.15	38.38	25.5	15.9	175.75	2.26	8.33	184.71	1.72	62.03	6.42	201.32	0	0	0	15.41	0	0	0	0.44	0.32	0	0	0.7	220.7	164.73	49.8	230.56	5.75	0.87	1.2	0.99
468	HS06	1	Zm00001d033128	3691.94	6440.69	2354.23	2070.57	2119.85	4114.01	2367.7	2611.55	1736.18	5791.48	2559.78	2651.51	1666.97	2265.02	2261.2	3252.28	2188.13	3325.55	6364.14	2838.36	3149.59	4003.81	2028.16	4092.7	1830.37	3484.88	1132.25	1565.32	1527.87	1560.92	1131.23	1098.44	1837.61	2008.71	2490.68	1900.82	1859.24	1515.85	5399.88	3608.59	3681.22	3722.64	1569.42	1620.17	1799.35	1882.53
469	HS06	1	Zm00001d033129	10.31	14.12	11.3	5.75	15.23	12.81	16.13	20.16	8.96	15.66	18.98	15.69	20.65	26.59	23.42	13.9	14.37	27	20.45	5.26	5.19	14.87	1.67	8.17	6.96	16.2	7.56	6.52	6.99	9.49	9.88	11.59	9.36	11.33	10.02	12.25	8.08	13.48	15.34	14.78	18.27	13.71	10.85	15.74	15.51	16.69
470	HS06	1	Zm00001d033132	4.03	0	0	0	4.25	13.11	0	3.46	1.78	1.18	7.22	9.51	8.21	7.27	5.95	36.46	238.84	1904.71	64.54	69729.9	58507.4	472.13	39835.7	6296.41	74752.7	961.47	50672.5	32683.5	17328.8	2163.76	27583.8	27924.1	17844.1	18092.3	5434.86	6409.12	5031.02	4349.12	172.57	79.77	346.35	2527.37	4027.7	4212.05	506.67	1015.9
471	HS06	1	Zm00001d033136	4.03	0	0	0	4.25	13.11	0	3.59	1.79	1.18	7.22	9.51	8.73	7.28	6.23	37.5	252.42	1904.73	65.9	69688.3	58507.3	472.16	39696.8	6296.45	74752.7	961.46	50563.6	32683.4	17312.2	2163.75	27550.9	27865.4	17844.2	18092.4	5434.87	6409.09	5031.02	4349.1	172.57	79.79	346.36	2527.38	4113.98	4491.23	506.67	1015.91
472	HS06	1	Zm00001d033138	18.14	19.61	15.78	20.45	27.15	18.97	20.47	21.54	14.6	20.83	23.2	17.93	18.91	20.87	17.14	22.26	20.46	19.33	24.78	30.8	35.01	26.42	42.49	30.82	35.89	34.59	22.96	22.15	24.66	34.77	29.08	20.23	27.56	28.35	23.76	21.56	30.03	24.47	22.8	30.89	25.44	30	29.52	28.89	27.74	27.1
473	HS06	1	Zm00001d033147	1456.28	3092.99	896.43	721.32	751.51	1658.42	939.92	897.04	677.03	2514.48	986.77	1011.38	456.84	1014.01	986.41	1518.47	1012.48	1497.17	2376.66	932.42	1186.45	1472.8	684.39	1819.41	746.8	1527.9	500.86	593.13	624.23	832.51	505	554.2	631.17	727.93	1080.31	834.95	634.39	469.47	2067.65	1475.3	1368.72	1426.33	702.42	779.21	898.36	1035.46
474	HS06	1	Zm00001d033148	4.39	5.64	4.33	3.37	5.9	5.96	7	7.58	4.78	5.54	6.63	5.59	5.97	4.5	4.41	3.93	4.71	2.34	10.6	3.75	2.55	6.36	0	2.81	1.66	10.53	0	1.38	0.9	3.97	3.51	3.36	3.19	4.28	5.2	6.81	5.64	5.05	9.85	8.19	5.75	7.94	3.74	5.65	3.88	5.22
475	HS06	1	Zm00001d033149	50.51	85.64	32.65	26.02	28.58	55.52	27.52	27.73	27.82	64.01	28.71	18.85	12.21	28.97	22.84	31.99	23.2	26.02	65.53	34.99	41.55	43.72	42.8	27.44	59.15	42.39	18.29	49.95	26.08	23.34	6.76	15.46	27.93	34.86	27.94	18.68	29.04	22.12	62.67	39.56	27.24	48.07	15.57	24.45	15.41	20.28
476	HS09	2	Zm00001d002695	214.8	30.93	243.07	476.95	210.02	175.34	134.14	124.5	85.22	50.71	104.39	103.72	134.53	61.52	107.73	202.07	315.49	72.9	37.87	47.92	32.98	3.96	42.01	16.34	48.14	6.19	6.46	79.78	104.64	29.63	4.5	3.19	9.85	4.25	13.02	7.23	14.92	9.88	22.59	11.89	19.19	0.8	96.07	53.72	60.21	53.22
477	HS09	2	Zm00001d002696	41.96	74.06	45.65	52.67	32.24	37	57.77	53.13	28.21	61.14	33.68	88.42	42.25	63.66	46.27	52.95	46.65	117.14	85.36	12.03	27.42	97.59	45.21	30.1	20.97	37.25	24.97	22.63	28.96	17.94	6.1	15.66	13.89	13.95	23.05	13.49	16.72	11.59	60.1	73.38	87.05	53.4	29.52	20.33	33.98	28.55
478	HS09	2	Zm00001d002700	2.09	2.97	0	3.68	0	0	1.95	5.59	0	0.95	0	0	0	0	0	1.23	15.68	0	0	0	0	0	0	0	0	0	10.71	17.91	11.03	0	31.48	21.93	0	5.34	14.77	9.28	35.2	27.04	0	0	0	14.13	2.85	23.16	12.18	22.37
479	HS09	2	Zm00001d002703	56.57	64.36	44.08	54.75	54.86	68.32	48.7	53.4	34.37	60.58	49.89	54.8	55.46	53.43	53.45	53.65	59.75	65.35	95.33	65.33	63.13	97.19	66.2	105.91	68.3	79.56	51.45	50.98	52.45	69.07	57.63	53.97	74.65	55.19	75.2	61.96	66.54	72.41	71.13	64.28	101.49	71.68	92.49	69.26	74.07	62.66
480	HS09	2	Zm00001d002704	1172.64	594.05	1586.8	1786.45	1579.92	791.09	1871.24	1976.05	1018.46	818.11	1070.09	1135.38	1994.08	1215.22	1167.93	992.03	714.8	1272.9	731.17	1605.49	1451.93	479.93	2905.37	304.52	1521	217.89	1587.3	823.44	440.21	295.94	996.09	1089.81	1321.18	988.36	2369.4	1566.75	2589.54	2306.44	517.57	502.88	747.92	288.9	999.08	834.31	1155.53	1136.85
481	HS09	2	Zm00001d002705	66.06	0.87	95.9	1.88	222.91	124.26	110.31	124.29	74.63	6.23	167.9	120.77	132.23	195.81	203.03	69.26	46.75	0.29	16.82	69.37	25.12	22.55	22.47	9.54	35.37	6.94	24.76	46.39	65.31	36.03	18.08	21.31	8.46	23.38	15.45	10.08	11.97	24.25	61.62	74.12	63.32	8	157.02	67.67	25.11	18.9
482	HS09	2	Zm00001d002708	39.94	3.54	48.35	4.45	176.22	49.85	45.94	53.11	31.95	9.21	58.5	52.15	59.71	76.95	55.05	21.68	21.1	2.53	19.33	81.2	30.68	13.27	24.91	18.47	20.4	10.03	28.23	40.3	46.25	40.49	41.9	33.22	26.67	27.11	21.69	30.04	16.25	33.93	35.22	24.24	29.65	9.44	37.68	23.84	15.66	18.17
483	HS09	2	Zm00001d002711	70.18	32.5	91.55	120.39	71.87	68.32	84.27	87.95	53.22	54	82.96	71.98	108.64	65.55	67.73	88.67	92	72.44	65.95	64.89	64.41	68.83	80.8	27.68	146.32	76.98	95.79	114.12	80.51	46.67	53.7	36.9	102.71	100.42	85.39	69.86	99.26	90.08	75.03	91.04	60.21	117.96	114.62	121.08	92.84	94
484	HS09	2	Zm00001d002712	0	0	0	0	0	0	2.27	3.25	1.92	0	0.44	1.91	2.75	5.56	3.73	2.62	3.49	2.21	1.95	0	0	8.09	0	0	0	0	0	0	0	0	0	0	1.93	1.75	0.69	0	0	2.24	1.03	3.7	7.07	9.72	3.27	6.05	5.38	2.35
485	HS09	2	Zm00001d002713	20.9	45.61	29.35	19.23	20.03	32.71	23.72	28	18.78	41.09	28.09	24.41	19.95	25.73	30.67	37.63	26.77	31.37	49.21	13.9	15.12	31.89	2.38	25.04	7.71	29.92	1.51	3.66	14.78	18.46	0	0	0	7.56	4.44	5.81	8.54	8.11	48.99	44.72	29.15	30.6	10.85	15.83	22.1	27.86
486	HS09	2	Zm00001d002716	127.55	212.72	110.42	95.84	125.37	141.92	114.93	123.39	77.82	174.86	110.65	109.18	103.18	132.95	127.95	119.09	137.34	162.25	207.15	152.74	142.23	152.35	157.85	155.27	213.79	211.43	146.26	102.33	98.24	113.87	115.64	128.44	170.06	160.05	139.81	136.52	131.99	118.62	186.15	154.56	136.71	184.93	132.49	144.53	122.89	135.04
487	HS09	2	Zm00001d002718	117.59	181.78	96.47	82.31	154.84	115.03	81.37	87.29	52.88	158.74	82.41	104.04	74.66	89.71	92.7	98.83	78.37	88.19	133.12	148.1	146.75	158.55	136.02	91.79	186.44	94.52	42.86	73.94	108.92	90.24	32.69	44.13	51.21	27.31	59.84	57.35	34.38	54.35	135.61	137.95	133.61	98.73	47.94	29.11	49.64	47.5
488	HS09	2	Zm00001d002721	0	0	0	0	0	0	0	0	0	0	0	0	0	2.14	3.45	31.62	0.61	12.52	85.59	125.92	1008.4	1896.1	3.73	9611.16	93.79	5236.52	5.64	5969.56	5436.31	13139.6	7.68	0	0	0	0	0	0	0	654.31	975.6	892.56	7067.54	46.65	0	0	0
489	HS09	2	Zm00001d002725	213.71	118.86	188.6	369.16	167.12	145.74	185.1	162.78	95.18	82.66	105.41	170.58	231.65	98.36	92.78	85.03	138.8	76.97	68.06	23.53	33.24	42.35	10.81	58.14	15.05	70.43	28.3	68.46	69.43	105.64	15.7	16.54	21.84	39.53	19.33	22.36	37.66	38	52.71	47.66	56.43	55.82	69.55	99.6	78.04	66.69
490	HS09	2	Zm00001d002726	34.4	90.49	8.4	12.09	0.82	37.68	55.79	36.76	32.57	177.97	56.86	73.05	12.17	78.53	119.96	139.34	62.7	16.66	161.63	8.25	66.22	471.83	0	579.42	5.24	878.03	0	3.8	47.08	873.75	0	0	0	0	0	0	0	0	370.46	383.95	218.96	574.57	27.52	4.97	89.99	4.93
491	HS09	2	Zm00001d002727	33.08	50.54	28.04	39.07	28.34	30.03	33.19	32.95	20.74	52.32	22.49	34.15	20.91	19.77	22.54	28.4	27.28	27.37	62.86	55.36	77.29	51.88	15.68	152.99	12.57	123.44	3.24	48.87	60.33	102.21	0	3.69	0	6.29	3.33	5.37	2.65	5.55	68.83	53.5	43.01	63.61	25.96	33.92	42.55	28.72
492	HS09	2	Zm00001d002730	27.25	23.72	35.47	22.36	33.31	21.85	28.02	25.28	18.96	20.49	22.95	22.56	21.15	29.28	27.97	34.5	22.93	22.35	26.24	67.79	73.93	37.71	36.94	60.36	84.3	47.38	67.87	75.52	68.88	84.78	54.52	60.07	49.58	39.28	29.69	23.09	36.4	40.93	27.37	23.49	31.87	25.54	34.36	29.25	31.41	48.29
493	HS09	2	Zm00001d002731	3.86	1.83	7.19	2.08	7.1	0	9.58	9.58	1.96	1.88	1.72	4.83	3.9	7.53	3.11	4.98	4.07	0.7	0.68	0	0	0	0	0	0	0	0	0	0	0	0	0	0	0	0	0	0	0	0	2.2	0	0	1.33	1.57	1.89	2.69
494	HS09	2	Zm00001d002735	132.9	265.65	73.51	64.49	101.88	125.01	97.06	98.73	68.78	273.61	113.51	118.13	73.3	118.53	109.81	145.02	117.91	171.56	261.7	66.28	72.45	137.28	15.97	112.31	29.67	122.85	19.95	22.12	37.03	73.4	28.92	35.64	47.86	47.12	50.61	50.29	30.7	29.27	248.04	123.75	139.04	129.19	46.72	63.05	49.85	67.9
495	HS09	2	Zm00001d002737	77.44	142.56	37.11	44.49	42.92	80.61	38.64	45.09	32.61	103.2	55.5	47.97	29.02	38.94	42.35	47.68	43.96	75.1	147.19	80.88	95.42	79.26	62.12	110.9	107.21	101.84	68.93	50.24	63.3	80.12	40	57.81	77.6	64.85	54.27	42.11	43.26	36.3	131.9	70.86	71.04	83.49	33.25	38.25	34.4	31.66
496	HS09	2	Zm00001d002739	93.52	125.53	76.4	91.12	81.19	90.76	62.17	65.21	48.71	109.63	90.95	75.7	42.04	57.78	63.3	77.23	78.2	87.35	102.17	27.56	59.85	86.93	21.49	122.66	12.76	114.08	3.76	43.23	57.37	114.39	11.09	24.19	8.94	12.01	25.78	23.26	85.43	108.92	76.47	87.7	103.5	103.45	48.38	51.83	75.67	46.84
497	HS09	2	Zm00001d002740	0	0	0	0	2.01	0	0	0	0	0	0	0	0	0	0	0	0	0	0.87	2.73	0	0	0	1.72	10.65	5.63	0	0	0	8.46	0	0	0	0	2.33	0	0	5.05	1.17	0	0	6.81	1.05	0	0	0
498	HS09	2	Zm00001d002742	29.91	38.57	27.58	30.47	39.78	36.53	35.52	35.64	20.12	38.89	31.22	40.05	42.68	36.38	37.84	30.61	33.7	33.51	41.23	26.26	24.65	41.43	25.57	34.24	35.3	44.61	30.33	25.11	28.74	32	22.18	24.54	37.08	32.32	30.52	37.39	37.32	35.83	38.99	36.45	35.57	36.15	32.72	41.89	49.27	47.87
499	HS09	2	Zm00001d002743	0	0	0	0	0	0	0	0	0	0	0	0	0	0	0	0	2.9	0	0	0	0	0	0	0	0	0	0	0	0	0	0	0	0	0	0	0	0	0	0	0	0	0	12.49	0	0	0
500	HS09	2	Zm00001d002744	2.46	3.1	6.14	0	5.14	0	10.61	16.64	5.08	2.71	0	3.37	11.05	4.52	3.82	9.52	7.68	10.05	6.26	0	0	10.51	0	2.88	0	4	0	15.52	59.54	44.21	0	0	0	0	0	0	0	0	0	28.42	18.79	6.08	10.01	0	8.2	0
501	HS09	2	Zm00001d002748	48.84	92.39	20.99	96.73	25.95	50.86	28.57	22.37	23.87	78.26	11.31	19.94	10.69	22.86	28.79	55.26	72.67	21.93	11.97	47.97	56.57	18.02	61.98	17.87	54.91	8.8	16.92	68.67	56.54	24.67	0	0	0	0	6.93	0	15.64	0	5.45	15.27	18.73	9.02	38.06	16.89	112.21	87.77
502	HS09	2	Zm00001d002757	22.88	36.63	13.27	7.21	42.5	20.73	22.3	24.25	16.54	42.65	25.26	25.52	9.99	20.06	21.43	25.69	23.44	14.28	36.79	8.86	15.51	58.45	0	52.28	5.96	75.41	0	0	0	28.74	0	0	0	0	0	0	0	1.35	40.51	41.6	40.76	50.7	1.6	1.09	1.39	1.41
503	HS09	2	Zm00001d002758	68.11	58.59	70.46	83.46	129.49	12.88	45.99	37.16	28.26	49.39	41.4	59.05	68.75	31.79	31.83	29.43	59.1	39.76	24.64	2.72	20.58	19.93	19.29	12.32	40.06	48.64	18.16	9.03	31.73	36.98	0	0	10.07	23.8	7.1	2.22	14.14	11.55	26.81	29.83	10.5	48.84	39.34	93.07	17.01	12.98
504	HS09	2	Zm00001d002759	286.6	54.4	354.27	339.5	682.79	245.19	228.53	225.57	119.55	83.66	280.81	166.01	257.06	221.48	239.08	322.16	207.17	167.4	54.05	100	113.84	28.66	135.02	24.65	461.64	63.44	911.77	259.31	241.48	126.07	232.78	228.55	628.12	880.09	244.97	171.97	196.99	95.75	26.27	21.81	26.68	133.89	331.35	428.84	60.99	54.35
505	HS09	2	Zm00001d002761	0	0	0	0	0	0	0	1.83	0	0	0	1.36	0	0	0	0	0	1.41	8.07	0	0	0	0	0	0	0	0	0	0	0	0	0	0	0	0	0	0	0	0	0	0	0	0	0	0	0
506	HS09	2	Zm00001d002762	64.46	50.14	162.68	129.52	71.57	110.41	158.93	144.8	69.63	40.12	109.43	175.59	365.22	47.32	46.69	29.08	38.3	26.42	50.1	32.28	18.04	16.25	0	18.76	6.46	15.05	171.71	93.16	46.04	41.37	19.44	13.17	64.65	144.58	15.76	19.81	61.71	157.66	59.09	43.39	23.84	0	137.2	98.93	98.96	53.86
507	HS09	2	Zm00001d002768	0	0	0	0	0	0	0	0	0	0	0	0	0	0	0	0	0	17.07	1.23	0	0	0	0	0	0	0	0	0	0	21.44	76.82	0	0	0	0	0	0	0	0	0	0	0	0	0	162.38	0
508	HS09	2	Zm00001d002770	32.51	27.32	37.75	37.59	43.07	38.21	30.1	33.38	25.68	31.07	35.69	35.02	43.01	34.67	37.77	35.91	41.7	55.95	85.45	334.47	287.45	35.44	182.03	184.2	338.25	100.99	122.9	218.98	184.53	142.96	63.92	34	122.58	82.4	73.62	42.72	58.78	56.56	66.84	41.56	35.13	71.68	73.17	67.51	31.99	35.02
509	HS09	2	Zm00001d002771	1.5	0.68	2.7	2.02	2.75	1.22	3.7	2.16	2.44	1	1.39	0.77	1.97	1.79	0.67	2.55	3.03	0.45	1.22	0	0	0.78	0	1.21	0	2.78	0	9.15	3.08	1.8	0	0	0	0	1.05	0	1.92	0	0.86	0	0	0	0.96	1.03	2.79	2.17
510	HS09	2	Zm00001d002773	54.33	0	88.4	74.39	11.62	0	126.47	141.49	86.87	0	38.15	64.3	137.27	23.2	25.15	23.43	32.23	17.04	0	24.15	35.21	0	0	61.08	0	40.37	0	53.53	190.9	230.71	0	0	0	0	0	0	0	0	3.03	0	0	0	0.74	0	0	0
511	HS09	2	Zm00001d002775	310.69	300.54	283.69	369.22	397.77	255.51	196.55	198.67	130.67	257.44	138.04	197.06	154.57	136.56	148.52	164.98	178.67	279.8	211.25	383.34	472.03	122.79	425.75	457.58	344.68	272.31	151.17	214.69	251.82	514.75	178.42	181.8	214.56	191.27	295.27	269.12	297.55	237.49	131.5	116.24	167.89	103.23	128.74	104.46	113.21	88.37
512	HS09	2	Zm00001d002778	129.19	179.2	120.71	138.31	151.73	133.91	155.68	173.79	95.83	160.01	136.16	159.02	182.67	150.45	143.03	129.99	131.54	103.14	125.57	64.3	55.92	84.71	80.46	101.92	67.35	123.04	80.03	70.79	69.93	87.96	80.01	88.05	87.08	103.16	96.83	82.93	112.28	141.29	97.05	90.85	89.11	86.42	138.83	133.5	147.24	131.25
513	HS09	2	Zm00001d002784	0	0	0	0	0	0	0	0.95	0	0	0	0	0	0.58	0.89	0	0	0.34	0.33	0	0	0.79	0	0	0	0	0	0	0	0	0	0	0	0	0	0	0	0	1.96	0.9	0	2.99	1.2	3.02	0.9	3.23
514	HS09	2	Zm00001d002787	31.92	37.04	23.44	33.54	31.04	30.66	29.26	33.81	20.12	33.26	25.62	34.17	32.13	26.87	28.32	25.27	32.6	32.41	49.89	59.95	54.28	49.6	46.23	60.8	54.58	56.97	44.79	36.03	40.35	53.53	59.53	45.11	46.1	45.62	34.1	37.71	29.88	29.17	49.59	41.73	45.06	55.1	29.29	29.19	24.05	22.39
515	HS09	2	Zm00001d002789	1.88	4.92	1.25	0.63	2.21	2.2	1.21	2.75	1.07	3.91	2.28	1.28	1.14	1.6	1.95	2.26	4.55	11.4	64.91	503.39	459.33	9.26	250.81	257.73	248.44	65.51	63.51	186.58	182.91	110.02	58.98	50.48	78.14	55.31	182.42	116.92	105.09	66.41	42.21	13.48	5.96	7.73	9.77	15.25	13.26	14.37
516	HS09	2	Zm00001d002790	32.21	21.35	35.38	43.02	50.58	34.14	40.39	45.95	26.74	23.76	40.78	39.81	59.47	40.61	41.88	33.68	44.58	21.52	33.34	59.13	44.09	39.08	59.18	30.4	55.75	21	26.32	32.7	23.41	24.65	33.79	24.57	37.7	38.73	45.28	48.28	43.72	57.23	30.53	27.99	49.63	28.22	40.3	45.57	37.63	51.52
517	HS09	2	Zm00001d002791	74.49	104.19	63.22	79.54	75.02	86.58	61.88	63.24	44.21	116.07	67.45	69.38	73.47	72.82	72.32	70.64	77.03	72.93	110.16	75.34	70.68	88.49	72.93	71.92	106.71	108.46	75.78	52.62	67.78	57.66	84.22	58.67	79.7	87.22	70.15	73.28	57.41	76.86	85.35	98.27	89.77	115.95	107.09	115.02	98.36	99.85
518	HS09	2	Zm00001d002798	43.66	9.22	78.1	59.33	48.62	34.02	109.11	145.58	66.16	18.58	76.68	62.81	51.33	119.32	114.99	193	239.38	27.52	46.45	122.72	59.15	52.15	107.22	17.93	205.49	21.59	218.86	193.36	152.75	69.84	182.07	222.89	34.41	31.67	62.91	87.2	99.3	72.36	69.2	73.62	110.93	59.52	211.76	321.75	180.44	333.01
519	HS09	2	Zm00001d002801	154.15	284.94	51.98	99.09	37.2	156.58	65.41	51.27	51.84	204.13	31.06	59.03	31.74	21.9	28.34	73.21	39.07	69.92	174.4	105	247.49	69.52	40.89	745.85	40.3	429.43	3.14	324.71	738.8	1616.63	6.14	0	0	0	0	0	0	0	96.19	83.66	100.72	31.57	23.28	14.05	91.75	9.02
520	HS09	2	Zm00001d002803	0	0	0	1	0	0	0	0	0	0	0	0	0	1.04	0	0	0	0	0	0	0	0	0	0	0	0	0	0	3.4	0	0	0	0	0	0	0	0	0	0	0	0	0	0	0	3.33	0
521	HS09	2	Zm00001d002810	118.64	130.33	108.08	150.73	109.18	117.39	132.12	129.15	82.72	119.44	99.25	126.04	145.42	126.87	115.27	99.6	104.25	85.03	75.89	104.2	122.03	37.4	111.04	73.15	115.65	51.23	94.06	99.47	100.49	94.33	87.9	89.32	88.65	118.21	102.71	94.63	79.42	109.82	46.8	45.88	54.05	41.54	96.27	111.07	84.7	90.01
522	HS09	2	Zm00001d002811	80.26	51.08	117.73	105.53	65.3	82.44	161.31	174.59	85.58	45.96	124.87	120.52	188.88	154.35	161.78	155.25	134.68	89.07	143.45	85.1	93.83	140.38	83.98	157.59	39.03	131.26	152.09	181.86	231.63	236.04	234.12	144.09	110.25	112.07	71.77	122.23	101.44	129.46	151.58	160.38	186.11	64.31	214.03	164.11	188.29	158.55
523	HS09	2	Zm00001d002812	57.63	61.21	72.33	66.82	67.84	52.64	81.08	76.86	52.24	51.87	50.74	55.54	67.46	37.02	38.63	44.32	27.69	13.66	42.2	15.47	15.47	16.06	12.72	25.3	18.25	42.09	30.82	28.08	21.39	27.25	16.22	12.04	21.59	25.12	13.28	15.36	19.52	23.3	31.67	26.6	24.81	34.63	63.93	30.17	22.39	20.45
524	HS09	2	Zm00001d002814	8.96	20.33	7.33	4.14	8.96	6.72	9.06	7.75	5.3	26.65	8.45	7.95	3.68	9.83	9.07	12.74	8.08	16.58	13.43	0.17	0.93	32.95	0	8.92	1.65	32.35	0	0	0	10.58	0	0	0	0	0.45	0	0	0	27.13	30.92	26.4	48.82	8.36	7.21	6.78	4.59
525	HS09	2	Zm00001d002817	20.89	13.11	14.91	47.77	13.19	13.98	12.34	11.64	6.88	15.76	8	16.48	8.71	8.52	10.06	21.03	29.25	16.89	7.18	6.3	6.72	21.02	11.09	8.22	14.45	7.15	2.5	48.09	43.66	12.66	2.45	2.1	2.17	2.71	3.31	2.58	3.32	3.96	8.97	12.07	40.03	12.51	42.66	14.72	25.54	14.67
526	HS09	2	Zm00001d002819	60.16	46.9	61.32	67.9	77.45	52.35	76.74	87.5	45.74	49.54	61.72	75.66	86.71	74.13	81.22	95.73	94.72	57.04	51.21	73.98	86.74	54.19	56.68	74.94	98.4	67.31	78.46	88.42	96.27	105.49	53.74	62.03	95.62	77.07	75.66	63.67	61.35	73.98	48.25	47.03	69.25	45.62	95.94	81.92	41.7	43.83
527	HS09	2	Zm00001d002822	19.72	11.84	20.61	44.73	23.5	17.09	16.34	21.97	8.39	12.73	18.65	15.46	29.03	18.16	15.67	20.92	31.42	46.8	96.06	3643.16	3886.17	33.1	4083.76	469.36	3309.31	120.47	2253.04	487.84	349.41	168.68	2214.94	2181.13	5410.21	2452.69	4213.26	2444.18	2088.76	1053.98	69.87	23.97	27.81	38	88.77	177.27	79.05	87.71
528	HS09	2	Zm00001d002823	63.23	46.48	76.55	58.18	87.99	41.38	64.67	75.66	52.83	39.35	39.4	32.26	30.81	48.97	56.99	73.98	59.08	69.79	45.65	50.83	31.81	33.17	20.8	119.03	177.11	300.2	161.88	115.92	103.05	151.02	9.6	10.25	167.19	36.33	26.31	18.94	54.66	17.68	71.27	42.57	40.51	316.58	206.14	56.89	34.68	39.4
529	HS09	2	Zm00001d002824	52.14	23.05	73.66	96.86	60.43	62.62	100.62	101.86	48	31.37	75.37	87.43	202.23	58.14	72.61	93	180.05	105.34	131.86	60.7	49.7	79.96	46.42	60.87	81.35	76.79	95.54	89.04	69.18	71.55	102.98	120.87	95.1	126.81	153.8	153.3	162.19	177.27	67.12	64.51	80.04	125.02	248.18	202.87	195.85	183.44
530	HS09	2	Zm00001d002827	61.89	88.59	48.56	46.82	74.41	59.35	58.04	63.05	41.14	74.65	59.43	53.68	48.94	68.38	63.58	58.81	59.75	70.42	81.69	46.59	44.33	70.82	49.59	32.39	71.21	62.87	47.04	27.88	25.36	25.68	49.16	43.08	48.84	50.86	51.41	56.59	37.87	47.13	84.08	84.95	63.32	61.68	41.52	43.51	46.7	42.04
531	HS09	2	Zm00001d002829	0	0	0	0	0	0	0	0	0	0	0	0	0	0	0	1.1	0	0	25.94	0	0	0	0	0	0	3.22	0	0	0	0	0	0	0	0	0	0	0	0	25.9	23.3	0	0	1.77	0	0	0
532	HS09	2	Zm00001d002833	0	0	0	0	0	0	1.5	3.25	0	0	0	1.08	1.78	1.99	2.57	4.89	10.53	3.71	3.7	10.9	3.34	19.13	0	2.51	8.83	9.73	2.28	2.15	10.44	37.79	0	2.25	0	6.09	3.13	3.97	4.03	3.86	11.68	31.26	19.08	24.52	13.58	8.33	15.57	18.26
533	HS09	2	Zm00001d002835	68.31	24.15	116.91	62.42	221.86	97.49	146.84	139.61	82.35	48.03	154.89	145.12	109.3	127.89	119.86	91.92	88.57	15.61	32.39	0.88	10.95	21.07	1.43	33.34	8.39	23.69	0	11.37	28.57	89.56	0	2.08	6.13	0	1.46	0	2.03	3.51	21.61	44.93	73.91	5.91	33.04	18.79	8.45	10.6
534	HS09	2	Zm00001d002836	4.53	1.63	11.16	3.92	28.82	14.76	9.38	14.11	5.97	10.81	15.89	20.87	29.11	34.71	31.79	14.63	14.22	7.66	15.12	88.33	31.71	12.11	37.79	0.95	95.8	8.4	85.34	4.47	0	8.23	159.85	98.61	169.01	159.58	70.31	70.65	39.34	70.61	13.53	11.47	11.18	3.93	11.95	32.74	21.26	23.49
535	HS09	2	Zm00001d002837	134.59	152.77	125.68	101.9	128.88	99.39	158.84	148.36	86.07	118.55	66.13	138.28	96.54	80.2	89.67	129.02	167.07	100.31	45.99	0	0	49.84	0	18.29	0	35.68	53.67	60.56	58.82	40.5	22.97	43.82	0	0	4.76	6.53	22.35	28.22	41.99	38.97	78.11	111.89	158.03	147.61	153.92	170.57
536	HS09	2	Zm00001d002841	0	0	0	0	0	0	0	0	0	0.16	0	0	0	0	0	0	0	0	2.06	0	0	0	0	0	0	0	0	0	0	0	0	0	0	0	0	0	0	0	0	0	0	0	0	0	0	0
537	HS09	2	Zm00001d002842	1677.62	1852.71	1754.83	2217.85	1635.07	1252.78	2798.27	3074.02	1664.43	1453	1245.89	1743.37	3524.54	2018.19	1699.91	1324.3	1670.45	751.37	356.15	571.8	573.02	286.6	277.38	703.23	304.13	723.55	1147.18	1844.33	2038.65	1648.91	835.92	1200.29	528.83	732.67	1055.43	1117.92	1447.86	1597.35	563.03	329.25	356.37	469.71	3178.86	2786.62	1706.52	2174.86
538	HS09	2	Zm00001d002843	0	0	0	0	0	0	0	0	0	0	0	0	0	0	0	0	0	0	0.77	0	0	0	0	19.7	0	14.15	0	0	0	12.73	0	0	0	0	0	0	0	0	0	0	0	0	0	0	8.27	0
539	HS09	2	Zm00001d002850	172.38	114.88	266.64	428.9	26.97	90.18	218.28	184.52	93.77	201.18	150.33	232.2	140.94	147.25	179.02	108.64	113.64	132.67	254.54	78.15	61.74	13.02	43.27	4.63	22.94	3.68	2.57	73.64	24.93	0	0	0	0	0	3.27	0	14.22	13.29	90.79	29.71	87.84	4.33	7.14	5.43	61.4	0
540	HS09	2	Zm00001d002851	48.51	38.44	43.65	39.25	45.04	45.05	23.16	26.68	16.94	22.79	19.61	22.52	21.93	28.7	36.68	58.71	78.4	21.18	41.72	33.31	34.44	31.62	15.55	47.43	10.94	28.09	6.05	153.82	137.25	116.84	5.38	0	0	0	0	0	0	1.3	36.98	55.02	35.47	20.79	21.21	4.16	49.29	12.85
541	HS09	2	Zm00001d002853	300.02	67.56	394.73	641.55	259.4	436.65	371.03	315.16	259.35	176.37	395.78	233.5	177.59	100.98	135.11	188.83	171.8	81.94	148.86	104.28	86.34	89.9	59.99	92.1	75.62	68.86	76.95	280.02	230.49	97.58	36.82	45.27	50.53	64.54	57.39	47.87	61.73	82.07	128.89	98.16	96.98	100.38	96.18	60.26	70.08	53.87
542	HS09	2	Zm00001d002854	283.05	265.85	289.52	348.88	234.2	278.23	187.76	217.02	135.01	179.72	129.1	132.9	123.65	116.77	124.85	199.69	195.08	344.31	290.12	1057.52	733.83	147.21	791.09	398.84	762.42	293.07	351.92	661.14	720.89	314.24	362.68	376.43	425.45	336.68	406.26	354.85	415.89	383.29	198.14	142.04	138.47	206.21	234.28	151.21	181.71	211.16
543	HS09	2	Zm00001d002856	95.02	19.75	107.25	181.94	116.72	95.6	94.47	110.04	53.59	28.28	67.18	85.35	134.1	58.92	64.09	77.94	64.52	33.73	34.36	65.24	70.99	30.89	45.28	30.13	61.91	23.57	78.76	89.33	97.18	59.58	69.5	52.96	58.21	106.59	38.82	34.15	63.54	48.61	28.11	26.83	44.23	19.48	63.05	122.33	13.41	15.75
544	HS09	2	Zm00001d002857	72.72	107.6	68.49	66.2	57.11	73.85	68.15	70.72	45.17	86.06	58.12	66.42	60.71	65.22	70.8	81.81	66.36	86.74	104.39	56.02	63.08	83.61	68.37	74.4	80.35	102.69	66.06	44.07	49.64	53.25	73.68	55.51	73.19	73.19	94.45	83.9	84.82	76.69	98.95	77.23	80.82	89.99	75.72	96.94	75.34	78.14
545	HS09	2	Zm00001d002859	208.86	417.15	90.71	89.92	64.76	225.58	148.1	139.28	117.34	344.42	84.17	168.82	67.35	106.74	113.68	205.58	172.37	272.05	248.49	154.28	200.62	221.25	169.87	264.4	253.54	265.09	167.46	146.06	161.36	229.62	106.1	124.32	81.24	109.2	95.33	99.23	124.15	97.88	187.91	188.69	194.16	251.65	162.43	169.35	112.41	91.07
546	HS09	2	Zm00001d002860	5.7	13.05	0	0	0	2.95	4.31	4.44	4.35	12.9	5.44	3.41	0	0	2.51	7.18	3.33	9.14	42.55	0	12.27	135.6	0	52.25	0	78.6	0	10.4	8.23	21.31	0	0	0	0	0	0	0	0	71.01	59.58	42.21	155.09	3.44	0	0	0
547	HS09	2	Zm00001d002864	164.9	180.95	141.91	178.37	169.97	138.45	124.81	122.29	84.91	156.81	115.26	159.68	158.81	126.55	147.57	173.16	212.05	137.15	82.45	50.28	72.83	32.11	44.92	65.53	53.63	50.49	88.76	138.87	164.72	143.9	94.24	153.59	86.78	109.3	104.54	91.55	138.66	162.78	61.23	56.33	60.71	35.44	135.68	78.83	151.63	122.65
548	HS09	2	Zm00001d002865	28.23	29.38	36.14	42.2	33.95	32.99	38.28	37.61	22.21	31.41	40.59	48.71	46.25	51.66	52.01	46.23	49.45	121.24	45.37	29.52	36.75	29.14	42.88	44.05	41.89	64.97	42.54	37.78	31.95	35.16	64.1	50.99	44.95	44.65	64.19	60.81	44.26	41.75	36.2	33.99	34.32	38.8	43.75	49.08	69.15	51.32
549	HS09	2	Zm00001d002868	70.75	60.29	101.57	76.68	65.54	80.4	54.84	66.01	37.34	56.23	59.75	49.77	47.45	59.44	64.8	77.66	55.84	81.33	62.5	33.12	38.6	73.05	41.07	51.27	56.85	43.98	52.09	76.78	65.86	76.24	47.65	38.72	39.45	34.33	45.05	37.31	48.81	42.08	57.41	59.02	70.7	55.32	46.83	43.7	54.49	52.91
550	HS09	2	Zm00001d002869	8.91	21.38	9.86	1.88	5.85	17.06	12.02	9.82	6.55	20.26	23.64	14.5	1.53	5.65	10.02	13.16	10.01	4.38	38.87	0	2.29	34.98	0	16.69	0	45.04	0	0	0	9.2	0	0	0	0	0	0	0	0	47.4	38.5	16.41	37.41	1.58	0	0	0
551	HS09	2	Zm00001d002871	11.08	0	13.2	21.58	0	0	3.16	0.32	0	0	0	0	2.76	0	0	3.46	0.26	10.9	445.92	1446.96	1459.17	34.42	843.38	586.69	229.29	313.82	226.91	550.8	651.93	604.73	490.15	217.53	330.26	243.02	233.99	231.56	238.53	216.38	214.06	103.26	32.76	67.67	21.75	50.74	77.8	15.31
552	HS09	2	Zm00001d002873	36.09	36.51	49.99	50.76	45.22	33.68	47.19	57.04	30.71	35.96	46.32	37.18	53.76	39.96	37.46	54.22	60.33	71.65	96.68	646.44	609.87	43.95	834.56	263.74	948.84	131.34	221.48	338.22	301.37	136.37	144.28	184.24	274.66	158.79	494.45	280.49	279.19	151.71	90.1	49.69	37.08	76.53	74.02	93.5	46.53	59.33
553	HS09	2	Zm00001d002874	0	0	0	0	0	0	0	0	0	0	0	0	0	0	0	0	0	0	0	0	0	0	0	0	0	0	0	0	0	0	0	0	0	0	0	0	0	0	0	0	0	0	0	0	0.83	0
554	HS09	2	Zm00001d002876	32.32	39.42	26.51	34.48	36.42	29.26	32.2	34.45	19.11	36.38	32.75	40.31	35.7	38.49	37.86	37.03	40.73	39.17	62.39	4.38	8.63	100.55	2.7	23.26	2.6	49.04	5.52	7.81	8.27	19.55	4.75	5.08	5.04	7.69	7.33	7.25	12.47	17.77	55.4	55.08	73.47	95.9	19.52	20.64	37.26	39.64
555	HS09	2	Zm00001d002878	108.44	104.69	83.32	49.1	29.84	134.92	118.06	101.98	63.76	36.84	35.22	38.65	58.76	80.41	45.61	80	116.05	54.23	47.38	33.38	0	7.81	117.89	5.89	0	8.55	19.87	121.2	65.58	18.84	59.14	94.09	0	0	13.97	0	78.9	42.94	30.35	76.25	9.61	0	110.33	62.38	108.85	59.5
556	HS09	2	Zm00001d002881	11.57	17.6	2.94	6.03	0.98	10.51	7.03	4.84	4.49	9.43	4.25	4.03	2.52	1.86	4.48	1.32	2.18	2.22	4.77	0	0	1.93	0	0	0	0	0	0	0	0	0	0	0	0	0.77	0	3.45	0	2.81	3.84	6.77	0	0.58	3.54	6.23	3.64
557	HS09	2	Zm00001d002882	55.57	75.86	45.56	62.65	39.84	70.83	47.12	43.39	29.57	82.75	31.05	38.41	34.66	30.64	31.2	36.61	31.61	28.05	84.14	31.98	27.73	33.4	30.24	36.97	32.56	38.1	53.73	49	51.45	67.45	43.19	77.98	35.01	29.55	29.48	21.87	40.81	35.06	37.51	32.9	30.47	35.94	37.37	16.6	25.87	23.52
558	HS09	2	Zm00001d002884	33.81	0	70.91	0	152.24	7.4	41.39	60.93	18.39	0	13.87	16.93	97.79	10.62	7.43	18.78	12.66	0	15.68	228.04	50	57.94	164.46	6.12	85.28	0	168.88	69.23	45.63	6.8	84.42	82.82	38.26	40.2	79.42	36.84	61.15	73.9	87.5	67.52	112.12	10.1	25.28	28.11	7.33	16.12
559	HS09	2	Zm00001d002889	1037.11	1158.78	1002.52	1283.4	1002.34	1062.06	862.08	798.86	591.94	1217.26	820.5	815.78	592.13	619.83	689.79	898.75	790.87	846.96	812.98	372.1	283.95	725.88	333.99	488.82	350.14	586.96	272.09	342.88	265.33	248.84	251.31	178.24	267.46	274.82	261.74	240.99	283.99	245.92	649.09	674.16	711.09	975.7	645.03	624.77	631.55	575.7
560	HS09	2	Zm00001d002890	15.65	19.88	9.21	2.54	22.23	15.11	13.3	12.96	13.2	21.89	12.39	16.37	7.16	12.72	9.87	16.88	11.64	8.19	40.35	10.59	10.84	112.56	0	79.5	2.79	91.83	0	10.6	16.49	66.05	0	0	0	0	2.4	0	0	0	76.18	83.97	47.88	106.06	4.52	2.96	4.04	0
561	HS09	2	Zm00001d002891	31.76	46.93	28.04	36.84	26.22	29.62	30.37	32.8	20.17	43.11	30.32	29.99	27.35	31.08	31.77	23.7	22.53	22.85	29.72	126.67	93.03	29.11	147.21	28.37	137.27	30.18	41.17	27.18	24.46	25.56	36.79	26.71	39.51	37.67	58.51	39.39	26.16	22.37	36.31	32.52	26.69	26.64	16.9	26.23	15.73	27.72
562	HS09	2	Zm00001d002896	60.06	13.67	85.29	32.1	269.99	59.98	87.14	95.88	49.78	24.53	88.98	106.62	185.78	130.82	125.13	110.71	148.43	138.01	142.19	260.41	258.51	76	325.01	95.09	297.42	61.31	395.55	164.93	136.94	110.07	354.95	384.4	501.58	589.83	435.4	371.04	399.62	421.44	112.32	89.42	115.85	38.04	209.87	280.43	191.33	248.13
563	HS09	2	Zm00001d002899	415.7	909.58	298.73	251.38	39.07	374.35	483.42	366.21	293.37	859.49	157.88	308.24	67.94	166.49	150.19	213.3	225.32	727.2	269.6	0	1.33	16.67	0	0	0	0	8.87	0	0	0	0	36.88	0	20.7	2.85	12.19	7.89	7.94	57.01	89.76	24.57	5.13	8.35	0.89	47.24	0
564	HS09	2	Zm00001d002917	14.51	17.3	16.06	11.66	15.07	47.52	17.84	17.05	11.51	14.13	11.66	13.67	17.63	35.97	20.98	15.77	14.3	15.09	68.32	13.45	10.4	13.53	9.86	11.24	12.95	11.33	11.43	5.35	8.16	6.45	11.13	6.01	9.56	13.97	13.13	10.52	11.64	10.13	15.36	10.78	13.08	11.92	11.82	12.35	8.31	12.63
565	HS09	2	Zm00001d002919	112.75	137.34	96.64	114.4	105.5	118.82	110.34	117.51	79.79	128.83	97.38	97.81	90.06	113.58	115.46	120.35	140.88	136.85	158.06	84.4	76.7	138.89	79.65	89.41	90.55	112.04	106.3	71.09	74.01	89.83	98.6	86.22	110.04	103.24	74.87	81.67	68.34	88.79	136.13	112.21	132.83	141.17	138.7	128.26	117.12	122.89
566	HS09	2	Zm00001d002925	173.67	245.52	114.44	140.99	160.1	174.91	122.98	113.39	85.26	219.46	102.42	120.34	75.79	97.83	106.69	126.19	128.18	173.06	182.4	92.2	95.96	145.6	84.78	171.79	59.93	146.67	46.1	62.11	71.42	91.29	38.33	33.37	57.56	60.62	52.64	48.07	49.81	48.02	147.18	120.5	134.58	154.99	91.65	75.75	78.72	66.1
567	HS09	2	Zm00001d002928	91.09	26.93	104.46	182.16	58.35	38.46	27.79	17.25	15.22	12.7	14.02	20.66	34.65	5.11	11.43	52.23	84.18	52.39	74.39	24.55	20.76	14.55	12.5	32.03	3.34	19.7	11.8	37.45	39.73	56.5	0	13.11	0	12.41	19.07	7.87	18.53	9.71	19.04	26.15	32.05	9.36	60.16	51.08	76.16	104.18
568	HS09	2	Zm00001d002929	3.86	0	3.69	12.14	6.42	1.17	0.8	1.54	1.78	0	0.91	0	0.56	0	0	0.88	2.86	0	1.12	0	0	0	0	0	0	0	0	2.47	1.55	0	0	0	0	0	0	0	0	0	0	0	0	0	1.46	4.73	0	2.24
569	HS09	2	Zm00001d002933	11.86	17.13	8.77	9.78	15.67	16.6	13.66	14.51	9.09	19.41	16.97	12.12	17.39	13.12	13.17	9.57	11.61	19.73	24.78	12.94	10.21	22.85	15.58	10.11	21.67	24.05	12.66	9.03	7.53	7.61	15.55	12.54	16.14	17.31	10.18	11.12	10.74	20.95	22.09	22.5	20.94	31.2	18.66	19.43	16.24	21.37
570	HS09	2	Zm00001d002936	269.06	432.53	165.95	248.37	213.95	283.27	183.19	171.02	128.57	368.38	175.21	173.7	115.55	147.09	161.53	167.2	188.32	276.62	324.2	115.94	119.75	182.41	92.46	157.78	94.7	196.26	80.35	83.05	80.28	115.95	104.05	128.34	115.07	117.91	134.71	135.85	114.26	137.18	232.88	184.61	172.04	208.42	155.13	148.08	198.48	216.95
571	HS09	2	Zm00001d002938	33.64	33.65	31.36	39.87	37.53	35.76	31.11	34.83	24.02	31.51	29.89	28.94	31.35	30.84	30.73	32.98	34.83	28.63	45.64	33.47	34.4	43.1	22.56	37.67	36.86	44.86	19.63	45.19	60.74	58.87	18.41	10.68	15.5	18.25	16.21	14.53	18.38	24.81	44.36	42.68	42.27	45.1	32.11	27.87	22.15	20.1
572	HS09	2	Zm00001d002939	172.14	41.62	217.41	226.24	146.9	123.77	138.2	149.08	105.18	42.29	83.64	78.87	97.16	85.16	90.12	111.63	112.31	33.93	70.98	309.63	296.08	42.94	198.02	214.73	184.14	65.46	178.71	1167.55	1531.42	977.02	265.35	240.34	68.56	66.13	52.63	77.07	98.92	116.9	62.75	69.6	99.19	1.96	107.39	98.69	141.35	172.02
573	HS09	2	Zm00001d002941	177.8	204.32	178.89	119.42	124.9	195.55	235.21	219.75	137.68	167.69	188.46	179.63	151.65	122.46	200.81	160.48	162.74	257.88	147.68	67.48	NA	NA	109.29	281.26	138.9	220.04	74.97	107.11	31.84	NA	60.49	64.18	77.8	77.44	81.79	79.8	108.84	106.97	186.83	NA	NA	325.79	143.26	155.49	156.83	190.12
574	HS09	2	Zm00001d002942	281.24	395.04	252.08	237.81	242.61	320.03	238.38	245.9	161.46	355.85	223.49	218.35	204.94	284.84	252.77	331.9	238.9	310.25	417.39	256.51	261.72	331	239.87	370.06	303.25	333.74	214.74	229.12	267.83	273.17	297.53	363.18	273.69	284.11	279.26	321.8	279.04	257.98	383.85	332.18	325.77	275.43	261.84	289.98	313.18	372.14
575	HS09	2	Zm00001d002944	287.56	463.78	205.33	214.75	216.49	341.35	294.45	279.57	185.33	453.23	277.82	313.03	242.76	267.51	278.15	277.57	284.8	308.02	527.44	135.31	184.24	423.74	109.69	398.23	141.14	342.5	177.16	167.97	174.54	242.8	152.36	152.05	201.78	237.88	133.67	158.79	147.74	196.36	393.06	321	370.24	450.88	213.87	178.97	182.31	173.98
576	HS09	2	Zm00001d002945	344.45	407.42	282.67	320.49	364.94	318.46	371.24	418.89	227.82	490.42	347.48	403.42	425.61	410.66	434.47	392.96	374.02	446.66	473.78	376.67	291.79	329.49	320.29	322.97	341.48	289.08	241.21	203.34	182.51	255.77	292.17	316.25	347.46	383.42	444.46	363.1	388.44	389.44	345.05	306.6	386.53	296.52	299.14	271	294.18	315.68
577	HS09	2	Zm00001d002946	137.72	91.49	147.36	169.86	202.8	143.36	135.83	150.11	86.38	85.93	130.48	117.89	135.36	145	148.21	145.74	168.14	130.38	112.45	160.45	134.33	140.06	116.95	122.52	189.22	136.3	123.2	130.24	129.11	122.95	112.42	95.92	135.5	116.03	119.51	114.56	100.23	118.67	112.36	134.14	147.65	136.71	183.87	164.04	152.55	134.95
578	HS09	2	Zm00001d002950	40.47	57.4	30.92	22.48	44.53	59.24	36.41	30.97	26.93	55.27	44.79	31.33	17.19	25.19	29.32	34.03	30.13	38.77	83.25	38.91	27.93	91.2	33.53	27.58	29.94	64.74	30.63	43.02	25.17	27.83	53.67	39.82	30.27	28.07	22.96	22.83	28.85	23.16	86.15	84.46	66.4	102.03	39.14	39.62	31.12	25.94
579	HS09	2	Zm00001d002952	0	0	0	0	0	0	0	0	0	0	0	0	0	0	0	0	0	6.95	0	0	0	0	0	0	0	0	0	0	0	0	0	0	0	0	0	0	0	0	0	0	0	0	0	0	0	0
580	HS09	2	Zm00001d002953	46.83	75.81	35.45	29.07	30.92	46.06	39.79	39.63	31.13	58.21	43.64	37.49	25.77	44.21	40.22	45	37.73	53.15	167.34	219.59	263.12	85.82	219.56	283.48	231.1	178.02	87.26	148.64	184.53	159.47	68.29	77.14	91.75	85.6	100.27	85.21	76.04	61.47	151.21	96.58	60.6	92.95	51.63	50.06	40.16	39.71
581	HS09	2	Zm00001d002955	0	0	0	0	0.13	0	0	0.06	0	0	0	0	0.01	0	0.05	0.09	0	0.01	0	0	0	0	0	0	0	0	0	0	0	0	0	0	0	0	0	0	0.07	0	0	0	0	0	0.12	0.01	0.2	0.16
582	HS09	2	Zm00001d002959	4.53	1.6	2.57	0	11.52	11.2	4.12	9.13	4.67	3.09	0	2.07	6.14	13.14	9.72	11.12	6.27	1.25	1.57	0	0	0	0	3.39	0	2.99	0	0	3.05	3.37	0	0	0	0	0	0	0	0	0	0	0	0	6.17	5.77	2.42	2.64
583	HS09	2	Zm00001d002960	4.62	4.06	10.74	5.06	1.14	4.75	13.23	13.28	7.81	2.08	14.01	10.24	7.92	3.46	4.84	6.87	6.56	1.8	0.94	1.39	0.5	0.61	0.34	0.27	0.78	0.06	5.68	6.6	0	0	0	0	0.17	1.15	2.38	0.32	0.25	4.82	4.65	1.31	1.79	0.11	1.07	0.01	1.27	0.05
584	HS09	2	Zm00001d002961	43.14	52.15	49.54	44	57.19	53.22	27.86	29.29	22.33	52.21	34.75	27.68	17.14	26.8	36.49	40.94	35.67	67.33	74.86	122	81.61	71.53	97.89	54.89	73.17	42.2	54.38	36.99	31.04	22.94	64.79	37.67	71.1	63.2	70.23	67.48	57.23	51.05	67.13	60.7	58.13	52.49	34.34	31.47	50.62	55.28
585	HS09	2	Zm00001d002966	21.14	29.25	14.76	3.5	11.96	30.83	29.24	22.84	16.14	29.67	24.85	29.51	9.64	16.47	17.63	17.39	12.54	24.22	91.84	0	6.23	55.33	0	47.65	0	43.75	0	2.59	2.97	34.38	0	0	0	0	0	0	0	0	55.74	54.7	20.14	22.2	3.28	0	5.17	0
586	HS09	2	Zm00001d002967	63.46	31.16	75.91	98.53	77.89	63.82	73.12	79.89	43.21	24.49	58.87	63.58	104.16	56.63	63.01	63.38	73.83	71.83	80.74	57.49	45.89	52.65	51.94	33.2	72.02	29.96	53.13	39.77	33.93	23.39	71.36	63.18	67.28	71.86	69.2	71.35	85.32	130.74	35.99	40.76	55.29	41.96	55.32	58.12	84.2	72.94
587	HS09	2	Zm00001d002968	2.27	6.2	2.83	1.84	3.48	4.34	3.31	2.94	2.39	5.2	3.91	3.75	1.92	4.17	2.06	2.68	2.74	4.68	6.63	0	0	4.41	0	1.9	0	2.13	0	0	0	1.05	0	0	0	0	2.35	1.83	3.35	2.05	3.36	4.37	1.52	3.19	1.12	0.6	2.44	2.13
588	HS09	2	Zm00001d002969	140.6	206.92	115.38	95.46	84.11	150.77	114.98	126.02	77.79	172.72	100.59	87.94	73.16	116.41	98.21	137.43	112.92	86.42	200.65	53.23	46.22	105.17	37.56	92.78	75.64	124.79	74.41	83.69	128.28	111.37	75.49	102.27	54.34	62.73	39.71	35.2	36.77	41.7	185.95	149.16	104.15	152.46	84.55	73.47	63.64	65.63
589	HS09	2	Zm00001d002980	114.87	131.14	113.82	100.52	58.78	93.82	123.14	139.7	85.83	120.9	104.42	88.7	96.03	96.21	90.02	89.99	79.49	80.99	130.14	55.44	55.44	76.11	91.95	50.1	49.85	69.38	72.07	32.79	47.98	52.5	71.7	118.79	48.55	92.97	95.48	80.46	97.72	96.75	105.55	119.84	62.15	86.31	57.73	58.02	73.36	70.8
590	HS09	2	Zm00001d002982	0	0	0	0	0	0	0	0	0	0	0	0	0	0	0	0	0	0	0	0	0	0	0	16.59	0	17.56	0	0	0	7.71	0	0	0	0	0	0	0	0	0	0	0	0	0	0	0	0
591	HS09	2	Zm00001d002984	0	0	0.82	0.59	0	0	3	8.01	1.9	0	0	0	44.97	0.68	1.84	14.5	5.62	7.97	0	0	0	0	0	0	0	0	0	0	0	0	0	2.37	0	10.55	7.36	8.24	15.51	18.98	0	4.07	0	0	0	0	0	0
592	HS09	2	Zm00001d002988	0	0	0	0.45	0	0.58	0	0.45	0.36	0	0.66	0.31	0.19	0	0.23	0	0.33	0.35	0.21	0	0	0	0	0.06	0	0	0	0	0	0	0	0	0	0	0.01	0	0	0	0.21	0.27	0.28	0	0	0	0	0.21
593	HS09	2	Zm00001d002989	10.48	3.04	14.38	5.06	32.02	4.68	3.67	4.02	3.14	2.85	0	0.95	5.78	6.08	3.08	3.58	4.11	0.94	2.61	9.5	5.53	27.48	0	0	0	0	13.18	5.04	0	0	0	0	0	0	0	0	0	4.74	30.49	24.54	5.71	0	1.17	0	0	0
594	HS09	2	Zm00001d002992	41.3	14.22	56.62	54.18	86.88	75.52	48.47	63.81	34.36	10.93	68.99	56.17	105.78	122.36	105.13	52.17	41.65	2.84	169.39	215.9	181.2	88	159.75	169.98	328.9	138.9	160.73	78.25	66.97	51.81	81.68	64.36	152.72	111.28	80.12	73.29	49.74	76.9	150.19	204.21	186.68	36.35	168.35	124.76	161.6	157.78
595	HS09	2	Zm00001d003002	2.5	1.39	1.66	1.2	5.22	15.95	5.99	5.33	2.35	4.84	2.9	4.88	8.82	8.81	12.05	10.85	11.81	16.49	17.47	1.82	2.44	12.65	3.54	9.11	17.39	11.33	9.53	2.85	16.57	16.02	13.12	13.29	31.04	27.9	15.77	19.69	35.67	24.46	5.65	6.29	18.19	19.06	30.16	38.18	20.85	32.67
596	HS09	2	Zm00001d003006	2432.63	1312.43	3030.51	3525.65	742.23	4557.75	2356.31	2656.61	1545.39	1237.5	3231.11	2543.93	2266.78	3960.49	4739.93	1960.65	737.41	2174.59	53.65	624.84	210.55	26.95	517.14	12.98	236.57	0	1364.18	37.75	17	47.62	1906.83	1554.88	1895.89	464.45	706.05	650.57	550.48	395.49	108.13	100.62	79.53	0	74.28	89.58	209.16	252.64
597	HS09	2	Zm00001d003007	77.78	104.13	80.15	78.76	58.65	70.98	76.91	74.99	50.58	87.1	67.7	67.67	62.08	65.37	66.94	86.15	64.92	81.03	108.43	66.95	53.52	100.73	40.26	95.48	62.52	111.65	50.94	44.85	58.65	81.47	59.68	44.63	60.24	48.06	36.16	32.16	42.87	35.44	120.72	78.94	72.94	103.82	63.96	55.45	52.61	62.41
598	HS09	2	Zm00001d003009	43.32	0	35.02	32.87	57.2	12.39	121.43	190.63	56.11	13.86	58.67	73.22	142.7	97.26	101.29	140.86	175.3	30.72	13.5	32.43	16.95	27.19	0	0	3.12	0	6.18	5.63	9.09	20.94	23.03	12.2	0	17.08	10.26	15.12	79.29	88.4	76.81	60.82	72.35	0	21.99	26.03	33.53	17.14
599	HS09	2	Zm00001d003014	137.78	231.63	130.51	67	127.26	157.88	119.73	115.63	79.58	200.15	128.49	110.74	56.46	111.87	107.44	144.67	111.77	105.73	232.06	40.08	53.64	155.85	52.81	82.05	74.59	152.99	54.1	41.97	72.69	87.11	61.69	83.82	67.45	84.13	83.05	65.76	79.82	52.56	215.84	180.37	107.67	145.33	97.67	87.99	94.45	106.69
600	HS09	2	Zm00001d003015	65.24	14.33	68.21	67.38	37.64	44.41	56.29	77.81	40.52	17.19	12.84	51.3	72.33	27.47	24.13	16.4	18.85	19.18	46.27	159.26	258.37	17.22	510.27	8.8	273.58	6.06	361.09	207.56	73.9	19.18	54.67	54.67	53.67	38.11	77.88	32.54	82.78	81.14	11.68	23.3	9.15	11.66	4.91	17.75	5.38	1.14
601	HS09	2	Zm00001d003016	1469.63	190.74	2158.41	1728.93	2196.65	532.88	1376.1	1592.62	861.56	363.23	733.18	1484.88	1099.59	850.74	1089.06	2018.42	1652.98	992.34	324.31	136.53	276.41	437.25	473.22	351.25	91.22	386.63	196.19	3480.85	2789.24	872.65	58.75	9.16	35.17	6.12	45.11	8.26	25.02	21.24	292.78	405.92	407.09	763.04	1707.46	438.33	311.53	446.3
602	HS09	2	Zm00001d003033	78.26	134.37	59.74	38.92	72.51	88.04	70.54	69.2	52.5	119.3	88.5	80.18	57.33	82.13	81.52	74.54	65.9	86.88	131.24	4.23	15.87	124.6	3.32	60.02	10.3	110.84	7.81	34.18	26.2	46.86	0	5.09	7.23	12.24	15.43	19.33	20.8	17.61	145.05	106	94.2	179.62	46.22	56.37	56.83	59.73
603	HS09	2	Zm00001d003034	29.23	28.86	31.65	22.66	31.17	23.87	30.37	31.11	22.06	25.95	36.63	22.89	26.41	32.94	29.53	39.33	44.38	23.71	34.23	22.69	14.69	65.63	11.25	20.76	26.37	46.71	37.7	29.98	28.38	29.39	35.87	24.29	23.41	21.99	14.61	15.89	11.89	19.13	52.18	48.73	55.55	67.39	52.29	64.73	47.19	65.95
604	HS09	2	Zm00001d003037	0	0.89	0	2.79	0	0	3.19	3.52	0.69	1.63	0.64	3.49	4.98	4.61	2.48	0.4	0.27	0	0	0	0	0	0	0	0	0	0	0	0	0	0	2.42	10.49	16.95	18.24	17.93	23.82	56.49	0	0	0	0	0	0	0	0.79
605	HS09	2	Zm00001d003038	15.77	24.91	16.54	4.2	14.48	34.22	23.66	13.93	18.68	26.74	41.02	13.46	2.86	5.52	8.09	19.59	11.81	7.87	75.31	0	2.01	72.49	0	24.16	0	55.16	0	0	0	3.23	0	0	0	0	0	0	0	0	71.6	61.99	20.1	129.99	3.15	0	0	0
606	HS09	2	Zm00001d003040	60.54	123.48	34.52	15.77	29.87	68.42	42.61	33.12	35.02	107.72	67.81	54.25	9.78	33.19	36	47.55	34.41	46.44	109.19	4.54	8.61	90.82	8.76	27.96	4.41	95.9	1.61	2.01	1.6	12.84	7.3	7.35	12.66	9.7	6.83	8.61	5.86	6.76	141.57	101.52	49.21	67.74	10.22	9.57	10.68	12.91
607	HS09	2	Zm00001d003041	72.04	59.72	76.23	98.51	57.3	45.57	68.14	58.73	38.89	62.52	43.96	54.13	54.35	23.61	16.67	25.33	26.16	16.13	33.46	114.41	110.19	25.93	53.68	51.69	147.45	63.01	156	112.74	125.05	137.09	95.02	92.19	65.51	49.8	65.26	9.88	39.55	27.73	38.1	21.91	22.21	41.48	31.62	29.46	17.67	12.32
608	HS09	2	Zm00001d003044	0	0	1.28	3.63	2.87	2.66	1.98	1.58	0.94	3.53	1.15	1.24	0	1.4	1.9	3.81	0.47	2.32	2.15	1057.27	289.39	2.15	2157.95	6.22	479.64	3.03	30.07	14.2	10.93	11.82	56.1	59.83	48.27	12.45	216.57	82.07	181.73	125.55	23.88	3.21	10.38	4.47	5.22	61.82	4.31	3.86
609	HS09	2	Zm00001d003047	8.37	18.33	6.82	6.24	8.49	10.22	6.52	7.33	5.43	18.09	7.96	7.98	3.38	6.74	6.84	6.14	6.46	11.93	18.75	1.6	1.99	19.45	7.8	8.19	1.31	12.79	0	2.86	3.26	4.14	4.8	3.72	3.52	2.03	14.86	8.61	10.44	4.95	17.43	12.46	16.64	14.76	3.79	2.77	6.27	6.35
610	HS09	2	Zm00001d003049	171.5	159.32	180.3	264.27	196.3	199.87	162.6	143.44	104.82	181.12	122.04	141.59	88.2	88.1	104.36	130.29	136.06	132.11	170.31	72.04	96.34	78.12	33.37	206.14	46.92	150.16	11.21	143.87	173.24	174.99	14.63	17.3	12.48	16.51	24.88	26.33	32.25	39.79	126.62	94.93	102.77	79.52	77.04	56.31	56.71	55.09
611	HS09	2	Zm00001d003050	7.26	9.83	5.89	6.05	8.97	7.25	6.49	6.17	4.25	8.83	5.68	7.47	5.36	5.64	5.45	5.3	6.94	8.02	14.11	15.52	11.99	14.17	6.82	14.58	15.36	15.8	7.58	6.64	9.33	16.65	6.87	6.85	8.68	6.34	9.28	7.87	5.82	5.74	13.46	12.26	11.39	12.72	6.3	7.16	7.17	6.91
612	HS09	2	Zm00001d003051	5.21	13.82	0	0	4.94	6.3	10.28	7.74	1.81	10.59	0	4.89	1.23	16.15	12.92	12.67	0.69	0	0	0	0	0	0	0	0	0	0	0	0	0	0	0	0	0	0	0	0	0	0	0	0	0	10.62	3.21	0	2.2
613	HS09	2	Zm00001d003052	1.86	0	1.27	0.92	0	0	99.35	97.17	63.6	0	55.44	36.42	70.33	9.51	27.5	6.2	25.34	0	0	0	0	0	0	0	2.83	0	7.99	41.5	17.46	0	0	0	0	0	0	0	5.27	27.97	8.37	0	0	0	479.67	72.11	78.52	7.66
614	HS09	2	Zm00001d003058	53.78	73.22	71.53	62.18	12.06	102.88	59.92	43.49	35.05	88.87	61.04	55.39	22.56	39.48	53.33	84.08	61.03	48.38	76.78	39.47	39.85	127.45	11.98	29.06	9.71	15.47	8.17	23.4	12.16	14.47	0	0	0	0	2.13	0	0	8.59	108.12	119.83	75.89	87.3	68.69	20.23	20.11	16.21
615	HS09	2	Zm00001d003059	0	0	0	0	0	3.75	5.71	2.23	1.66	0	0	0	6.27	11.23	13.07	13.99	4.2	0	7.01	47.55	35.09	13.83	53.3	3.86	44.6	8.83	7.73	40.54	9.36	17.6	85.99	61.63	20.11	25.32	37.01	34.3	34.04	48.31	21.71	21.74	0	14.71	15.35	10.53	12.16	4.27
616	HS09	2	Zm00001d003062	139.85	166.27	155.55	47.24	169.89	180.63	121.01	106.67	103.18	191.64	189.12	95.82	16.05	72.35	88.39	197.41	109.54	127.28	447.46	6.79	24.34	610.16	0	138.02	0	283.3	0	0	3.71	108.71	0	0	0	0	0	0	0	0	396.59	502.57	244.9	844.36	23.19	1.66	4.75	3.17
617	HS09	2	Zm00001d003064	125.61	114.62	248.57	252.25	115.78	169.09	143.54	134.1	77.84	108.25	132.17	155.13	368.87	122.32	105.97	93.06	85.33	37.87	48.12	2.18	0	18.5	0	0	0	0	68.86	22.7	12.53	0	9.89	10.75	15.54	22.65	5.09	5.31	45.18	55.63	46.53	73.76	55.97	0	55.35	62.35	91.58	71.15
618	HS09	2	Zm00001d003066	45.73	57.55	41.68	39.49	32.86	47.19	42.13	54.48	31.15	66.35	39.95	41.82	47.42	77.61	72.96	66.82	70.25	89.17	84.88	98.39	118.5	38.99	119.81	90.65	86.18	65.52	37.54	66.5	59.2	48.27	51.02	67.63	76.87	70.28	118.89	98.81	94.63	78.93	69.92	66.83	43.49	52.36	83.48	115.46	124.13	175.96
619	HS09	2	Zm00001d003067	11.13	12.64	9.99	11.36	10.8	13.62	12.32	15.44	8.67	13.51	11.47	10.93	14.43	26.2	22.07	18.52	25.96	25.95	24.44	42.14	49.76	13.19	55.64	27.54	39.52	19.27	25.11	37.19	28.93	20.02	34.52	44.4	35.88	33.5	60.1	60.54	44.84	40.68	16.91	16.83	13.63	13.83	34.89	45.97	51.19	61.85
620	HS09	2	Zm00001d003068	0	0	0	0	0	0	4.63	1.58	1.65	0.73	0	1.91	0	15.96	3.42	3.07	3.05	5.07	5.33	20.53	38.38	80.66	20.2	94.99	6.95	139.84	10.78	49.51	51.54	121.58	16.88	18.87	0	0	5.58	0	23.44	98.51	23.18	54.95	74.62	198.6	59.84	24.09	3.62	6.79
621	HS09	2	Zm00001d003071	51.84	91.36	45.36	35.7	43.36	66.97	58.15	54.27	36.35	83.95	51.83	59.95	52.89	66.88	62.71	68.11	57.79	68.97	69.06	26.27	26.25	54.94	39.74	40.81	30.03	45.5	19.66	29.61	38.92	56.33	38.61	38.97	30.79	39.85	33.81	48.3	47.68	52.7	56.73	58.92	46.82	64.84	60.1	57.11	71.8	68.71
622	HS09	2	Zm00001d003072	15.42	22.39	18.38	6.27	44.67	26.14	24.34	27.9	14.16	22.98	30.31	38.26	9.35	21.05	24.26	33.49	31.51	30.86	35.38	15.45	38.52	70.39	10	166.42	11.49	157.76	21.02	29.1	47.74	225.74	22.11	31.38	3.38	37.37	19.23	13.89	3.1	1.69	47.31	52.48	93.41	19.16	3.85	1.91	4.52	5.91
623	HS09	2	Zm00001d003076	70.62	105.51	57.02	52.42	72.91	72.39	53	52.28	38.43	101.56	56.6	53.1	39.56	60.22	59.56	66.62	76.81	96.28	94.5	41.58	37.69	97.78	26.42	50.43	44.4	71	49.53	42.6	42.75	40.64	44.49	63.08	60.59	63.74	39.88	38.85	36.93	37.97	99.12	86.25	87.84	105.19	65.24	67.73	69.53	85.46
624	HS09	2	Zm00001d003081	1718.51	1254.9	2292.4	2599.93	1929.09	1748.95	1822.74	1829.46	1162.35	1636.66	1845.92	1471.38	1577.41	1193.91	1388.66	2103.79	1416.49	1932.65	1349.02	831.27	520.78	1005.71	602.47	899.51	662.35	775.61	729.04	732.23	785.8	712.33	751.31	559.1	555.63	519.97	520.4	441.13	406.11	446.17	1161.79	934.28	1215.23	1031.98	670.73	463.85	581.94	368.22
625	HS09	2	Zm00001d003082	0	0	0	0	0	0	0	0	0	0	0	0	0	0	0	0	0	0	0	0	0	0	0	0	0	0	0	0	0	0	0	0	0	0	0	0	0	0	0	0	0	0	0	0	0	0
626	HS09	2	Zm00001d003083	87.65	143.54	86.39	68.68	70.94	117.06	96.76	100.46	66.56	148.85	106.72	87.52	81.29	110.08	102.46	124.94	100.87	184.35	221.14	292.8	301.53	178.99	384.94	266.33	239.73	177.47	110.13	162.82	206.84	144.92	190.48	192.06	195.43	177.22	362.71	272.73	284.42	249.21	187.03	139.71	157.73	194.97	156.75	167.17	206.34	234.24
627	HS09	2	Zm00001d003084	287.12	442.11	270.38	220.75	315.37	281.41	287.67	355.48	189.45	415.16	307.02	291.62	337.12	375.37	354.64	380.26	324.57	299.12	328.73	187.66	218.26	235.67	210.73	246.92	289.09	379.02	239.63	165.7	208.78	237.81	145.17	190.78	371.9	328.86	311.36	258.67	359.38	346.19	375.56	327.17	213.12	356.66	376.34	347.03	263.14	323.34
628	HS09	2	Zm00001d003085	0	0	0	0	0	0	0	0	0	0	0	0	0	0	0	2.92	0	0	315.71	0	34.38	13.18	0	473.77	2.57	451.12	0	0	0	275.38	0	0	0	0	0	0	0	0	227.71	100.18	1.92	5.05	4.65	0	0	0
629	HS09	2	Zm00001d003086	0.82	0	0.6	2.24	0	0	2.29	1.71	0	0	0	2.98	2.6	0	0	0.42	0.56	0	0	5.31	12.67	0	1.74	0.75	9.13	0	31.48	33.94	49.21	11.01	3.08	3.97	59.55	33.15	14.48	14.07	24.02	31.9	0	0	0	0	0.38	0	0	0
630	HS09	2	Zm00001d003089	8.62	8.69	5.7	8.66	18.51	12.37	9.37	8.74	7.45	6.43	14.7	12.15	3.84	4.83	8.09	6.08	6.89	9.71	34.23	35.13	40.71	15.52	17.28	49.76	20.86	63.48	4.18	15.8	28.46	60.47	0	0	2.99	2.79	0.41	0	1.89	0.71	28.26	19.97	10.57	24.9	4.28	1.98	4.78	1.32
631	HS09	2	Zm00001d003096	0	0	0	0	0	0	0	0	0	0	0	0	0	0	0	0	0	0	0	0	0	0	0	0	0	0	0	0	0	0	0	0	0	0	0	0	0	0	0	0	0	0	0	0	0	0
632	HS09	2	Zm00001d003099	61.37	5.87	100.55	82.73	45.06	22.72	79.76	92.65	48.31	5.79	41.89	29.56	50.57	15.38	23.24	19.2	21.81	11.35	19.87	0	3.97	18.43	0	30.15	0	34.63	0	8.93	29.41	24.42	0	0	0	0	0	0	0	0	24.15	23.95	13.79	13.79	1.11	0.4	0	0
633	HS09	2	Zm00001d003101	42.32	60.33	32.83	40.35	49.64	52.67	51.33	59.45	34.13	57.68	59.65	64.45	69.19	47.1	54.15	39.42	50.55	79.42	82.87	18.66	18.28	64.72	12.83	50.82	18.53	62.6	12.01	17.31	17.35	36.92	8.1	7.56	8.73	4.31	9.56	10.47	11.04	23.84	68.37	52.03	78.63	35.9	17.11	6.04	24.16	14.52
634	HS09	2	Zm00001d003103	49.25	40.68	37.05	42.86	36.23	52.38	61.55	74.91	36.37	42.64	39.69	50.4	44.28	39.81	35.93	57.62	48.75	34.51	57.87	33.78	33.23	49.91	40.68	55.32	37.84	65.01	46.47	21.12	35.79	71.61	50.69	52.52	49.42	48.58	23.76	25.35	28.37	30.94	53.41	50.87	45.03	58.91	34.28	25.06	29.29	21.29
635	HS09	2	Zm00001d003104	118.4	111.02	203.45	182.57	29.15	179.62	129.66	123.41	103.73	125.98	114.06	75.66	24.89	61.94	97.08	288.15	130.36	111.91	86.72	35.31	62.15	244.73	17.63	236.59	20.66	203.93	10.74	386.52	543.35	638.75	26.37	16.87	0	10.3	4.46	4.91	3.42	10.1	97.75	185.41	285.25	133.12	15.63	1.69	14.98	1.35
636	HS09	2	Zm00001d003106	498.97	712.56	408.59	433.44	437.62	534.21	342.94	317.02	260.76	665.96	410.76	321.41	225.81	328	342.52	354.28	399.31	634.41	748.04	896.37	702.14	502.68	1075.23	612.41	1124.91	554.38	473.48	299.98	330.87	429.17	589.64	594.22	638.31	391.57	681.6	554.05	549.02	413.82	636.34	431.85	481.58	671.85	281.12	298.44	358.01	376.03
637	HS09	2	Zm00001d003107	7.5	25.3	15.47	1.35	1.67	11.91	12.87	11.53	11.68	24.73	20.04	12.85	6.89	10.23	7.04	19.84	11.99	3.44	27.38	0	0	61.14	0	6.73	0	28.54	0	0	0	4.03	0	0	0	0	2.25	0	0	6.26	50.86	73.94	27.83	53.03	3.83	1.74	3.47	16.41
638	HS09	2	Zm00001d003108	8.52	10.85	9.31	0.9	20.86	11.09	77.61	106.5	45.02	13.99	47.44	79.08	167.93	157.72	145.44	109.56	147.4	203.64	63.57	9.27	23.53	698.01	34.29	381.33	47.95	207.87	76.85	90.04	87.22	230.75	157.06	227.34	145.51	138.73	180.9	164.44	318.07	309.34	287.93	445.62	769.18	363.43	316.64	341.54	465.13	501.74
639	HS09	2	Zm00001d003109	56.72	71.83	49.58	55.11	61.72	54.07	61.53	61.92	38.03	69.26	51.02	63.61	64.73	62.44	56.54	51.07	60.69	58.09	59.51	30.12	38.31	70.81	24.9	60.21	40.08	64.69	45.73	40.76	42.9	59.53	36.91	35.31	46.97	50.81	20.16	32.9	20.72	33.49	63.8	69.15	70.34	54.66	60.58	61.45	63.15	67.79
640	HS09	2	Zm00001d003110	23.28	4.28	42.25	88.6	33.89	17.73	29.77	29.8	17.65	23.6	54.44	50.22	107.1	47.06	42.42	22.21	25.03	12.65	12.57	7.06	8.37	7.36	3.35	5.21	3.87	7.64	16.29	4.47	1.74	4.16	11.15	5.29	10.56	17.37	7.68	12.13	6.45	8.26	17.7	17.7	10.79	6.07	25.91	27.7	43.88	42.19
641	HS09	2	Zm00001d003112	98.71	1.33	123.25	164.8	83.33	67.91	327.67	331.36	150.23	18.82	149.64	197.61	476.83	253.23	283.23	269.7	428.23	155.72	45.55	381.26	95.16	40.22	104.22	53.51	227.73	75.64	325.88	270.16	177.42	109.06	569.89	481.06	398.63	504.56	347.93	431.8	402.6	568.93	96.28	50.7	83.51	67.04	641.28	682.91	287.8	504.78
642	HS09	2	Zm00001d003114	32.19	22.52	63.01	73	75.16	61.02	29.92	34.12	21.93	32.29	38.83	40.52	68.41	46.43	50.16	73.03	65.67	66.39	46.89	131.44	83.24	33.84	81.14	35.45	85.32	26.63	100.67	73.67	58.45	21.28	60.48	59.44	65.5	57.09	54.7	48.15	31.25	43.21	34.34	39.75	37.87	30	40.59	33.79	36.33	33.98
643	HS09	2	Zm00001d003116	170.43	98.49	246.01	358.37	101.43	114.81	122.62	96.67	57.01	139.93	231.44	160.25	142.65	63.18	72.55	111.59	103.99	119.35	53.83	155.54	145.21	71.13	266.55	54.99	274.59	39.17	119.73	170.7	96.69	39.44	126.19	124.07	77.9	52.08	91.29	81.96	89.03	92.06	62.97	56.44	89.78	67.91	102.01	109.77	119.75	121.76
644	HS09	2	Zm00001d003119	63.99	108.72	33.9	40.86	55.62	73.73	47.31	50	38.23	102.83	45.94	58.95	36.85	53.24	54.55	49.97	62.96	99.66	114.5	28.43	41.13	80.44	29.02	113.06	31.04	113.62	28.88	38.57	54.78	94.26	24.73	28	31.41	32.74	27.62	30.32	23.14	28.93	78.12	63.49	78.02	100.48	53.58	58.32	63.36	57.84
645	HS09	2	Zm00001d003123	44.45	63.97	42.04	36.42	36.99	50.99	42.61	46.05	34.75	53.96	54.59	46	34.95	36.35	40.24	43.89	35.81	34.7	81.03	19.89	20.82	64.8	12.44	24.37	30.74	71.49	28.91	19.78	18.17	23.79	21.16	19.94	26.8	32.01	23.5	23.26	20.56	28.2	94.96	61.82	42.2	74.78	26.89	35.25	21.05	25.48
646	HS09	2	Zm00001d003124	21.58	22.69	17.25	15.58	16.47	17.24	15.25	15.57	10.29	22.23	12.88	13.08	9.8	13.45	12.72	18.27	17.39	23.56	37.96	5.55	9.92	47.28	0	40.17	1.79	56.15	0	9.98	26.99	47.63	0	0	0	0	0.49	0	0	0	42.95	37.67	31.82	45.48	13.77	10.64	13.62	12
647	HS09	2	Zm00001d003127	1779.88	4126.88	817.45	588.22	586.19	2150.29	1300.11	1209.72	865.09	3682.36	1283.28	1351.31	507.1	1366.24	1311.03	1882.93	1463.75	1926.37	3790.31	595.47	995.85	2107.04	315.45	1894.35	569.87	2063.79	260.72	461.16	562.99	771.41	330.74	393.16	537.21	658.42	776.09	657.16	483.93	400.67	3452.1	2404.44	1935.3	2353.63	893.91	1117.41	759.69	911.08
648	HS09	2	Zm00001d003129	106.77	139.88	93.45	114.79	117.24	70.01	94.67	124.06	70.23	122.16	86.94	117.53	141.52	192.79	185.76	141.88	142.83	73.18	102.98	121.84	145.43	86.59	149.96	102.97	261.88	58.95	160.84	203.17	136.59	68.71	134.86	121.35	146.45	155.01	65.59	106.87	70.94	103.62	85.15	93.27	123.93	47.31	255.39	139.05	234.5	321.67
649	HS11	3	Zm00001d039302	1.85	1.02	3.07	0.75	0	3.56	9.55	11.48	7.15	2.06	19.5	6.3	14.5	50.93	31.39	6.25	3.96	0	4.13	0	0	0	0	0	0	0	0	0	0	0	0	3.59	0	3.46	0.76	5.98	0	1.1	1.06	1.8	0	0	0	0	0	0
650	HS11	3	Zm00001d039305	446.32	788.1	264.53	227.59	268.16	496.51	284.17	276.49	196.99	642.75	303.35	269.72	159.91	283.69	299.44	375.77	309.26	573.57	858.99	318.94	338.36	558.13	336.3	519.36	327.23	425.52	208.44	209.42	224.72	242.44	218.16	253.79	248.98	271.06	399.12	332.28	285.04	247.9	685.33	444.75	502.05	411.33	230.16	231.34	319.39	348.24
651	HS11	3	Zm00001d039306	19.68	46.08	23.42	6.89	21.27	29.53	20.05	17.74	14.79	45.12	27.69	20.64	3.94	9.83	11.85	23.74	10.66	11.03	59.33	0.52	3.28	69.07	0	17.83	0.27	63.81	0	1.23	0.79	8.56	0	0	0	0	0.33	0	0	0	75.42	57.05	22.3	83.22	2.49	0.22	0	0.87
652	HS11	3	Zm00001d039311	15.27	3.72	16.59	10.78	41.3	11.09	18.65	24.29	13.29	5.19	15.82	16.89	25.48	18.48	20.7	20.85	33.93	13.98	11	112.59	63.94	35.16	87.21	33.15	107.19	38.56	112	88.6	58.94	64.16	231.41	198.04	114.61	88.06	117.06	153.03	116.17	123.46	31.2	40.61	38.84	45.64	67.75	61.68	56.07	57.7
653	HS11	3	Zm00001d039312	35.97	20.86	37.54	49.32	45.68	30.98	78.12	92.71	46.83	17.78	44.99	46.13	103.56	5.5	7.58	6.09	31.76	42.78	51.59	248.46	169.32	42.56	253.14	83.62	392.26	56.54	178.27	108.75	103.76	76.27	101.63	135.06	198.11	188.88	339.27	164.93	348.66	514.44	53.49	31.57	35.01	36.62	135.17	102.73	86.58	68.75
654	HS11	3	Zm00001d039313	0	0	0	0	0	0	0	1.22	0	0	0	0	0	0	0	2.08	0	5.34	6.56	0	0	33.34	0	0	0	0	0	0	0	0	0	0	0	0	0	0	0	0	15.01	26.86	10.63	14.15	1.68	0	0	0
655	HS11	3	Zm00001d039316	1138.75	2031	838.32	515.86	1033.22	1446.48	866.63	806.95	639.05	1655.25	919.48	757.8	338.69	707.16	721.92	1023.25	774.22	1028.88	1313.3	84.14	166.24	1144.9	42.97	594.25	91.87	669.03	123.72	102.8	135.51	307.29	78.61	121.75	119.83	172.83	113.57	100.7	94.71	98.81	1138.87	1041.61	854.38	1243.05	350.77	311.73	401.5	401.95
656	HS11	3	Zm00001d039324	50.4	109.46	38.09	30.94	28.23	30.73	20.77	20.17	13.55	74.37	25.46	18.95	7.05	37.44	31.54	40.65	31.59	24.56	32.84	4.04	3.18	34.56	0	10.66	2.81	35.31	14.95	17.88	13.77	33.32	0	0	0	0	1.82	0	5.42	7.53	59.24	50.67	22.86	35.87	51.29	26.56	34.94	12.7
657	HS11	3	Zm00001d039325	96.8	130.9	70.65	82.47	24.24	115.01	62.54	51.31	43.1	73.83	38.88	53.64	35.97	31.69	31.91	52.06	40.34	27.62	103.52	45.21	64.63	71.83	20.08	82.22	8.51	68.75	16.97	41.4	62.85	146.98	0	16.65	0	11.5	4.19	4.08	7.65	9.08	72.54	70.69	39.63	32.92	4.9	1.17	3.07	2.63
658	HS11	3	Zm00001d039327	1.62	1.44	4.15	2.52	8.66	0.57	2.39	2.68	1.07	2.11	2.52	2.4	3.49	2.11	1.47	1.63	1.25	1.67	1.65	0	0	2.12	4.77	1.23	0	3.72	0	0	0	0	0	0	0	0.83	4.11	1.35	4.05	2.52	2.42	1.63	2.89	3.11	2.39	1.94	1.51	2.31
659	HS11	3	Zm00001d039330	401.71	766.91	219.91	267.61	255.81	540.47	248.28	197.53	168.37	680.2	150.96	280.01	93.28	131.83	159.1	265.41	226.56	274.81	509.57	35.81	64.1	205.07	21.76	261.91	20.85	283.22	33.76	62.98	86.85	148.04	32.85	21.75	29.54	52.29	42.75	39.95	56.26	46.26	230.36	195.36	167.13	317.95	97.9	125.43	132.89	127.8
660	HS11	3	Zm00001d039331	9.74	17.29	5.3	4.14	6.88	13.44	5.58	4.31	4.9	13.38	8.84	4.62	0.5	4.09	3.07	5.57	5.53	8.67	21.69	0	2.22	22.92	0	12.93	0.64	25.65	0	0	1.18	11	0	0	0	0	0.37	0	0	0.54	22.42	18.24	11.29	17.5	1.61	0.89	2.68	2.91
661	HS11	3	Zm00001d039334	0	0	0	0	0	0	0	5.2	0	0	0	0	0	0	0	0	0	0	0	0	0	0	0	0	0	0	0	0	0	0	0	0	0	0	0	0	0	0	0	0	0	0	0	0	0	0
662	HS11	3	Zm00001d039338	3.86	0	4.08	1.23	11.72	2.76	17.08	19.38	9.7	2.02	8.04	11.65	21.75	8.84	8.43	8.98	16.14	12.77	2.18	105.58	53.14	0	150.62	20.9	119.82	12.8	100.69	61.39	48.87	22.19	215.55	187.87	85.33	160.17	252.56	165.64	257.52	223.13	5.77	3.75	5.84	0	15.78	18.52	9.79	5.26
663	HS11	3	Zm00001d039341	263.86	257.72	205.84	416.36	187.6	280.71	212.84	216.79	140.63	270.52	218.71	260.52	207.54	260.75	282.57	209.14	275.32	156.27	202.2	379.68	248.6	259.43	336	248.03	406.78	246.91	261.57	279.63	282.95	312.13	475.35	445.54	328.24	294.65	241.7	342.56	172.68	286	202.86	176.41	247.03	233	234.65	249.61	257.17	306.48
664	HS11	3	Zm00001d039343	13.14	9.02	14.84	19.91	16.43	13.63	18.82	19.62	10.65	10.04	12.29	16.92	27.8	15.8	15.93	14.38	17.84	10.72	13.77	10.49	8.59	13.12	5.85	10	8.98	14.24	7.43	12.92	16.03	14.72	2.46	6.11	11.22	10.01	5.78	4.82	5.53	8.13	12.58	11.4	13.69	11.59	16.98	17.83	12.15	15.52
665	HS11	3	Zm00001d039346	0	0	0	0	0	0	0	0	0	0	0	0	0	0	0	0	0	0	0	0	0	0	0	0	0	0	0	0	0	0	0	0	0	0	0	0	0	0	0	0	0	0	0	0	0	0
666	HS11	3	Zm00001d039348	99.68	200.69	83.02	64.08	69.58	118.48	77.24	74.36	51.84	163.86	80	76.06	33.39	72.81	68.78	104.79	86.75	124.18	211.38	66.73	94.12	141.46	130.05	134.11	188.91	138.08	75.52	49.81	68.54	73.16	54.27	59.78	68.95	41.76	97.81	63.12	77.5	41.07	184.65	114.19	115.81	148.23	56.12	56.66	63.13	70.54
667	HS11	3	Zm00001d039350	398.68	437.08	424.56	411.79	365.43	448.5	430.26	486.92	268.15	360.36	406.42	411.92	538.94	635.39	568.16	577.82	792.7	422.29	464.36	520.3	394.26	377.76	714.89	384.35	505.81	357.33	438.03	305.78	306.09	365.73	588.11	658.77	536.45	554.63	654.57	593.99	603.42	554.74	426.92	415.89	379.55	395.16	772.46	1060.21	748.6	1042.26
668	HS11	3	Zm00001d039352	0	0	0	0	0	0	0	0	0	0	0	0	0	0	0	0	1.61	0	0	0	0	0	0	0	0	0	0	0	0	0	0	0	0	0	0	0	0	0	0	0	0	0	0	0	0	0
669	HS11	3	Zm00001d039354	34.15	43.57	16.05	21.59	24.21	25.93	29.31	31.84	19.41	35.63	27.27	22.22	21.69	24.13	27.7	27.45	29.8	30.39	38.72	22.72	26.01	37.43	13.6	27.92	28.69	42.31	36.98	40.5	34.83	39.2	10.11	35.55	17.31	11.96	15.4	11.16	13.57	11.37	48.46	27.67	28.1	20.34	16.1	19.95	13.94	25.29
670	HS11	3	Zm00001d039357	0	0	0	1.27	0	1.36	0	1.05	1.09	0	1.69	0.85	0.59	0	0.8	0	0.96	0.96	0.56	0	0	0	0	0.2	0	0	0	0	0	0	0	0	0	0	0.07	0	0	0.27	0.67	0.75	0.73	0	0	0	1.05	0.71
671	HS11	3	Zm00001d039361	73.24	129.91	37.47	52.17	47.8	70.36	54.61	46.07	34.62	90.08	34.58	55.78	34.18	32.67	37.98	40.02	34.16	43.46	68.12	31.62	37.05	29.69	51.19	50.11	28	43.45	26.05	31.55	26.31	39.37	19.15	26.51	28.72	28.61	27.55	20.59	26.09	24.28	45.8	37.02	24.29	32.06	18.99	13.83	20.4	15.12
672	HS11	3	Zm00001d039362	122.95	248.92	29.14	61.31	40.01	131.78	48.13	31.57	44.74	155.77	18.35	38.12	11.64	23	23.97	44.05	30.82	54.2	97.46	17	31.82	40.07	6	95.23	7.45	67.79	6.06	20.52	38.7	102.12	5.52	3.32	3	2.34	6.71	4.27	5.05	6.21	60.94	47.32	35.56	35.84	7.03	6.19	11.86	13.32
673	HS11	3	Zm00001d039363	81.62	12.4	92.97	175.59	53.69	61.61	34.35	33.46	21.84	16.4	47.24	23.32	38.49	35.14	43.22	41.53	44.53	61.21	26.66	123.95	65.72	11.35	39.33	22.22	46.49	12.19	117.92	44.91	39.16	41.89	199.68	138.68	128.28	149.08	71.32	94.87	43.48	62.1	19.36	13.34	20.87	5.65	34.22	27.89	51.77	34.63
674	HS11	3	Zm00001d039366	6.75	4.42	13.03	5.85	18.7	5.94	13.93	20.43	8.18	7.36	12.64	10.16	20.34	13.17	14.05	9.35	16.67	4.78	9.52	255.59	135.34	11.14	348.31	27.65	140.15	11.13	275.49	170.28	43.69	29.26	689.54	469.17	166.28	168.6	211.32	279.82	225.93	226.65	19.33	15.79	15.54	0	64.63	86.19	146.68	164.05
675	HS11	3	Zm00001d039367	9.85	4.43	27.17	28.77	0	0	16.11	19.41	3.54	1.7	24.63	16.11	21.05	20.27	10.21	12.03	10.14	8.1	0	0	0	0	0	0	0	0	0	0	0	0	0	0	0	0	0	0	0	0	12.82	0	0	0	0	0	13.48	0
676	HS11	3	Zm00001d039369	66.22	64.16	75.76	82.17	61.69	56.84	71.79	85.79	47.48	60.78	69.39	67.43	92.05	83.67	85.6	89.76	82.83	57.08	61.74	94.64	91.63	66.37	102.83	65.55	87.67	65.19	58.78	53.71	53.6	66.49	50.86	64.46	71.64	76.82	71.74	80.51	81.5	100.75	73.54	58.3	72.03	62.53	64.36	72.95	66.21	91.23
677	HS11	3	Zm00001d039370	731.84	468.42	1069.34	1301.02	462.18	544.12	810.14	690.38	463.21	618.54	713.98	686.05	784.97	581.15	621.59	929.11	675.18	511.61	419.86	144.22	130.68	336.53	90.26	334.53	206.71	321.19	140.3	173.19	190.6	298.09	165.16	164.53	195.86	215.84	165.92	218.95	287.15	444.12	337.95	283.57	366.34	361.36	462.83	461.27	348.48	499.96
678	HS11	3	Zm00001d039372	461.78	809.34	420.99	239.33	363.2	442.61	370.91	325.15	230.2	738.01	424.52	339.44	196.52	328.37	361.01	594.37	384.57	559.13	651.04	188.04	238.06	651.94	233.35	444.27	205.48	497.43	120.78	150.73	188.65	187.4	124.79	138.71	204.9	228.48	294.18	243.87	218.03	206.88	857.73	678.88	518.4	579.12	310.55	343.83	414.63	470.11
679	HS11	3	Zm00001d039376	2.2	0	2.14	0	10.25	0	7.68	9.97	2.15	0	7.69	3.3	9.71	7.89	1.69	6.46	1.38	0	1.9	0	0	0	6.93	0	0	0	0	0	0	0	0	0	0	0	0	0	0	0	0	0	0	0	0	0	28.01	2.88
680	HS11	3	Zm00001d039377	0	0	0	0	4.08	0	0	0.3	0	0	0.77	0.06	0.63	0.96	1.13	0.29	0.83	0	0.55	0	0	0	0	0	0	0	0	0	0	0	0	0	0	0	0	0	0	0	0	0	0	0	0	0	0.29	0
681	HS11	3	Zm00001d039378	19.12	0	26.24	61.43	4.1	4.03	1.43	1.33	0	0.64	0	0	2.15	0	0.86	4.38	2.89	16.23	2.59	51.17	38.45	23.3	179.45	40.95	69.42	19.83	21.01	29.49	45.4	27.55	0	2.46	7.73	0	2.97	0	3.73	0	8.82	11.35	23.27	19.92	8.19	7.31	17.1	4.2
682	HS11	3	Zm00001d039379	205.07	266.24	130.25	111.91	107.66	235.23	145.98	121.83	103.17	170.29	105.16	109.94	72.12	91.57	91.96	98.45	177.93	103.47	116.61	127.73	76.59	63.84	269.18	88.81	46.15	48.18	85.15	181.38	170.09	211.3	107.74	76.1	0	13.82	14.62	0	25.09	11.37	84.65	103.26	58.52	25.22	55.97	21.49	20.69	5.35
683	HS11	3	Zm00001d039380	42.31	90.83	24.87	27.04	31.36	51.52	29.13	24.4	22.27	82.67	38.96	32.94	22.6	32.16	32.45	27.11	31.39	47.65	78.69	15.26	28.25	75.55	21.82	62.55	15.56	87.38	16.03	23.15	32.94	41.49	19.32	26.9	16.97	19.27	36.67	33.91	21.05	24.93	83.51	75.1	58.55	103.34	29.27	40.15	37.17	47.44
684	HS11	3	Zm00001d039383	4.33	9.14	0	0	0	4.23	0	0.81	0	1.2	0	0	0	0	0	1.18	1.25	1.61	6.86	0	0	0	0	10.39	0	8.38	0	0	0	39	0	0	0	0	0	0	0	0	4.99	3.08	0	0	0	0	0	0
685	HS11	3	Zm00001d039384	161.11	290.86	78.4	102.65	11.85	131.53	105.08	83.38	74.65	188.22	28.48	59.68	75.61	25.67	32.79	45.4	62.04	32.66	81.7	0	10.15	19.92	0	22.17	0	14.09	3.13	36.15	28.7	40.26	0	0	0	0	0	0	0	11.72	60.75	61.53	17.52	0	13.25	1.23	2.43	6.59
686	HS11	3	Zm00001d039385	19.4	36.28	11.61	14.81	22.65	21.76	15.16	13.99	11.13	29.05	11.91	18.52	9.35	12.89	15.37	12.36	13.7	15.43	22.34	2.32	5.95	13.57	0	17.07	4.28	16.33	0	3.41	6.15	16.15	0	0	5.18	4.98	1.46	2.99	6.75	7.07	16.5	16.04	15.93	18.47	8.57	7.35	10.5	11.2
687	HS11	3	Zm00001d039387	192.68	54.07	291.36	307.22	89.19	70.41	109.23	150.13	58.17	56.63	59.79	67.88	194.59	119.96	146.88	179.81	230.53	839.28	322.57	1619.23	1944.43	162.06	3092.57	659.91	2641.64	145.95	4352.15	4231.21	3163.96	830.27	4281.28	3469.46	3642.32	3056.3	2959.44	2736.77	4060.01	3859.17	154.05	111.25	346.61	46.82	1714.11	1298.23	1802.53	1901.13
688	HS11	3	Zm00001d039394	0	0	0	0	0	0	1.21	0.65	0	0	0	0	0	0	0	0	0.38	0	0	0	0	0	0	0	0	0	6.01	13.67	0	0	0	6.35	0	0	0	0	13.09	9.35	0	0	0	0	0	0	0	5.64
689	HS11	3	Zm00001d039397	5.04	10.18	2.45	10.35	8.55	9.4	8.59	9.24	4.52	7.02	8.1	7.59	14.25	7.9	7.47	3.32	3.25	2.24	56.07	7.33	2.9	1.67	0	1.95	11.88	5.06	0	0	0	0	0	0	0	8.26	13.21	5.15	3.8	8.05	7.89	4.47	7.08	2.08	5.98	2.18	4.85	3.37
690	HS11	3	Zm00001d039401	217	137.77	342.39	353.42	316.04	291.82	209.54	213.28	118.35	152.98	240.13	229.59	424.24	241.53	250.54	266.23	174.85	189.27	126.43	75.63	110.49	138.27	84.39	76.31	106.1	108.19	149.66	178.36	200.28	161.8	76.53	98.53	113.86	93.06	162.69	118.82	273.03	179.42	110.43	162.19	163.87	77.29	263.67	128	202.8	213.56
691	HS11	3	Zm00001d039403	142.24	219.7	96.73	95.7	174.35	162.44	104.83	96.09	82.48	160.72	97.42	95.08	60.39	92.47	96.8	95.67	97.07	117.45	168.87	102.77	126.71	144.8	103.78	260.69	113.74	223.9	57.8	109.84	106.33	168.07	43.02	42.31	106.75	59.34	57.89	56.34	49.12	57.1	191.15	167.73	113.98	195.74	93.62	61.75	75.64	63.15
692	HS11	3	Zm00001d039404	43.2	67.75	34.67	40.02	40.12	46.07	32.87	38.24	21.81	57.9	32.94	46.91	43.3	36.88	41.08	41.48	48.32	56.42	51.03	18.16	27.43	38.78	23.97	48.08	20.62	41.97	19.73	18.51	22.71	37.42	20.32	19.64	26.55	24.94	35.27	30.55	34.97	35.5	37.91	40.8	43.21	35.48	37.5	42.76	59.64	47.7
693	HS26	7	Zm00001d020779	0	3.01	0	0	0.8	0	0	1.12	0	4.96	0	1.96	0	3.26	1.37	1.67	0.68	3.88	1.48	0	0	3.97	0	0	0	3.38	0	0	0	0	0	0	0	0	1.48	0	0	2.19	3.9	5.52	2.35	4.48	1.74	4.62	7.08	7.62
694	HS26	7	Zm00001d020783	474.42	914.33	258.96	246.58	473.16	536.31	391.1	337.57	281.13	832.99	299.02	416.99	158.32	280.48	334.82	445.59	447.76	556.41	652.95	104.95	170.31	475.47	83.81	607.41	41.86	521.63	74.65	224.27	243.9	420.71	103.04	118.95	112.17	141.08	143.86	167.48	179.14	175.59	485.01	394.61	475.46	520.17	206.33	154.8	286.39	175.64
695	HS26	7	Zm00001d020786	0.28	0.06	0.23	0.47	0.26	0.17	0.28	0.42	0.27	0.02	0.04	0.3	0.9	0.24	0.38	0.37	0.25	0.16	0.14	0.83	0.49	0.11	0.61	0.13	1.33	0.09	0.64	0.39	0.31	0.31	0.31	0.7	0.8	0.66	0.47	0.53	0.7	0.68	0.07	0.15	0.03	0.08	0.75	0.7	0.16	0.47
696	HS26	7	Zm00001d020788	46.56	44.46	41.88	21.71	101.34	41.06	31.25	28.2	25.03	40.34	23.58	28.15	12.11	15.33	21.15	89.53	31.82	25.09	25.4	6.6	10.88	10.45	3.49	35.55	3.15	16.53	5.85	9.13	11.89	26.39	4.38	2.79	12.67	7.75	6.53	4.8	3.95	5.11	16.36	13.95	19.27	8.43	55.54	9.07	10.95	8.91
697	HS26	7	Zm00001d020790	3.19	0.9	4.13	2.98	2.62	10.31	5.03	5.68	1.1	1.52	6.59	6.63	3.24	9.12	8.82	4.03	4.5	5.21	5.15	0	0	30.88	0	5.92	0	2.64	0	0	4.39	7.64	0	0	0	0	0	0	0	0	9.14	21.59	27.6	4.99	5.33	1.16	1.52	0
698	HS26	7	Zm00001d020791	16.35	7.14	28.78	18.16	44.77	10.92	29.75	43.33	22.04	15.38	23.74	22.01	34.1	52.22	44.31	41.41	52.27	19.21	15.81	25.85	25.51	21.06	25.9	21.57	40.33	20.59	13.99	26.94	33.92	33.59	34.83	45.48	25.87	21.68	34.95	30.76	22.34	26.42	26.78	21.83	30.86	14.87	42.39	39.77	36.4	47.08
699	HS26	7	Zm00001d020794	310.16	138.82	349.49	80.31	472.68	358.56	58.65	47.48	41.78	47.18	23.65	44.63	44.39	129.65	127	255.7	386.21	162.78	74.67	72.23	103.4	78.04	60.93	249.57	77.32	156.66	247.87	579.34	1330.98	1776.69	284.16	304.6	56.19	58.57	28.18	68.96	47.33	102.93	63.02	121.77	169.78	34.13	155.5	47.87	34.34	15.14
700	HS26	7	Zm00001d020799	33.85	60.19	18.42	24.1	25.33	41.29	23.77	23	17.87	52.02	23.58	37.53	15.47	21.09	22.85	23.89	35.85	106.49	53.49	143.17	99.84	39.46	180.82	50.09	151.07	40.55	52.48	44.94	45.13	37.38	92.89	87.37	80.83	64.23	93.1	94.16	105.18	112.43	31.83	29.74	47.55	47.58	72.65	76.35	72.32	63.84
701	HS26	7	Zm00001d020804	194.31	34.3	277.6	311.69	119.23	150.94	208.22	227.37	129.19	41.32	146.61	116.34	149.18	228.25	229.48	262.02	404.11	84.78	192.97	407.87	269.68	289.67	606.84	320.53	328.4	321.26	427.66	388.43	472.3	442.65	785.57	1150.77	590.65	518.12	821.35	1029.34	765.16	735.47	182.59	214.49	185.33	267.29	397.36	492.13	579.85	719.54
702	HS26	7	Zm00001d020807	78.65	137.03	51.25	89.42	44.15	92.71	63.38	63.63	40.23	112.41	47.22	68.77	70.8	85.02	74.42	61.05	60.62	59.3	78.04	64.42	46.67	78.86	29.24	105.4	34.75	102.61	48.2	37.1	38.23	74.69	62.51	70.81	44.84	54.2	54.03	58.66	44.25	72.15	72.09	66.98	68.26	79.68	38.75	43.23	68.83	67.57
703	HS26	7	Zm00001d020808	93.94	16.15	164.78	90.91	191.13	39.75	103.67	131.03	55.59	23.67	79.75	78.81	107.67	90.42	97.8	104.06	91.61	57.17	25.69	27.03	23.6	101.73	229.01	18.16	93.85	17.33	259.72	4.43	3.26	9.19	539.29	946.63	306.03	440.55	358.65	268.22	255.16	181.58	65.54	88.25	103.9	17.04	62.14	193.02	277.73	185.18
704	HS26	7	Zm00001d020810	92.55	197.11	50.78	41.32	55.98	116.41	63.46	65.94	42.81	167.62	88.39	79.12	39.77	76.26	74.17	80.93	67.21	103.18	189.68	23.08	40.48	129.08	20.13	78.91	36.38	116.14	31.01	31.16	37.82	45.18	19.24	27.22	26.72	42.7	50.52	42.04	34.66	32.43	185.36	126.06	109.76	121.23	54.31	60.29	73.92	80.28
705	HS26	7	Zm00001d020820	49.68	103.82	7.81	44.87	1.48	66.64	28.87	15.36	20.88	67.66	1.4	20.86	13.05	3.95	5.07	11.02	13.95	20.51	8.2	0	2.47	0	0	21.39	0	4.03	0	0	4.32	6.72	0	0	0	0	0	0	0	0	2.94	1.54	0	2.01	0	0.78	0	0
706	HS26	7	Zm00001d020827	54.44	73.57	52.21	47.82	44.6	64.79	58.21	55.73	39.13	52.59	67.51	48.75	43.31	124.43	140.7	102.95	113.16	126.67	276.89	375.17	530.82	94.95	330.58	534.2	388.15	482.05	249.28	516.48	569.77	342.54	186.21	284.66	294.32	208.14	427.65	355.94	329.56	236.04	278.4	140.46	86.61	276.8	223.42	136.44	116.43	101.86
707	HS26	7	Zm00001d020828	42.62	43.1	28.9	31.95	65.62	63.86	46.07	53.35	28.41	63.19	46.07	52.54	54.74	73.52	74.12	67.44	101.18	115.85	106.31	28.13	35.12	151.77	20.09	154.1	56.1	201.79	59.79	64.55	165.87	208.35	63.23	28.56	82.5	61.96	64.93	38.9	55.71	31.49	71.52	72.97	169.6	186.64	295.57	290.55	118.65	82.52
708	HS26	7	Zm00001d020834	179.41	257.57	174.37	247	166.56	235.87	168.18	161	98.36	198	152.24	178.97	240.49	153.9	162.21	220.5	198.97	198.5	196.06	136.53	81.31	173.52	88.99	120.02	114.58	113.35	68.02	95.38	152.75	78.69	79.06	73.17	81.96	66.47	76.5	74.03	54.47	49.55	122.79	126.93	163.46	102.32	94.99	141.67	118.51	148.46
709	HS26	7	Zm00001d020837	45.07	14.49	80.41	42.69	70.63	34.69	26.63	39.31	20.62	9.89	25.68	17.99	25.88	60.47	71.32	111.17	126.84	82.16	17.14	30.63	21.42	56.32	28.75	24.53	28.79	10.23	64.29	73.15	83.78	37.07	58.2	46.62	47.57	43.53	22.11	15.78	32.65	18.24	8.92	41.4	70.15	29.31	419.67	181.86	253.26	149.7
710	HS26	7	Zm00001d020838	42.96	71.87	27.82	23.4	48.26	36.66	31.41	22.31	18.61	53.64	28.93	31	11.18	29.63	35.99	42.68	42.1	39.2	47.86	22.48	15.47	68.59	10.54	24.38	23.94	57.57	10.91	6.45	12.89	16.87	5.99	6.23	10.5	15.45	8.68	8.95	7	5.59	76.33	64.93	52.11	77.2	40.24	25.27	16.06	12.82
711	HS26	7	Zm00001d020840	40.44	62.13	38.03	8.05	36.85	28.23	45.36	46	31.31	54.84	40.35	21.05	7.83	19.72	13.12	27.16	36.4	49.71	50.02	9.79	15.12	249.92	0	101.42	0	107.26	4.41	35.38	39.48	215.57	0	3.25	0	0	0	0	0	0	91.73	117.08	243.31	132.72	13.64	1.33	39.14	6.12
712	HS26	7	Zm00001d020845	0	0	0	0	2.15	0	0	0.57	0	0	0	0	0.57	1.18	1.69	6.09	6.84	14.93	0	7.8	1.3	22.26	2.63	0.74	8.16	4.47	2.26	0	0	1.45	9.23	3.56	0	4.82	2.03	5.9	0	5.28	2.59	10.94	18.55	22.63	12.01	14.62	17.78	11.96
713	HS26	7	Zm00001d020848	0	0	0	0	0	0	0	0	0.04	0	0	0	0	0	0	0	0	0.03	0.03	0	0	0	0	0.16	0	0.06	0	0	0	0	0	0	0	0	0	0	0	0	0	0	0	0	0	0	0.08	0
714	HS26	7	Zm00001d020851	9.02	20.15	4.11	2.37	5.94	14.85	6.92	6.81	6.03	20.67	13	10.17	1.27	4.02	5.72	7.06	5.26	6.03	41.61	0	1.79	34.36	0	12.34	0	38.05	0	1.2	2.15	8.04	0	0	0	0	0.08	0	1.07	0.68	44.58	28.12	14.86	30.1	1.29	0.77	1.63	1.27
715	HS26	7	Zm00001d020853	133.67	198.76	108.09	96.47	110.72	134.7	108.1	116.17	66.91	162.1	137.24	104.63	97.07	146.37	147.23	146.08	138.09	190.31	185.77	81.58	110.67	170.94	128.85	101.27	161.85	140.98	105.14	73.86	77.35	72.96	72.42	94.97	130.55	141.28	188.39	150.16	143.35	113.09	229.66	181.3	146.34	107.47	107.75	104.4	124.03	124.12
716	HS26	7	Zm00001d020858	90.17	160.96	43.25	76.59	53.99	91.94	63.17	61.35	43.04	114.15	61.43	76.7	36.14	55.16	49.61	54.46	49.81	65.75	140.42	9	14.86	117.65	1.84	60.68	4.3	78.04	0.78	5.24	6.7	29.79	0	0	0	1.77	0.55	0	1.45	0	101.53	92.09	91.41	89.41	10.69	5.5	8.24	3.92
717	HS26	7	Zm00001d020861	150.22	102.61	209.5	162.22	189.54	47.62	157.83	172.78	107.95	119.65	118.07	103.88	105.19	167.3	183.43	281.34	298.46	149.96	134.96	191.83	113.14	335.58	238.17	138.97	190.35	114.88	245.91	171.59	202.77	135.16	369.02	468.28	264.28	279.18	343.98	337.45	252.26	227.72	110.33	81.5	540.38	98.43	168.2	196.78	229.6	260.55
718	HS26	7	Zm00001d020862	86.25	130.44	61.4	67.11	40.43	86.78	42.99	30.83	31.4	118.55	39.45	50.57	17.19	16.61	21.88	44.6	39.43	54.18	19.58	0	0.86	0	0	1.06	0	6.15	0	1.13	0	1.01	0	0	0	0	0	0	0	0	7.91	7.89	6.31	1	0.53	0	0	0
719	HS26	7	Zm00001d020863	0.47	0	0.47	0	1.14	0.6	0.34	0.64	1.03	2.84	0	0	0	0	0.23	0.32	0.16	0	1.26	0	0	0	0	0	0	0	0	0	0	0	0	0	0	0	0	0	0	0	0.38	0	0.58	0	0	0	0	0
720	HS26	7	Zm00001d020870	2.54	4.59	2.64	2.08	2.88	2.95	1.96	2.29	1.56	4.43	2.85	2.32	1.49	2.04	1.77	2.21	2.38	1.9	4.92	2.28	2.79	4.24	3.8	2.1	5.4	5.08	0.66	0	0	0.78	0	2.14	0	2.18	4.88	3.05	2.79	2.01	6.29	3.59	2.71	4.83	0.7	1.23	3.51	4.75
721	HS26	7	Zm00001d020871	0	0	0	0	0	0	0	1.83	0	1.08	0	0	0	0	0	1.63	1.6	0	0	0	0	0	0	0	0	0	0	0	0	2.91	0	0	0	0	0	0	0	0	0	0	0	5.5	3.97	0	0	0
722	HS26	7	Zm00001d020872	172.18	8.92	283.58	223.21	273.79	93.48	298.32	363.74	162.28	24.79	185.1	217.8	394.39	393.28	358.08	403.5	521.83	162.79	48.82	115.43	77.34	17.42	83.76	23.65	83.18	12.66	421.42	379.65	580.46	292.35	421.72	1284.42	269.74	426.7	248.36	323.58	440.4	599.36	77.32	94.87	97.49	2.77	515.41	741.57	414.57	652.92
723	HS26	7	Zm00001d020874	195.92	224.14	194.06	156.63	189.13	181.73	180.84	159.43	118.49	208.22	165.65	162.41	129.03	134.32	161.71	217.09	213.44	214.71	353.44	104.42	102.67	452.34	83.58	222.49	171.65	362.68	179.81	220.8	231.87	375.75	189.31	157.22	114.36	107.57	104.45	92.89	87.19	113.63	378.46	329.15	330.67	471.67	139.09	116.73	130.19	132.69
724	HS26	7	Zm00001d020879	104.72	159.16	103.95	99.94	87.73	82.66	91.72	99.1	59.96	151.23	88.11	106.66	110.72	106.22	99.81	113.43	119.19	133.07	126.36	39.83	45.16	74.49	43.78	83.47	51.32	108.78	60.44	50.83	52.8	58.31	55.99	76.07	64.15	83.31	61.86	77.59	72.14	69.85	88.49	76.34	63.53	104.95	66.55	87.44	77.48	91.91
725	HS26	7	Zm00001d020888	0	0	0	0	0	0	0	0	0	0	0	0	0	0	0	0	0	13.26	0	0	0	0	0	0	0	0	0	0	0	0	0	0	0	0	0	0	0	0	0	0	0	0	0	0	0	0
726	HS26	7	Zm00001d020898	229.36	334.27	164.6	145.24	228.92	207.63	212.43	251.18	169.82	268.63	169.63	169.98	144.52	275.57	296.79	253	333.52	324.99	541.73	190.78	316.25	384.74	166.98	1143.2	526.42	1372.72	482.09	441.14	521.29	868.87	130.11	192.52	768.25	300.56	316.68	296.43	250.37	153.74	538.87	418.98	613.26	2208.3	1749.39	293.27	231.94	212.07
727	HS26	7	Zm00001d020899	0	0	0	0	0	0	0	0.32	0	1.87	0	0	0	0	0.52	0.72	0.27	1.89	2.81	0	2.42	0	0	8.3	0	0	0	9.62	7.93	2.64	0	0	0	0	2.35	0	1	2	2.11	0	0	4.06	0.94	0.95	1.24	1.91
728	HS26	7	Zm00001d020900	2.6	7.21	1.31	0	2.48	6.06	2	2.63	2.87	7.72	4.97	3.3	0	4.48	3.83	5.67	2.94	12.25	36.67	36.97	81.09	15.96	71.29	89.08	24.09	48.72	2.68	79.86	77.56	58.08	0	9.22	12.5	7.65	88.06	51.6	42.39	31.08	28.56	19.79	8.37	26.94	4.28	9.52	14.99	12.5
729	HS26	7	Zm00001d020901	17.76	6.03	19.88	26.94	9.67	15.94	28.93	37.67	19.15	6.69	22.17	21.7	40.14	35.06	34.02	25.62	36.86	37.41	10.69	109.64	101.38	22.43	209.43	16.51	123.38	10.34	103.61	55.51	31.57	10.01	141.78	140.64	105.12	97.08	138.91	127.79	181.91	205.41	16.12	14.88	24.88	30.43	136.72	138.94	149.5	149.27
730	HS26	7	Zm00001d020903	1407.74	1352.66	1693.34	1868.22	2099.75	1118.01	590.04	360.46	424.97	1190.37	337.69	415.52	211.58	216.12	293.09	783.46	619.49	486.09	241.02	341.93	431.29	99.51	238.19	531.78	265.87	99.86	95.7	1432.21	2028.76	1044.7	33.53	14.4	54.49	12.77	24.11	6.57	0	5.38	168.62	142.58	314.68	42.97	218.83	38.49	209.52	18.57
731	HS26	7	Zm00001d020904	0	0	0	0	0	0	0	0	0	0	0	0	0	0	0	0.13	0	0	0	0	0	0	0	0	0	0	0	0	0	0	0	0	0	0	0	0	0	0	0	0	0	0	0	0.2	0	0
732	HS26	7	Zm00001d020905	0	0	0	0	0	0	0	0	0	0	0	0	0	0	0	0	0	0	0	0	0	0	0	0	0	0	0	0	0	0	0	0	0	0	0	0	0	0	0	0	0	0	0	0	0	0
733	HS26	7	Zm00001d020908	323.56	479.63	242.82	264.69	203.17	305.09	192.33	161.53	132.42	383.29	191.52	195.76	95.35	164.35	157.81	225.12	167.14	234.01	429.83	312.32	254.64	283.09	254.22	265.55	275.76	238.26	133.75	194.11	204.4	127.16	148.72	147.35	145.24	136.74	143.9	129.17	116.94	114.04	364.51	266.35	233.2	286.92	155.29	150.23	143.31	155.19
734	HS26	7	Zm00001d020909	6.16	12.56	5.65	2.07	1.94	5.88	4.4	4.11	2.59	13	4.29	4.28	1.23	3.97	2.93	6.57	2.84	5.4	15.61	0	0	12.1	0	2.31	0	4.9	0	0	0	0	0	0	0	0	0.4	0	0	0	17.9	14.55	10.12	10.13	1.47	2.89	0.78	2.69
735	HS26	7	Zm00001d020910	4526.25	7010.62	4113.67	4522.24	1449.04	4398.64	3958.78	3567.06	2522.38	8218.15	4037.03	2680.86	1838.77	5431.79	6476.36	16955.1	10501.1	12705.8	3701.84	133.57	235.02	9007.8	49.41	1006.6	150.04	1338.79	2865.3	3431.67	1012.96	751.14	1842.57	669.41	793.2	335.56	254.7	175.78	97.18	48.68	5270.8	6503.98	10179.6	8375.72	8079.67	5369.39	7543.21	11386.4
736	HS26	7	Zm00001d020923	0	0	0	0	0	0	0	0.32	0	0	0	0	0.74	1.1	0	0.9	0.64	7.77	8.1	14.87	13.97	10.71	0	2.55	2.04	2.63	13.99	30.46	5.28	0	5.28	6.11	0	0	3.29	0	0	2.01	18.72	15.99	0	0	0.85	0	0	1.21
737	HS26	7	Zm00001d020926	257.8	103.32	323.62	391.61	168.96	363.86	279.71	373.98	176.23	83.51	187.31	221.68	614.94	201.3	193.17	160.36	218.96	193.09	204.61	204.71	203.28	76.2	203.8	90.01	142.49	50.43	1201.36	687.87	639.1	532.42	573.06	669.71	427.63	504.92	254.51	166.57	475.97	422.11	96.52	94	107.23	59.47	960.67	504.37	370.17	229.87
738	HS26	7	Zm00001d020927	34.5	5.66	56.19	25.27	55.05	26.65	28.7	28.5	19.98	5.22	26.6	11.56	6.73	29.84	21.66	26.63	18.81	7.66	2.4	0	0	0	0	0	0	0	0	0	0	0	0	3.46	0	0	0	0	0	0	6.13	4.12	4.37	0	0	0	0	0
739	HS26	7	Zm00001d020929	54.32	103.19	14.51	51.52	19	60.25	20	11.07	14.9	68.6	7.3	18.89	3.1	11.25	11.98	17.74	16.34	50.85	141.5	24.5	44.89	112.75	21.32	224.58	20.26	183.33	5.18	46.25	64.14	153.79	1.42	0	0	0	0.56	0	0	0.36	97.58	86.28	59.85	133.39	5.37	1.4	12.39	0.83
740	HS26	7	Zm00001d020930	541.86	688.1	600.89	509.63	447.9	480.05	427.91	329.81	284.01	691.32	374.06	389.47	244.51	267.62	285.5	502.86	359.44	320.46	531.85	405.23	271.41	350.16	348.4	427.62	311.92	379.95	280.97	359.99	354	294.79	305	249.95	180.56	190.36	183	178.96	179.37	151.52	436.43	359.05	305.36	340.96	196.56	188.33	196.3	218.11
741	HS26	7	Zm00001d020931	84.35	83.13	76.74	91.74	58.36	69.25	63.27	52.73	40.18	61.46	46.28	52	58.5	36.18	32.86	46.91	37.69	34.05	224.74	41.63	40.23	26.92	34.82	28.31	42.88	36.67	38.9	57.78	43.21	31.6	19.55	29.15	44.93	45.47	35.81	39.97	53.21	54.65	30.54	30.38	25.58	47.33	34.17	32.6	33.08	22.39
742	HS26	7	Zm00001d020935	0	0	0	0	0.21	0	0	0.05	0	0.05	0	0	0	0.11	0	0.15	0	0.18	0.11	0	0	0	0	0.06	0	0	0	0	0	0	0	0	0	0	0	0	0	0	0	0	0	0	0.48	0.82	0.16	0.16
743	HS26	7	Zm00001d020936	31.58	58.32	32.71	45.77	7.22	26.26	24.85	23.18	15.23	50.96	22.02	22.35	28.07	24.22	24.77	23.9	15.48	24.52	34.87	11.03	11.78	10.94	8.99	10.18	6.48	16.7	21.58	6.6	4.53	4.65	18.86	24.02	25.3	36.82	60.03	37.38	107.94	72.83	19.38	12.59	9.58	14.24	5.59	4.89	24.03	16.19
744	HS26	7	Zm00001d020937	4.17	1.39	4.93	3.08	4.68	1.99	1.4	1.63	0.88	1.15	0.73	1.26	1.19	2.5	1.96	0.9	1.43	0.79	1.67	0	0	2.08	0	5.71	0	6.5	0	0	0	4.05	0	0	0	0	0.34	0	1.89	0.87	2.21	3.12	2.98	2.69	0.32	0	0	0
745	HS26	7	Zm00001d020938	29.2	0	37.05	47.35	5.44	14.32	52.25	49.36	25.76	4.12	28.9	33.61	72.45	17.23	18.46	5.91	6.76	0	2.2	0	0	0	0	0	0	0	0	0	0	0	0	0	0	0	0	0	0	0	0.54	0	0	0	0	0	5.68	0
746	HS26	7	Zm00001d020939	71.68	47.35	113.1	153.79	117.87	76.26	66.63	68.45	36.02	59.71	100.01	90.11	139.35	53.3	53.32	41.68	56.4	31.2	58.32	71.84	59.83	23.39	69.36	26.57	80.15	29.69	43.91	40.85	35.68	28.18	58.48	46.29	66.59	51.77	79.99	65.98	83.66	79.58	32.55	32.06	37.21	19.52	55.34	36	51.03	41.12
747	HS26	7	Zm00001d020941	7.3	16.42	2.79	5.41	8.2	19.29	6.98	3.89	4.17	20.32	7.13	8.14	6.21	7.07	4.17	10.95	4.91	26.76	22.26	0	4.27	57.29	0	53.24	1.52	77.09	0	30.79	27.91	59.13	0	0	0	0	0	0	0	0	22.7	34.68	26.49	47.81	17.04	1.31	2.92	0
748	HS26	7	Zm00001d020943	40.48	67.37	29.48	35.12	47.36	28.34	35.65	31.53	21.63	66.31	39.43	45.82	40.6	44.17	44.67	50.68	46.97	49.37	36.4	47.68	45.5	75.77	57.47	58.45	71.53	71.26	52.55	44.28	48.14	58.43	65.22	55.83	68.7	62.88	55.9	62.64	50.77	47.63	54.67	65	72.68	66.89	65.7	59.98	54.77	66.21
749	HS26	7	Zm00001d020946	46.38	46.26	46.5	52.24	49.14	46.36	53.59	59.65	30.79	44.56	51.19	54.54	69.67	71.56	65.66	56.68	68.21	58.04	61.58	80.32	70.83	69.81	87.92	71.03	89.59	69.36	62.41	38.26	47.82	65.37	71.46	77.56	95.02	84.9	80.4	73.76	81.24	84.03	65.46	67.19	65.51	55.38	57.92	74.27	60.7	61.01
750	HS26	7	Zm00001d020947	56.41	58.23	74.49	76.32	48.31	48.93	89.93	98.11	50.62	50.83	74.88	76.83	132.94	119.62	109.96	104.08	122.06	57.09	60.33	27.68	32.61	55.8	38.77	44.55	43.5	59.15	117.18	100.02	90.38	66.64	114.58	111.84	57.95	95.13	73.95	73.9	141.98	200.36	60.23	77.21	56.97	33.13	203.19	135.67	183.59	135.72
751	HS26	7	Zm00001d020948	26.11	21.46	25.74	23.28	20.82	23.66	31.16	33.28	21.82	31.69	29.28	24.01	31.56	39.91	38.21	46.39	44.37	38.06	32.02	78.69	81.31	50.95	118.2	69.51	101.55	48.35	66	55.37	79.56	61.92	75.15	124.88	95.47	65.39	122.11	102.85	121.13	122.21	55.29	38.85	45.34	59.27	56.99	79.77	91.08	110.95
752	HS26	7	Zm00001d020950	37.41	39.72	41.01	36.12	39.18	40.6	49.17	56.11	26.34	38.16	34.43	36.24	52.73	58.34	57.17	67.52	73.93	68.37	59.44	189.32	127.12	60.95	184.66	55.6	228.96	49.54	191.25	78.51	65.24	40.8	252.73	172.34	175.33	168.63	196.12	161.48	184.49	143.39	66.25	66.96	62.14	52.91	123.17	110.25	96.36	93.32
753	HS26	7	Zm00001d020951	3.04	0	5.09	4	6.08	0	6.42	5.93	2.19	0.44	0	1.69	8.98	3.18	2.68	7.72	6.24	12.55	0	0	0	0	0	0	0	0	0	0	0	0	0	0	0	0	0	0	0	0	0	0	0	0	0	0	4.33	0
754	HS26	7	Zm00001d020954	189.92	202.14	179.59	182.35	156.19	134.87	215.72	352.42	179.23	188.57	86.01	105.52	152.18	308.4	272.61	317.71	289.78	395.75	168.75	421.68	376.39	159.18	624.01	670.79	688.5	356.86	1464.8	799.31	866.89	704.17	150.25	195.74	1076.32	592.04	184.05	92.34	359.87	148.04	295.31	234.39	237.99	771.73	1730.06	924.61	182.17	94.86
755	HS26	7	Zm00001d020957	53.27	0	88.31	77.56	22.59	53.81	50.17	41.18	14.81	0.46	27.09	25.78	138.65	24.05	44.21	222.71	206.3	5.32	96.7	407.8	329.49	86.45	652.27	184.56	790.55	68.49	593.04	610.92	739.93	223.06	590.67	654.99	795.9	999.74	1293.68	1120.84	1184.54	992.3	109.52	72.66	67.52	29.46	701.36	720.93	285.82	358.38
756	HS26	7	Zm00001d020960	79.37	6.36	132.24	140.12	34.82	87.1	291.8	392.32	228.52	8.52	186.01	294.74	342.61	196.73	183.95	135.29	198.2	0.94	0	0	0	0	0	4.27	0	0	0	57.57	88.13	29.14	0	0	0	0	0	0	0	0	6.72	0.76	0	0	0.39	0	1.59	0
757	HS26	7	Zm00001d020963	423.05	888.74	103.99	318.75	81.69	424.47	249.91	192.08	207.42	803.49	106.14	290.49	108.1	109.46	115.69	190.81	133.78	364	396.16	74.08	129.51	148.25	26.6	359.21	42.1	197.26	32.34	30.32	43.47	240.27	106.53	67.38	68.7	61.84	75.45	60.71	99.69	74.09	219.71	167.96	130.03	168.91	25.66	25.43	74.8	34.28
758	HS26	7	Zm00001d020965	135.57	191.46	117.52	117.82	243.92	146.59	90.34	90.14	71.75	170.54	94.26	118.96	75.39	42.56	56.28	74.85	79.24	126.48	181.5	33.12	56.34	123.58	29.82	151.07	38.59	184.48	30.52	67.25	114.93	165.85	11.98	13.41	21.59	15.21	25.41	17.42	36.62	44.31	99.08	112.24	113.73	167.57	60.08	32.58	75.68	19.79
759	HS26	7	Zm00001d020969	232.3	166.83	332.47	360.97	324.29	145	274.86	302.28	170.7	171.91	191.13	221.71	303.38	142.14	153.6	168.98	226.21	186.19	130.44	60.5	77.69	145.79	14.51	173.96	6.23	103.99	12.18	140.85	244.04	395.22	6.02	4.38	7.44	5.3	2.6	4.83	5.68	5.98	88.05	117.97	177.84	95.33	84.96	44.68	50.02	39.1
760	HS26	7	Zm00001d020971	16.1	10.13	25.3	23.42	24.18	12.96	20.16	21.57	9.67	11.68	19.83	16.06	22.27	15.06	16.67	22.76	25.72	41.62	119.97	776.95	721.5	50.85	638.08	387.23	1009.63	112.74	348.13	342.28	280.28	152.44	211.13	143.42	339.47	163.99	326.53	183.04	204.24	127	99.84	33.59	31.18	62.94	69.73	92.24	56.55	59.92
761	HS26	7	Zm00001d020973	135.51	153.92	107.23	146.48	148.94	160.86	83.96	61.34	58.93	123.7	74.93	57.52	51.97	60.05	65.75	81.88	63.84	106.65	100.9	21.52	28.97	49.31	8.72	69.32	20.31	44.34	14.24	32.29	40.62	54.9	4.72	4.33	6.72	6.52	3.34	2.66	1.95	2.58	51.29	52.93	55.99	102.76	25.54	12.98	11.88	3.63
762	HS26	7	Zm00001d020974	1072.91	946.77	1190.71	1245.46	1571.52	825.96	851.78	837.76	608.75	816.46	544.38	816.9	673.15	515.5	711.93	1227.25	1137.34	700.65	531.39	332.58	543.76	329.12	212.63	667.14	324.08	401.52	165.66	1149.29	1526.5	1036.96	29.45	44.47	62.93	56.7	50.46	38.25	53.35	54.19	322.04	358.73	472.57	259.9	719.05	264.9	745.65	276.63
763	HS26	7	Zm00001d020975	73.45	103.21	79	60.01	66.15	65.43	74.09	88.23	45.21	103.63	72.99	76.3	85.03	93.97	98.89	97.83	93.89	108.79	95.27	43.45	49.05	140.48	41.44	77.34	37.06	95.94	49.73	56.87	61.78	98.27	50.88	66.6	50.43	63.91	68.81	67.63	78.26	63.73	119.35	120.93	118.56	130.22	89.64	101.33	92.48	117.63
764	HS26	7	Zm00001d020976	1.3	0	0	0	1.34	0	0	2.57	0	0	0	0	3.13	4.35	2.45	1.88	1.39	16.2	1.94	0	0	9.35	0	12.78	0	12.13	3.14	3.42	10.7	9.11	0	4.35	17.02	0	0	0	28.97	0	5.44	2.58	21.48	9.91	78.26	19.42	24.65	7.49
765	HS26	7	Zm00001d020977	128.56	2.17	308.39	5.25	598.03	53	236.81	312.48	157.84	22.33	342.68	208.11	317.27	401.46	387.77	198.96	137.81	0	8.09	54.02	6.69	47.44	19.05	1.79	15.41	0	147.91	41.06	35.31	12.26	141.78	257.6	62.52	48.29	105.41	109.16	65.19	106.94	46.71	65.6	93.14	1.88	110.7	67.12	193.94	149.02
766	HS26	7	Zm00001d020980	50.39	73.26	22.67	21.8	39.68	55.95	27.34	32.44	20.61	78.91	60.43	38.66	18.87	40	37.06	43.42	55.67	68.4	97.22	25.64	25.86	98.2	8.59	38.53	2.14	50.84	0	0	7.81	23.49	0	12.76	8.29	13.49	17.71	24.16	14.84	34.15	102.57	92.25	73.03	61.72	17.37	16.57	30.66	23.52
767	HS26	7	Zm00001d020983	327.33	488.24	293.48	188.55	296.26	315.08	311.45	362.89	199.02	457.21	288.35	300.56	261.36	462.94	423.58	430.89	400.4	360.52	372.79	112.3	145.95	281.17	145.84	183.55	180.39	387.35	232.96	182.4	231.12	277.12	286.21	281.37	258.83	319.22	233.58	231.97	214.12	215.4	378.52	390.92	262.56	332.27	381.46	486.54	364.47	447.76
768	HS26	7	Zm00001d020984	400.15	358.6	443.8	482.89	161.67	545	233.13	181.54	146.71	180.02	153.6	69.41	108.73	62.19	63.39	146.81	56.32	30.18	251.95	34.11	65.01	0	36.78	31.82	8.17	43.24	28.54	8.1	10.51	50.28	48.07	77.31	28.08	42.31	72.77	79.61	166.03	154.58	41.06	22.25	0	0	19.43	47.62	148.48	102.21
769	HS26	7	Zm00001d020986	17.04	19.78	16.02	7.99	28.76	22.61	15.56	15.18	9.27	25.63	14.72	10.3	10.23	3.19	3	9.37	7.43	24.25	78.4	2.2	10.85	168.19	1.32	55.6	0.57	80.45	0	30.83	40.46	41.31	0	0	0	0	1.5	0	2.68	2.04	63.3	70.23	65.49	162.58	12.15	10.61	37.12	11.46
770	HS26	7	Zm00001d021000	112.79	141.43	79.63	129.29	233.68	176.97	82.55	82.6	55.03	185.6	135.67	155.67	110.91	106.64	115.06	141.82	170.44	93.48	163.62	191.28	151.35	187.93	160.68	227.37	407.97	277.01	169.79	81.78	153.56	169.59	162.4	69.95	238.43	235.17	87.11	99.09	63.18	101.3	153.58	164.17	213.93	212.3	360.03	357.11	198.06	202.43
771	HS26	7	Zm00001d021011	190.9	265.55	141.34	123.34	160.93	185.45	155.18	124.95	99.83	291.88	128.18	142.83	117.82	134.63	146.12	232.44	231.59	191.42	187.23	26.67	50.02	129.3	28.35	138.15	17.84	167.6	62.4	111.13	135.12	190.12	64.08	110.84	59.74	95.15	63.99	67.33	93.07	59.11	139.62	117.33	148.95	121.82	175.46	177.86	166.63	151.46
772	HS26	7	Zm00001d021016	682.55	88.41	905.85	1008.8	901.06	229.91	587.91	633.57	386.44	105.53	345.5	439.19	465.57	329.48	466.58	1039.23	1334.15	170.54	32.83	98.82	123.24	19.44	34.73	55.55	29.23	6.61	43.67	410.14	701.71	484.22	40.02	3.16	27.33	3.67	1.85	6.24	5.79	7.95	68.56	69.2	138.35	0	446.03	124.4	268.88	337.38
773	HS26	7	Zm00001d021018	1150.39	2317.83	547.95	446.62	518.09	1359.69	665.11	613.92	481.54	2149.81	790.64	768.23	272.89	639.63	689.11	1104.47	768.13	997.33	2164.57	781.58	919.12	1100.58	604.18	1232.1	762.9	1081.33	248.07	426.16	351.03	252.01	249.96	232.13	441.61	389.25	585.13	414.28	309.5	228.64	1886.5	1091.89	930.86	1143.25	447.7	489.9	498.29	603.38
774	HS26	7	Zm00001d021019	136.02	82.13	193.56	258.55	77.96	169.83	150.4	181.77	83.41	137.89	189.7	212.94	182.69	214.38	206.79	198.74	180.35	210.88	93.15	339.76	204.82	55.33	173.05	103.99	198.14	74.99	171.84	117.28	125.3	167.79	73.08	69.68	81.2	90.76	49.32	73.41	94.96	135.58	112.97	90.07	116.82	36.35	131.5	118.25	230.63	144.13
775	HS26	7	Zm00001d021021	654.48	1068.51	542.66	473.08	610.56	687.91	547.11	461.01	372.33	977.17	434.64	489.88	300.22	404.72	410.27	578.39	444.71	529.73	732.94	296.06	361.46	455.41	374.28	556.2	268.41	430.84	214.11	260.66	217.56	275.16	264.51	222.77	265.35	274.36	323.25	300.69	281.18	246.61	480.83	421.05	428.5	402.33	277.99	209.69	268.63	242.59
776	HS26	7	Zm00001d021023	43.59	60.6	26.83	26.63	45.74	41.31	31.84	37.47	21.34	52.77	36.35	58.48	7.33	28.62	32.88	34.71	37.26	43.78	83.19	3.43	12.62	77.26	0	81.77	1.62	104.6	0.59	4.37	6.93	75.2	0	1.06	0	1.72	0.53	0.64	0	1.1	73.53	61.08	70.89	52.88	2.68	0.34	4.59	1.87
777	HS26	7	Zm00001d021024	55.11	84.04	61.49	39.27	25.66	60.62	74.76	59.84	52.07	142.35	90.72	47.73	23.57	53.07	47.79	67.76	33.31	29.01	108.41	8.12	19.82	162.05	0	74.56	0	109.86	0	2.83	6.06	34.36	0	2	0	0	2.82	0	3.92	5.09	158.18	143.52	68.87	122.85	10.07	6.66	24.11	13.04
778	HS26	7	Zm00001d021031	174.41	240.11	167.03	165.41	186.38	181.59	185.88	187.22	116.77	239.51	150.56	169.79	156.42	154.08	153.62	172.29	171.58	157.89	185.83	264.56	198.69	152.96	207.91	177.43	287.57	215.59	232.83	207.42	197.78	170.88	203.14	134.15	195.47	193.8	155.31	177.76	145.68	154.85	166.43	165.92	161.79	171.97	167.75	141.34	132.62	147.36
779	HS26	7	Zm00001d021032	86.32	98.31	85.22	98.43	82.41	97.73	98.86	113.77	63.84	98.46	91.43	96.44	131.34	108.68	108.54	121.73	118.78	96.01	86.68	76.29	75.42	87.65	133.96	72.18	75.6	74.12	90.1	48.56	55.88	76.09	78.13	80.72	117.78	93.15	104.98	95.58	127.46	147.98	86.72	102.17	88.6	88.22	111.04	95.27	103.19	87.55
780	HS26	7	Zm00001d021036	20.15	38.3	4.13	13.02	4.83	14	9.9	12.42	14.92	31.39	8.08	10.25	8.64	17.54	16.45	10.41	14.11	22.32	23.95	48.78	26.46	10.9	19.89	13.93	6.24	12.57	6.35	37.35	37.14	11.08	0	8.24	0	5.97	4.16	11.29	22.81	12.5	31.54	17.89	16.05	12.61	11.55	17.65	19.83	23.98
781	HS26	7	Zm00001d021046	247.53	503.4	151.39	109.47	154.7	227.06	194.47	177.4	121.68	539.11	142.05	183.61	109.64	170.8	172.9	203.92	206.41	342	391.58	310.06	323.4	176.34	213.66	375.84	245.07	274.62	98.86	164.46	210.54	199.95	116.46	84.94	113.88	109.94	134.29	112.95	101.57	81.3	238.43	168.35	167.42	233.06	164.81	184.8	156.39	140.13
782	HS26	7	Zm00001d021050	706.96	613.72	1060.8	1041.52	668.05	825.03	773.01	704.84	504.13	700.13	789.58	594.75	624.15	599.27	620.36	735.26	615.29	441.54	620.36	434.88	287.16	403.92	321.63	304.42	278.54	274.49	265.88	231.69	217.38	209.73	309.05	374.17	349.31	412.83	383.36	373.73	403.33	369.13	477.6	426.51	451.63	323.04	369.16	356.34	351.8	325.98
783	HS26	7	Zm00001d021051	425.32	537.11	420.96	393.68	405.17	506.82	455.74	409.32	262.06	574.55	400.69	388.3	367.59	452.39	485.65	515.86	516.43	459.29	583.69	492.58	418.05	510.36	651	389.28	520.89	381.78	364.59	209.68	199.52	228.18	351.73	361.69	434.93	425.51	537.51	465.5	482.62	404.18	437.89	416.96	471.09	407.08	411.19	390.75	379.68	420.16
784	HS26	7	Zm00001d021053	1.61	4.93	2.17	0.74	1.78	2.76	2.29	2.25	1.71	2.96	1.45	1.22	1.53	0.81	1.37	1.21	0.36	2.08	6.72	0	0	4.94	2.19	0.82	0	3.1	0	0	0	0	0	0	0	0	5.54	0	4.51	1.09	5.13	4.32	3.16	4.02	0.93	0.39	0.84	1.44
785	HS26	7	Zm00001d021056	0	0	0	0	2.02	0	0	0.43	0	1.66	0	0	1.43	0	1.25	1.44	0.77	6.64	4.97	0	0	33.39	0	12.72	0	28.48	0	14.54	10.82	29.31	0	0	0	0	0	0	0	0	20.03	22.93	11.92	25.93	2.73	0	0	0
786	HS26	7	Zm00001d021058	509.38	278.55	516.57	875.5	337.09	268.63	398.92	398.04	238.47	211.11	219.89	344.52	381.55	159.13	183.56	306.86	251.94	218.92	225.69	106.37	127.21	26.98	32.95	65.26	96.49	20.92	8.36	107.71	129.35	81.93	68.63	80.94	8.9	28.39	81.38	87.07	49.05	142.66	136.19	46.86	71.93	27.25	50.21	53.67	53.04	92.75
787	HS26	7	Zm00001d021059	0	0	0	0	0	0	0	0	0	0	0	0	0	0	0	0	0	7.1	17.83	0	0	0	0	0	0	0	0	9.85	0	0	0	0	0	0	0	0	0	0	0	0	0	0	0	0	2.79	0
788	HS26	7	Zm00001d021060	21.06	5.6	30.69	21.33	38.82	14.06	30.64	35.66	21.4	12.68	21.42	22.82	36.22	40.88	37.79	43.72	45.33	57.24	34.82	884.72	658.88	27.34	1295.88	153.53	1155.3	58.49	413.85	303.56	220.13	135.77	360.97	336.83	493.54	315.84	737.93	521.4	510.56	376.36	40.29	30.94	33.97	28.35	91.34	110.23	86.61	105.3
789	HS26	7	Zm00001d021061	1966.99	3853.99	1093	796.39	955.01	2032.91	1309.18	1297.46	899.44	3201.21	1341.16	1373.59	611.34	1286.9	1334.89	1749.59	1274.66	2000.42	3364.76	946.6	1248.71	2146.07	834.72	2005.07	923.35	2280.69	668.04	755.94	939.99	957.47	697.42	737.68	862.44	979.72	1035.79	933.52	783.21	626.44	3290.34	2433.87	1792.09	2157.85	964.56	1117.52	1050.75	1192.51
790	HS26	7	Zm00001d021063	0	8.26	0	0	0	0	1.73	4.65	0	13.62	2.92	2.82	0	1.83	0.99	11.54	4.75	7.21	31.64	0	14.95	125.33	0	159.77	0	192.64	0	49.45	95.83	148.98	0	0	0	0	0	0	0	0	83.26	79.91	33.04	144.9	3.93	0	0	0
791	HS26	7	Zm00001d021064	0	0	0	0	0	0	0	0	0	0	0	0	0	0	0	0	0	0	0	0	0	0	0	0	1.43	0	0	0	0	0	0	0	0	0	0	0	0	0	0	0	0	0	0	0	226.41	0
792	HS26	7	Zm00001d021065	85.6	82.9	81.3	92.97	88.39	79.74	94.29	92.8	59.15	77.55	78.6	81.79	95.07	95.32	87.48	87.53	100.22	112.16	104.2	70.65	55.26	121.49	53.25	79.4	76.39	88.08	70.35	64.43	75.9	91.25	74.99	86.31	76.22	78.91	65.93	68.98	77.95	87.52	85.83	84.2	115.98	114.22	86.38	90.15	95.59	103.6
793	HS26	7	Zm00001d021070	381.62	628.06	329.03	310.27	304.23	426.7	260.01	227.56	201	583.27	220.87	241.37	135.28	150.48	190.52	304.64	231.28	324.27	384.6	212.12	355.69	302.76	356.52	405.02	242.86	255.43	80.48	185.89	235.91	294.83	67.92	44.79	69.86	52.51	102.4	88.32	120.01	105.64	337.74	302.89	259.29	317.53	126.11	105.4	163.87	129.5
794	HS26	7	Zm00001d021072	25.19	31.65	21.07	21.19	29.49	22.11	23.35	24.48	14.05	30.57	19.27	22.9	14.92	17.29	23.44	30.28	20.12	40.95	25.37	16.4	24.66	42.96	27.46	33.33	14.64	29.97	3.56	4.88	17.6	46.44	0	0	0	2.57	3.85	5.97	9.23	4.41	28.44	32.51	49.17	33.17	20.75	19.1	37.18	19.64
795	HS26	7	Zm00001d021081	4.35	9.78	3.32	2.62	3.44	2.47	4.18	3.66	2.14	5.67	5.19	4.32	2.55	3.08	3.81	5.71	3.26	2.68	4.64	3.49	3.06	6.39	2.3	4.3	2.9	9.49	1.37	0	5.52	7.4	0	1.31	2.94	1.99	0.53	0	1.23	1.82	6.6	7	6.77	5.34	2.75	3.86	1.84	2.77
796	HS26	7	Zm00001d021082	83.72	112.76	84.93	61.51	84.16	70.96	110.8	119.08	67.18	121.81	104.78	103.56	119.85	158.28	161.11	135.75	164.68	178.95	116.7	214.52	178.06	99.05	285.07	89.23	331.17	86.05	180.37	95.62	80.94	67.79	167.44	140.28	245.33	190.05	197.85	165.52	205.52	175.7	128.91	123.98	140.75	91.95	147.48	166.87	128.05	135.18
797	HS26	7	Zm00001d021087	45.54	75.82	30.1	35.65	42.87	55.71	41.07	41.67	29.45	72.73	41.89	35.4	20.56	26.96	27.36	34.85	30.2	46.9	83.91	8.9	16.95	119.5	4.91	61.65	1.89	92.23	0.57	11.08	30.56	52.78	7.02	12.32	3.17	3.45	6.99	6.61	7.72	9.05	86.83	83.13	69.18	118.88	16.74	18.07	38.99	31.63
798	HS26	7	Zm00001d021104	9.09	1.3	15.14	18.69	12.84	3.36	13.8	17.11	7.71	2.42	11.73	14.67	23.42	13.97	13.05	14.32	13.75	6.57	2.29	14.25	12.92	2.67	16.94	2.65	18.96	2.12	13.74	15.44	14.16	5.96	14.29	9.13	25.51	16.41	13.06	15.99	19.42	23.51	3.81	3.7	4.7	2.86	23.63	27.94	16.28	19.55
799	HS26	7	Zm00001d021119	48.51	86.04	39.52	66.22	1.28	35.35	109.83	181.81	58.87	80.98	36.47	100.14	438.47	103.89	118.21	94.33	75.86	167.93	26.86	714.81	568.55	1.5	1183.73	36.88	1304.92	11.28	640.09	246.88	164.53	67.21	324.87	377.64	602.14	550.07	1113.33	840.43	1599.6	981.2	6.04	19.22	9.45	0	163.63	264.59	258.98	262.64
800	HS26	7	Zm00001d021120	36.88	69.95	40.39	37.59	32.45	45.91	44.27	44.83	32.52	58.85	43.56	42.87	36.49	36.54	40.37	46.26	42.78	50.8	83	38.03	48.7	78.01	46	86.36	44.57	74.83	42.69	32.82	23.18	29.25	25.12	28.9	41.52	41.08	53.98	44.14	57.3	48.99	88.52	71.88	60.92	92.29	37.22	34.3	42.44	31.12
801	HS26	7	Zm00001d021122	75.65	56.6	100.1	153.9	35.73	60.79	96.75	117.15	69.22	80.13	112.97	117.84	182.7	112.56	122.86	95.51	103.63	82.35	76.25	625.97	604.2	64.78	700.78	426.3	877.26	270.9	441.33	168.52	155.84	323.35	383.85	363.41	653.74	583.75	581.45	518.32	492.68	458.04	61.24	59.46	61.98	77.67	118.52	126.42	146.4	122.96
802	HS26	7	Zm00001d021123	140.47	87.98	189.38	172.68	209.82	142.79	237.09	249.17	135.05	97.49	179.81	187.17	293.11	218.74	213.85	203.2	245.6	166.87	149.85	114.96	107.37	133.1	133.33	136.72	156.97	103.61	176.19	168.38	153.65	128.5	153.55	179.86	158.17	150.96	165.54	170.68	224.03	267.34	96.43	114.67	167.26	222.38	294.89	312.86	304.18	344.52
803	HS26	7	Zm00001d021126	514.48	594.4	554.03	658.72	471.88	462.09	483.58	491.35	327.02	564.53	460.1	452.26	454.83	490.73	492.07	614.74	605.89	411.5	422.05	530.04	587.04	395.02	475.76	552.33	534.23	452.22	349.6	335.78	357.09	415.52	338.58	374.66	458.87	445.77	448.53	474.87	371.25	349.88	415.37	405.67	397.32	514.9	633.24	663.17	602.5	780.21
804	HS26	7	Zm00001d021128	217.89	323.6	224.71	170.48	270.67	257.47	197	192.56	128.94	343.91	183.63	178.47	135.86	157.85	159.67	247.3	174.2	226.39	314.56	285.39	250.74	178.41	272.17	217.11	313.14	152.6	123.95	180.73	228.41	195.98	199.47	254.26	148.77	157.25	259.74	233.38	254.54	193.82	242.54	187.61	169.47	161.88	116.81	112.24	105.48	107.19
805	HS26	7	Zm00001d021129	1.83	0	2.45	2.03	4.07	1.14	1.64	3.1	0.94	1.92	4.54	1.94	3.15	3.31	2.48	3.64	1.85	1.36	0.96	0	0	0	0	0	0	0.84	2.35	0	0	0	4.14	5.18	0	0	0.68	0	0	0	0.84	0.87	0	0	1.81	4.06	1.04	3.29
806	HS26	7	Zm00001d021131	20.04	20.27	22.87	15.97	42.21	22.12	19.21	17.48	13.91	16.7	30.55	14.55	15.65	14.82	18.55	11.83	14.81	131.54	30.6	78.83	91.79	40.02	346.6	32.41	79.97	20.75	42.15	9.39	3.51	9.9	89.68	98.01	70.26	36.15	221.56	132.89	499.13	394.65	23.9	29.18	59.77	31.66	21.93	33.59	41.5	33.73
807	HS26	7	Zm00001d021132	136.38	179.57	102.08	174.53	90.02	108.4	142.68	147.67	80.9	186.01	100.34	154.54	170.3	85.01	93	80.53	88.44	96.67	105.75	79.55	67.36	67.14	95.12	66.32	82.41	66.48	90.39	64.34	72.47	69.24	100.36	103.05	94.06	111.07	132.31	127.61	128.65	145.79	89.98	72.59	74.12	56.75	97.54	114.33	124.73	111.42
808	HS26	7	Zm00001d021133	0.91	1.19	1.48	1.48	1.23	3.06	1.28	1.92	1.06	1.98	2.8	1.99	7.98	2.59	1.58	2.28	2.19	2.26	5.47	0.45	1.43	1.9	0	1.57	3.39	2.22	1.5	0	0.63	0.55	0	0	0	1.18	1.32	1.13	0.33	1.28	2.07	2.54	2.52	1.94	2.08	4.79	1.72	2.38
809	HS26	7	Zm00001d021136	88.57	124.65	55.15	105.34	75.26	81.91	82.37	72.24	58.38	97.22	58.7	68.71	81.32	54.07	58.02	43.85	60.99	69.25	61.43	91.14	125.33	69.37	195.98	123.46	143.73	152.76	88.35	41.01	53.11	151.99	83.64	101.5	121.75	82.98	143.68	88.99	113.77	78.73	75.64	64.31	61.55	112.5	70.4	58.83	76.3	52.61
810	HS26	7	Zm00001d021137	29.13	28.69	34.67	40.13	36.13	32.15	29.63	31.52	21.22	30.77	32.26	28.55	27.67	37.11	33.07	37.98	30.88	30.1	48.74	41.2	48.97	38.07	33.93	50.23	43.92	54.96	29.05	33.82	36.92	43.34	24.56	25.83	49.25	40.03	43.3	36.74	42.6	47.94	40.98	34.28	33.34	54.54	35.4	47.53	40.36	49.77
811	HS26	7	Zm00001d021138	54.25	68.36	51.87	68.24	36.99	49.12	73.25	81.86	48.57	92.93	65.21	76.97	73.39	58.78	55.5	47.17	37.65	19.74	62.25	98.84	95.92	49.3	126.94	45.49	76.21	61.02	87.2	71.77	54.64	39.92	141.82	154.35	107.74	89.61	119.08	107.28	103.92	100.05	65.77	55.73	47.21	60.13	35.84	44.14	40.25	49.67
812	HS26	7	Zm00001d021140	0	0	0	0	0.4	0.66	0	0.26	0	0	0	0	0	0.67	1.19	0.54	0	0	4.38	0	0	13.68	0	2.67	0	11.32	0	0	0	3.05	0	0	0	0	0.84	0	0	1.19	4.68	8.13	3.59	33.18	0.24	0.3	0	0.4
813	HS26	7	Zm00001d021141	422.61	551.94	437.66	274.62	302.36	477.18	337.3	309.79	244.41	455.03	264.82	287.22	210.18	249.63	273.44	394.65	353.41	356.89	379.8	247.72	178.89	290.23	279.86	248.28	153.48	218.77	285.92	376.42	370.09	333.65	337.05	261.41	138.32	123	135.3	150.19	169.5	143.19	309.36	326.13	252.33	215.56	188.19	208.04	193.36	205.28
814	HS26	7	Zm00001d021142	26.7	30.85	25.37	29.85	31.06	27.72	19.98	22.13	14.11	30.6	25.82	21.06	19.53	30.68	27.88	25.41	31.58	39.06	42.91	27.86	41.42	59.8	54.75	48.33	56.92	49.44	29.66	41.83	43.62	34.66	33.49	27.43	41.56	45.94	27.06	30.99	22.65	21.66	47.36	41.16	54.96	47.15	49.33	45.61	53.68	42.48
815	HS26	7	Zm00001d021145	51.1	68.82	43.14	51.48	50.42	63.99	51.46	56.32	31.33	60.19	64.69	58.17	57.63	68.3	65.64	53.96	63.51	83.37	92.81	38.31	43.28	103.31	26.88	55.23	53.24	85.42	44.84	39.72	40.14	56.51	23.19	33.78	55.86	45.97	38.35	37.14	26.71	39.39	108.58	88.13	86.47	93.84	64.44	61.74	59.09	61.06
816	HS26	7	Zm00001d021153	1.47	0	2.02	2.95	4.66	1.56	3.27	3.96	1.99	0.52	3.76	2.97	5.83	3.22	4.1	2.48	3.76	1.41	0.52	0.83	0.78	0.46	2.1	0	2.95	0	4.31	0	0	0	0	3.69	0	3.71	5.84	4.94	6.82	7.72	1.57	0.46	1.77	0.48	5.4	5.57	4.98	4.43
817	HS26	7	Zm00001d021160	0	0	0	0	0	32.59	0	3.76	0	0	0	0	26.52	0	0	0	0	0	0	0	0	0	0	0	0	0	0	23.81	0	0	0	0	0	0	0	0	0	0	0	0	0	0	45.81	0	58.6	0
818	HS26	7	Zm00001d021162	152.68	163.5	191.6	104.36	323.13	136	142.19	145.62	93.45	171.3	143.29	120.78	134.06	169.84	158.8	204.88	208.19	199.47	171.28	120.05	103.24	205.18	117.75	105.17	131.16	153.06	90.57	64.05	103.66	109.36	112.04	147.06	131.59	152.6	168.22	178.29	163.98	153.94	166.14	170.76	194.49	186.65	141.73	212.13	204.7	227.43
819	HS26	7	Zm00001d021163	0.94	7.91	1.46	0.9	2.66	10.66	1.58	2.58	3.82	7.72	4.8	0.57	0	0.6	1.45	5.03	1.19	3.6	21.19	10.07	6.51	13.73	7.38	8.43	26.63	12.28	0	0	0	0	0	0	0	1.9	6.85	0	0	1.55	16.55	11	7.31	15.4	2.12	1.6	0	2.24
820	HS26	7	Zm00001d021167	0	0	1.31	0	0	0	6.64	13.61	3.29	0	6.89	21.46	11.45	0	0	0.45	0.39	0	0	0	0	0	0	0	0	0	23.48	0	0	0	0	0	0	0	0	0	0	0	0	0	0	0	0	0	2.53	0
821	HS26	7	Zm00001d021173	10.3	5.04	22.7	2.23	37.86	25.19	17.94	16.25	13.17	6.15	35.04	6.37	1.74	11.11	10.9	17.28	9.5	6.89	32.5	0	1.19	85.03	0	6.03	0	20.77	0	0	0	3.13	0	0	0	0	0	0	0	0	41.55	51.93	28.12	72.01	5.18	0	0.91	0.53
822	HS26	7	Zm00001d021180	231.69	109.26	277.38	373.61	315.36	242.21	244.31	250.72	138.25	109.62	247.56	235.29	355.55	294.98	289.36	230.77	284.8	118.71	144.22	176.81	152.11	73.31	168.32	65.65	149.63	57.72	183.97	195.13	169.44	114.01	267.27	265.88	194.58	242.55	176.34	213.75	177.69	253.54	95.36	110.83	129.82	48.81	248.71	271.88	236.08	217.96
823	HS26	7	Zm00001d021181	61.88	66.9	60.9	89.63	67.99	80.73	62.54	69.93	51.35	78.6	65.17	62.5	55.81	47.16	69.33	98.48	117.99	76.51	65.6	80.89	102.86	34.32	51.12	43.9	38.87	40.3	12.11	161.83	171.35	78.51	36.69	34.62	18.13	12.3	60.08	43.7	18.24	29.22	47.72	38.67	56.35	23.84	53.16	29.74	57.4	61.39
824	HS26	7	Zm00001d021187	179.73	174.58	186.62	210.52	260.67	177.34	195.83	212.44	116.42	187.56	152.11	214.7	249.36	289.13	274.95	317.68	418.32	242.85	176.6	851.01	568.53	161.73	838.67	249.63	779.24	116.99	705.66	362.23	317.01	167.64	909.98	814.89	1085.66	917.84	924.73	937.76	759.01	738.16	171.51	165.33	192.81	102.92	522.9	486.86	474.12	481.35
825	HS26	7	Zm00001d021188	73.01	105.51	56.87	72.95	88.34	83.32	69.47	73.72	46.56	97.24	71.39	72.5	76.43	77.21	76.78	63.36	77.3	89.32	118.57	92.1	73.95	112.26	89.41	93.04	97.45	123.38	87.17	61.65	68.51	90.65	109.19	110.03	105.72	103.06	113.33	110.64	83.59	113.69	113.9	107.69	102.51	91.58	95.47	103.5	91.73	102.25
826	HS26	7	Zm00001d021189	26.52	30.91	27.62	24.5	30.73	28.5	26.07	29.73	15.93	26.64	25.22	26.22	28.96	37.28	31.97	39.02	37.1	32.49	34.21	22.34	27.82	27.9	22.46	34.98	27.84	31.93	26	35.52	40.21	48.59	32.79	47.75	36.66	34.63	33.45	28.34	28.82	35.27	27.29	31.31	30.16	24.84	34.85	37.44	43.77	54.89
827	HS26	7	Zm00001d021191	0.39	0.45	0	0	0.52	2.58	0	0.26	0	0	0	0	0	0	0	0.14	0	0.94	5.09	0	0	0	0	0	0	0	0	0	0	0	0	0	0	0	0.51	0	0	0	0	0	0	2.75	0	0	0	0
828	HS26	7	Zm00001d021192	22.63	29.81	14.8	3.4	18.81	15.39	22.72	24.7	12.91	23.26	19.45	19.56	21.08	22.6	34.37	71.01	57.89	149.76	92.08	5.14	8.59	164.52	40.77	8.83	8.42	13.42	72.72	68.49	42.03	9.06	63.16	108.86	35.46	41.95	32.54	28.64	43.76	26.95	37.63	140.08	231.7	91.73	417.79	481.13	403.85	511.12
829	HS26	7	Zm00001d021193	0	0	0	0	1.87	0	0	1.04	0	0.23	0	0.51	0.94	0	1.79	2.31	1.85	6.25	0	0	0	2.25	0	0	0	1.31	0	0	0	0	0	0	0	0	0	0	0	0	1.59	3.64	5.92	13.48	1.99	8.09	1.23	2.73
830	HS26	7	Zm00001d021195	71.96	36.01	84.47	103.15	39.19	35.53	98.27	107.42	64.04	30.27	68.4	68.89	125.33	44.66	53.28	42.61	60.67	43.56	50.6	185.02	190.26	59.73	103.78	57.74	41.86	60.27	63.14	78.84	182.65	97.56	62.34	80.65	73.21	78.42	138.97	122.61	131.68	131.95	55.34	66.07	45.94	100.28	57.85	61.64	49.81	51.75
831	HS26	7	Zm00001d021196	269.62	563.95	120.52	118.85	124.19	197.98	164.43	167.1	122.73	521.37	174.78	170.43	103.51	214.88	209.46	224.41	227.02	375.3	317.44	83.74	129.64	300.01	68.03	229.53	122.05	510.66	108.2	134.22	260.45	238.82	97.52	129.04	113.24	112.77	91.14	97.92	67.32	69.7	501.2	365.77	337.91	476.1	226.21	317.11	246.92	291.4
832	HS26	7	Zm00001d021197	165.76	22.29	246.09	198.09	235.41	106.35	76.68	66.41	48.71	18.34	53.66	66.01	32.1	65.44	83.62	213.75	244.49	55.87	153.02	132.6	70.15	0	128.69	20.24	54.67	5.65	135.77	285.97	314.97	107.14	208.27	156.95	43.66	53.3	80.79	92.03	87.1	56.28	35.33	21.54	15.72	4.31	89.08	47.63	78.22	64.49
833	HS26	7	Zm00001d021199	116.95	169.3	83.42	82.84	98	131.52	103.21	104.2	74.12	152.07	93.1	113.03	75.14	92.18	96.86	124.72	133.58	150.5	161.23	70.14	76.09	108.3	83.51	128.27	65.01	119.26	88.4	76.53	81.61	83.87	89.93	120.3	90.11	81.28	97.19	88.86	110.71	94.39	127.67	112.38	101.17	111.81	95.39	113.53	127.51	134.45
834	HS26	7	Zm00001d021204	5.63	9.78	4.46	2.46	4.93	9.66	5.13	4.23	4.79	13.4	7.86	5.54	2.27	4.52	5.13	5.8	4.03	7.94	17.42	0.76	3.05	29.73	0.81	8.41	1.86	21.03	0	0	0	3.32	0	0	0	0.87	0.58	0	0	0.51	23.6	21.22	12.64	26.55	2.45	0.59	3.93	3.68
835	HS26	7	Zm00001d021205	33.33	0	42.09	72.28	12.82	280.99	35.36	16.31	7.53	0	20.13	41.64	513.37	0	0	0	0	0	35.83	0	0	0	0	0	0	0	101.58	111.33	105.9	106.75	45.07	0	52.72	40.7	0	0	0	6.92	0	0	0	7.17	466.08	90.36	74.98	0
836	HS26	7	Zm00001d021208	84.27	5.25	103.82	204.49	40.13	404.14	75.57	79.48	36.06	12.69	109.67	203.01	1028.59	33.04	12.88	16.38	11.33	12.15	66.65	0	0	0	0	0	8.25	0	756.28	300.79	159.9	127.32	181.11	24.34	383.87	592.25	49.34	10.95	153.22	210.32	0	0	6.54	6.63	775.35	306.79	103	4.4
837	HS26	7	Zm00001d021216	15.32	21.2	6.83	15.15	0	4.66	6.53	4.93	4.12	30.34	0	5.94	0	7.03	3.55	7.24	3.23	30.46	15.66	3.26	0	0	0	0	0	0	0	0	0	5.84	0	0	0	0	0	0	0	0	2.18	9.48	0	0	0	0	0	0
838	HS26	7	Zm00001d021221	1136.49	497.15	1525.21	1753.24	1085.12	841.32	495.68	431.18	337.45	402.66	402.02	378.77	492.31	265.49	388.25	591.67	544.13	466.93	340.32	289.93	467.63	228.9	165.37	588.41	125.06	237.41	173.07	1555.37	1706.64	1028.48	66.95	35.96	18.95	5.54	22.22	11.87	25.05	31.76	227.04	329.02	402.03	125.22	352.4	124.5	469.95	321.65
839	HS26	7	Zm00001d021224	228.99	165.24	280.05	339.06	277.82	189.76	451.73	438.73	229.51	167.74	341.92	341.55	494.64	299.16	296.6	292.27	250.45	303.92	155.37	274.59	259.29	106.56	337.71	103.61	385.97	63.23	276.22	147.2	132.97	140.13	399.35	505.48	385.7	352.83	556.13	430.67	439.5	358.85	141.95	119.96	190.85	72.49	272.87	269.73	363.16	325.01
840	HS26	7	Zm00001d021225	237.04	124.22	324.75	427.44	175.48	166.68	238.72	208.98	138.48	125.99	206.46	184.56	243.1	218.82	224.9	229.1	208.72	85.52	127.34	517.4	396.32	58.68	564.43	81.21	363.59	74.18	391.77	378.51	310.97	139.58	600.11	422.7	918.34	528.7	507.06	536.09	519.36	324.91	97.66	84.71	98.47	80.84	182.93	122.46	195.16	149.27
841	HS26	7	Zm00001d021226	2.64	0.85	8.6	3.51	3.52	1.01	2.69	7.5	0.44	0.93	3.17	1.86	8.24	4.69	4.8	7.87	3.03	2.84	1.2	10.68	19.29	1.95	12.98	0.68	2.54	2.42	247.17	4.19	0.92	0.36	27.75	0.9	206.35	8.48	5.77	6.37	20.97	11.76	0.71	6.46	2.9	0.74	2.41	7.46	2.34	3.99
842	HS26	7	Zm00001d021227	140.49	143.21	134.32	193.41	155.68	143	140.05	145.63	91.21	130.37	125.88	132.11	148.53	121.31	132.08	139.75	145.79	130.77	135.84	132.07	123.49	64.52	126.42	119.49	130.8	108.87	74.67	102.25	96.97	118.57	115.61	132.7	125.04	133.3	191.1	165.18	167.81	204.81	99.18	86.48	92.39	58.2	164.78	161.76	195.98	200.61
843	HS26	7	Zm00001d021231	269.7	106.28	321.21	395.97	388.1	285.57	306.71	333.99	216.89	119.1	250.09	303.29	353.7	251.53	299.39	395.21	498.16	317.92	223.03	283.1	433.37	208.84	433.45	597.94	315.04	318.35	419.37	513	595.51	750.93	487.83	554.44	366.13	283.26	494.25	389.09	673.21	491.83	231.86	251.6	358.52	114.29	783.39	404.8	586.98	355.56
844	HS26	7	Zm00001d021232	6.06	11.08	4.47	4.21	4.72	8	6.71	6.79	4.21	9.01	7.41	5.89	2.65	5.29	4.76	6.48	7.1	10.18	15.49	2.48	4.5	15.77	4.18	9.08	4.77	14.17	1.69	0	5.92	8.82	1.85	2.65	5.13	4.16	3.4	3.85	3.75	2.62	15.29	17.05	12.86	11.06	4.98	3.73	4.08	6.35
845	HS26	7	Zm00001d021236	18.71	13.91	12.9	27.4	0.37	3.12	10.42	8.65	5.01	7.95	4.97	12.08	16.12	3.77	5.41	6.02	9	9.49	118.15	86.99	104.08	36.39	149.51	176.78	119.01	113.92	145.67	162.41	166.6	536.47	316.09	290.8	176.12	121.19	145.37	137.94	107.26	96.62	97.73	83.04	12.26	10.11	20.28	17.12	37.15	10.6
846	HS26	7	Zm00001d021239	1.71	10.45	2.14	1.93	0	5.09	3.21	4.62	1.8	10.98	3.16	3.28	3.63	5.4	4.2	3.81	5.96	9.37	6.07	6.41	4.36	1.45	3.95	4.24	7.39	6.75	2.9	0	8.51	6.32	0	3.8	0	3.26	2.65	0	0	2.98	6.82	7.92	6.33	4.41	8.74	8.99	8.48	9.82
847	HS26	7	Zm00001d021240	28.36	23.33	36.93	51.03	38.77	51.71	36.89	33.77	22.99	28.51	54.18	44.22	66.2	38.52	34.84	24.12	28.95	21.41	35.36	19.27	18.27	32.26	20.95	30.06	21.55	42.54	31.14	24.36	25.72	49.07	25.37	30.22	35.67	29.77	26.41	17.69	24.52	25.85	34.85	34.51	34.45	33.96	49.89	35.29	37.08	25.06
848	HS26	7	Zm00001d021243	28.6	15.52	23.55	29.89	28.03	20.63	24.69	28.59	18.44	17.08	22.86	28.51	33.77	28.17	26.68	28.13	25.81	19.5	14.96	23.96	17.05	21.95	21.58	18.16	24.81	19.35	30.7	14.24	20.81	30.81	29.86	45.04	25.06	29.35	14.3	17.03	21.14	19.05	17.1	31.25	26.82	13.92	30.58	27.74	25.13	25.17
849	HS26	7	Zm00001d021244	0.02	0	0.04	0.16	0.06	1.06	0.04	0.07	0.02	0	0.27	0.22	0.39	0.24	0.15	0.08	0.05	0.01	0.63	0.31	0	0	0	0.1	0.37	0	0.18	0	0	0	0.03	0.22	0.58	0.99	0.16	0.19	0	0.13	0	0	0	0	0.51	0.41	0	0.04
850	HS26	7	Zm00001d021246	13.94	1.06	27.16	10.24	20.2	18.69	54.49	51.78	24.37	1.93	39.69	33.7	60.55	39.17	35.24	25.81	27.38	15.04	7.94	80.2	33.63	4.21	54.7	3.09	49.2	3.51	49.8	54.6	45.99	19.14	90.22	86.57	37.07	31.46	55.54	70	57.71	91.29	9.82	4.13	3.29	1.24	33.48	31.14	38.31	33.52
851	HS26	7	Zm00001d021247	9.24	3.71	10.06	18.55	15.55	21.13	13.11	15.42	9.97	9.85	19.58	14.29	23.97	16.8	20.13	16.18	19.33	13.84	23.95	101.59	52.88	12.51	124.41	54.84	100.08	45.52	81.79	31.81	62.34	50.3	82.37	44.99	116.16	91.25	62.41	56.97	59.05	38.32	26.23	11.37	24.73	63.65	57.44	78.7	19.54	30.84
852	HS26	7	Zm00001d021248	142.54	54.37	159.75	202.85	105.37	58.57	178.04	225.03	108.22	76.32	129.69	157.21	223.59	127.42	125.86	109.07	98.55	93.26	80.09	33.92	52.74	59.21	20.82	100.56	41.25	104.67	23.23	48	68.29	115.47	17.16	19.33	37.85	40.4	25.79	23.72	34.75	39.12	92.45	84.32	106.14	82.72	82.11	39.27	47.56	33.74
853	HS26	7	Zm00001d021249	1.03	0	3.19	2.92	0.9	0	11.79	17.24	3.91	0	2.1	5.45	25.57	14.24	9.02	3.1	1.62	14.03	12.88	35.05	19.73	0	26.22	0	29.31	0	2.69	9.09	11.19	2.95	11.39	4.05	6.83	14.82	7.91	9.31	24.14	45.24	3.9	1.3	0	0	1.28	2.36	20.43	4.74
854	HS26	7	Zm00001d021251	1.34	1.26	1.65	2.78	1.6	2.29	2.06	2.4	1.32	2.01	2.08	1.88	1.65	2.74	2.61	3.04	1.11	2.01	2.33	0	0	1.85	0	2.21	0	3.41	0	0	2.03	1.97	0	0	0	0	0	0	0	0	2.62	3.07	2.24	4.17	0.37	1.77	0.7	0
855	HS26	7	Zm00001d021255	0	0	0	0	0	0	0	0	0	0	0	0	0	0	0	0	0	0	17.9	0	0	3.35	0	0	0	0	0	0	0	0	0	0	0	0	0	0	0	0	2.74	9.28	0.74	3.19	5.63	1.09	0	0
856	HS26	7	Zm00001d021258	0.21	0.21	0.27	0.18	0.13	0.21	0.25	0.24	0.13	0.25	0.16	0.17	0.16	0.16	0.16	0.23	0.16	0.18	0.19	0.17	0.08	0.14	0.06	0.13	0.16	0.23	0.09	0.19	0.1	0.25	0.15	0.06	0.19	0.16	0.19	0.23	0.31	0.1	0.22	0.16	0.14	0.11	0.14	0.17	0.12	0.19
857	HS26	7	Zm00001d021261	8.41	7.6	11.24	10.8	12.03	10.15	14.64	16.81	9.49	7.39	11.67	12.22	17.39	18.95	17.57	16.36	15.72	13.13	16.9	34.4	29.99	12.02	38.81	15.54	30.57	23.07	28.85	19.08	20.18	16.36	24.62	30.83	27.35	27.41	32.57	29.69	30.2	28.6	17.09	16.74	12.79	16.54	23.49	25	24.46	27.55
858	HS26	7	Zm00001d021262	0.12	0.24	0	0	0	0.11	0	0.05	0.03	0.2	0	0.07	0	0	0.06	0.07	0	0.04	0.42	0	0	0	0	0.09	0	0.05	0	0	0	0	0	0	0	0	0	0	0	0	0.13	0	0.11	0.07	0	0	0	0
859	HS26	7	Zm00001d021263	66.55	53.13	91.05	54.5	46.81	74.4	93.77	125.9	66.54	62.89	41.7	52.84	57.57	120.24	95.27	103.57	96.11	81	78.86	91.39	72.28	69.51	136.12	123.09	117.92	85.41	273.95	173.74	183.61	159.68	65.9	59.56	190.47	75.39	38.01	27.14	64.45	32.7	80.32	112.64	93.47	107.39	247.86	94.42	40.42	22.83
860	HS26	7	Zm00001d021267	179.78	157.86	214.12	211.91	184.17	174.19	212.41	218.64	118.43	125.76	147.53	162.49	196.58	159.46	162.54	188.45	203.06	118.71	131.27	111.44	95.62	140.95	86.07	107.6	156.01	124.07	123.3	135.98	123.23	122	92.14	54.68	93.66	110.9	60.9	60.14	57.02	64.81	128.05	148.12	125.98	154.86	174.09	144.52	124.87	99.79
861	HS26	7	Zm00001d021268	173.33	149.51	140.34	174.77	16.7	132	234.4	243.55	128.47	77.29	81.85	103.29	167.54	129.16	127.13	162.09	196.67	124.4	101.4	26.62	15.13	8.09	16.06	5.08	13.08	1.2	80.89	59.78	24.31	1.7	74.52	101.88	29.52	41.72	22.45	36.97	67.06	119.06	34.94	21.93	18.83	10.97	265.05	293.4	248.05	216.9
862	HS26	7	Zm00001d021273	1.8	7.39	1.26	1.6	2.08	3.94	5.19	4.93	3.28	8.29	9.01	6.42	1.97	4.71	6.07	9.17	2.96	2.83	6.23	0	2.68	13.96	0	15.11	2.32	16.29	0	0	0	5.28	0	0	0	0	0	0	0	0	21.07	25.31	11.26	6.68	1.21	0	0	0
863	HS26	7	Zm00001d021278	34.07	17.38	24.78	18.58	36.76	61.83	12.01	30.89	16.12	16.99	20.06	33.41	42.84	291.25	248.04	201.87	169.88	129.89	43.46	340.6	160.61	97.68	319.29	152.63	360.49	67.04	371.49	299.75	256.94	135.46	1271.3	1080.24	769.25	790.56	1070	1348.54	790.19	851.01	127.93	132.17	138.37	100.87	502.84	435.23	418.35	508.74
864	HS26	7	Zm00001d021283	21.35	27.03	17.16	24.66	17.46	20.43	15.22	15.27	9.94	29.41	13.96	15.56	15.95	17.61	15.52	27.18	26.97	27.81	30.98	15.79	13.74	20.46	16.26	20.16	24.09	27.23	17.3	16.04	12.72	13.15	13.37	15.27	9.49	9.51	10.43	8.21	13.69	9.92	25.98	20.37	15.94	12.04	17.82	17.03	15.28	15.64
865	HS26	7	Zm00001d021285	3.84	0	14.74	2.68	4.81	16.45	13.01	9.75	2.31	0	14.55	14.84	7.5	8.17	5.04	11.82	5.22	2.28	3.5	0	0	39.5	0	0	0	0	0	0	0	0	0	0	0	0	0	0	0	0	16.36	42.51	42.02	0	2.1	0	0	0
866	HS26	7	Zm00001d021287	85.65	127.56	57.78	63.05	96.06	89.84	66.45	64.99	53.24	125.18	72.16	69.35	39.97	41.45	48.92	63.14	68.49	91.05	146.31	31.86	46.23	156.07	21.76	123.57	31.64	169.64	16.34	51.75	53.95	112.9	11.95	10.96	15.99	17.12	16.09	14.02	22.78	27.39	121.51	115.68	127.25	190.74	57.44	43.22	65.59	48.1
867	HS26	7	Zm00001d021288	1.55	0	2	3	1.19	0	47.09	62.76	26.78	0	28.24	25.06	64.34	55.81	50.4	12.06	22.39	11.23	0.54	44.78	33.5	0	59.72	0	45.13	0	110.69	3.47	2.81	0	284.57	492.84	95.38	117.83	346.54	349.29	610.98	985.21	4	4.07	1.4	0	13.42	13.38	37.26	41.63
868	HS26	7	Zm00001d021289	0	0	0	0	0	0	0	0	0	0	0	0	0	0	0	0	0	0	0	0	0	0	0	0	0	0	0	0	0	0	0	0	0	0	0	0	0	0	0	0	0	0	0	0	0	0
869	HS26	7	Zm00001d021291	62.19	24.84	56.19	81.15	109.76	7.58	39.52	55.4	34.17	39.27	82.4	74.82	82.63	143.78	145.88	129.01	385.3	387.46	8.55	192.13	330.67	33.59	524.55	9.23	557.6	22.1	419.32	126.44	97.09	31.74	382.22	522.54	637.16	641.05	535.55	438.14	546.55	317.17	10.58	30.22	76.52	26.08	370.47	895.99	482.55	483.43
870	HS26	7	Zm00001d021294	12.13	20.2	7.8	8.99	9.48	11.3	8.47	11.87	7.44	18.02	9.14	8.75	5.79	7.86	7.77	8.94	10.81	26	21.94	7.9	15.73	17.2	20.19	14.03	21.2	23	4.66	10.04	18.55	12.25	0	10.8	17.02	10.56	19.48	13.15	26.86	13	23.14	15.9	16.55	22.85	8.74	13.76	23.84	16.04
871	HS26	7	Zm00001d021297	120.78	99.59	84.47	190.54	123.88	133.73	102.19	110.22	72.13	103	108.16	110.74	110.68	76.47	87.94	55.43	97.75	101.49	164.96	234.8	139.59	73.7	137.16	128.69	145.47	96.06	163.89	92.92	110.3	109.89	168.93	182.36	185.74	202.78	183.08	155.34	124.12	160.46	99.33	79.13	91.81	82.99	113.43	100.22	98.58	93.92
872	HS26	7	Zm00001d021298	9.95	15.52	4.64	0	0	22.79	14.12	16.19	9.26	22.04	19.34	6.67	0	2.04	5.31	19.71	8.13	3.6	41.47	0	0	84.13	4.88	23.09	0	47.14	0	4.01	0	23.93	0	10.89	0	0	4.25	0	11.18	3.65	49.51	83.74	15.15	136.26	3.94	0	0	0
873	HS26	7	Zm00001d021299	171.07	121.75	267.87	320.66	44.33	240.68	343.53	347.63	226.2	139.77	338.79	233.05	309.28	247.19	265.27	298.9	241.69	239.43	424.07	157.38	158.52	102.34	38.34	91.98	14.29	59.17	62.57	123.72	87.8	109.66	93.62	144.37	94.08	326.65	81.8	133.27	141.49	147.73	160.64	105.84	182.31	60.56	198.13	179.39	272.23	212.25
874	HS26	7	Zm00001d021300	481.92	1095.77	185.16	75.06	72.48	415.11	393.14	323.31	282.59	526.18	264.52	308.5	44.65	120.46	163.08	281.8	233.7	147.23	813.33	73.14	112.75	521.63	29	363.01	15.07	777.14	15.9	119.29	111.28	424.19	29.84	18.62	0	3.31	13.22	4.68	20.43	8.92	1274.45	776.74	221.09	387.9	42.49	13.03	29.73	24.01
875	HS26	7	Zm00001d021301	211.95	114.79	212.99	350.77	216.97	169.87	266.69	279.75	159.6	146.22	197.97	231.45	302.15	199.73	212.4	173.11	228.94	175.82	152.29	521.98	289.41	102.07	395.83	113.04	288.4	95.11	284.63	227.07	169.62	113.26	335.35	283.88	283.78	317.31	280.82	310.91	267.88	331.63	134.9	108.46	140.26	92.24	255.89	239.27	236.5	293.14
876	HS26	7	Zm00001d021303	23.14	27.84	55.08	73.44	27.79	102.86	31.28	22.25	12.65	34.27	49.16	56.45	130.54	25.36	24.77	15.68	25.9	33.56	30.41	0	2.49	0	1.77	15.91	0	12.36	5.11	36.01	42.38	111.98	6.8	2.02	0	3.5	0.89	0	2.69	6.54	5.13	4.32	2.12	1.4	196.95	40.67	128.87	66
877	HS26	7	Zm00001d021304	525.17	447.59	538.48	538.17	934.63	490.42	387.08	320.75	281.17	396.82	329.81	362.9	225.33	289.07	415.46	783.56	908.84	464.8	324.26	199.4	313.09	588.9	158.15	675.6	180.13	478.86	98.66	475.29	603.48	781.1	46.87	32.84	27.77	12.82	30.3	19.4	35.21	22.78	316.69	319.84	650.08	430.22	442.43	298.84	419.79	290.98
878	HS26	7	Zm00001d021305	52.49	45.5	60.35	76.01	55.15	45.32	42.93	46.78	31.22	38.72	37.86	35.06	37.64	46.53	44.17	50.9	45.75	79.43	33.03	95.62	66.93	53.21	97.82	38.4	86.96	33.26	64.63	40.91	45.69	45.66	81.47	103.91	82.16	57.62	84.22	80.5	60.75	56.33	33.08	41.49	57.31	40.63	33.44	41.68	61.59	49.94
879	HS26	7	Zm00001d021306	207.29	294.74	177.6	169.46	178.53	174.52	179.36	180.65	121.8	272.81	165.67	179.39	155.81	181.76	172.21	177.97	167.17	171.22	234.1	153.6	150.59	222.06	171.62	178.1	177.46	196.66	202	166.32	224.5	234.14	220.35	281.62	204.03	220.98	179.49	190.81	205.52	182.37	226.82	215.86	191.24	201.78	175.88	181.86	164.71	160.5
880	HS26	7	Zm00001d021309	288.69	284.81	287	381.01	327.24	222.92	290.57	315.49	202.63	294.22	288.46	306.6	379.19	307.06	313.8	353.27	365.83	342.43	233.79	307.76	272.09	210.01	362.36	238.27	381.27	203.21	347.28	276.96	418.44	304.95	409.29	578.86	340.76	289.83	245.25	281.95	282.85	309.71	224	203.19	271.45	217.39	351.65	387.94	399.56	405.76
881	HS26	7	Zm00001d021310	344.56	262.91	383.7	550.64	244.11	359.43	257.02	251.84	184.58	246.55	260.6	220.06	132.68	237.89	292.22	311.88	268.45	433.59	215.26	10001.9	6559.64	233.84	14136.2	547.2	17138	180.03	3307.85	1568.91	929.5	348.17	2627.54	1335.17	3177.61	1906.25	2296.63	1938.28	1523.14	1165.97	260.86	189.14	323.92	277.12	188.04	476.05	139.62	141.78
882	HS26	7	Zm00001d021313	80.53	133.84	69.94	55.32	60.84	78.49	64.9	72.17	45.05	97.78	72.91	55.71	49.36	81.44	76.08	90.19	75.45	102.73	134.23	68.53	73.82	134.01	62.31	95.69	95.65	112.62	59.79	53.34	58.53	62.77	51.41	58.56	69.45	71.43	61.56	60.19	55.28	56.14	163.04	142.63	100.55	127.12	98.53	89.89	98.56	111.74
883	HS26	7	Zm00001d021314	171.16	179.25	189.1	197.44	162.37	162.89	187.48	196.36	109.51	193.08	165.75	178.38	201.48	211.51	193.12	227.79	239.57	271.3	160.18	225.99	159.42	153.55	207.6	147	199.98	156.03	231.07	154.1	164.25	148.44	296.85	266.92	255.56	270.96	258.14	270.97	230.56	269.15	166.28	156.76	174.54	151.82	229.94	255.39	214.36	243.26
884	HS26	7	Zm00001d021332	194.65	179.81	203.9	203.59	207.36	200.94	190.47	176.57	138.67	179.4	217.18	175.78	178.85	178.86	200.63	210.39	235.13	203.25	199.62	175.94	158.75	218.48	153.11	248.17	172.26	214.19	158.5	167.66	208.06	203.44	205.44	180.08	188.99	184.59	194.86	208.91	232.07	248.45	175.47	157.93	194	252.68	208.95	205.12	221.73	215.07
885	HS26	7	Zm00001d021335	53.22	107.61	45.98	34.75	38.11	58.4	37.89	47.54	28.74	74.63	55.46	42.31	33.45	52.95	52.85	56.79	74.4	71.6	72.93	14.9	27.94	104.27	20.09	55.85	36.22	95.09	25.79	14.29	34.09	50.47	0	10.42	23.35	38.34	21.65	23.69	16.14	18.22	95.93	111.02	68.07	106.01	76.02	122.65	73.04	85.29
886	HS26	7	Zm00001d021336	163.94	258.69	112.94	206.38	75.04	170.42	153.55	126.31	77.47	221.17	220.15	192.53	147.02	122.49	139.29	153.01	204.84	137.07	113.28	106.89	49.98	20.45	55.41	84.3	35.93	63.58	22.25	37	42.76	36.6	35.28	36.1	40.16	46.78	43.83	61.82	62.44	81.85	68.32	34.76	27.78	64.25	82.27	82.91	96.62	120.01
887	HS26	7	Zm00001d021338	67.77	115.99	46.44	40.91	45.37	82.19	59.78	61.26	41.76	108.93	61.63	53.8	31.29	57.96	60.8	75.83	74.11	104.9	166.71	60.38	69.94	138.99	53.44	138.41	117.85	122.56	51.95	71.75	57.26	56.86	32.47	35.45	37.17	31.1	37.26	32.82	40.29	31.42	174.64	113.94	114.88	124.46	49.36	42.86	70.81	70.73
888	HS26	7	Zm00001d021339	2.3	0	1.82	2.31	4.76	0.84	4.28	4.88	1.46	0.2	2.68	3.73	4.8	3.53	2.48	2.38	3.79	0.69	1.06	5.61	0.91	0	0	0	3.44	0	0	0	0	0	0	0	0	2.2	2.63	2.9	0	6.9	0	0	2.29	0	2.94	2.04	0	1.37
889	HS26	7	Zm00001d021341	0	0	0	0	0	0	0	0.59	0	0.95	0	0	0	0	0	0	1.01	0	3.96	0	0	0	0	0	0	3.09	0	0	0	0	0	0	0	0	0	0	0	0	2.32	11.79	0	0	0	0	0	0
890	HS26	7	Zm00001d021343	6.36	5.39	6.01	5.23	7.59	2.72	7.77	9.38	6.46	5.33	7.02	6.16	10.4	11.15	9.7	4.72	6.07	4.87	5.46	4.84	2.56	5.77	3.94	2.24	7.31	5.69	10.6	4.25	1.87	3.38	11.35	12.11	7.53	8.38	6.45	6.75	6.14	8.81	8.14	6.17	6.95	8.01	10.84	14.6	10.2	13.15
891	HS26	7	Zm00001d021346	21.7	22.39	23.87	18.43	24.64	24.14	29.61	29.89	16.24	30.42	25.94	24.15	22.24	31.61	39.36	42.89	41.04	37.07	33.02	29.02	17.01	50.04	14.4	25.06	16.77	50.26	24.15	16.59	24.96	20.32	33.6	31.99	27.51	32.8	22.67	33.55	15.3	25.52	38.71	43	44.9	68.45	35.98	50.53	37.85	48.51
892	HS26	7	Zm00001d021347	67.14	55.49	60.75	83.28	73.4	61.83	74.92	86.44	49.12	64.16	59.37	77.91	86.76	69.13	71.14	58.7	62.91	43.92	73.08	73.34	69.97	54.71	45.63	69.21	56.63	56.01	47.57	88.61	80	85.78	35.54	26.32	41.72	48.21	45.94	47.27	36.63	56.51	53.82	44.89	64.24	45.43	40.65	38.27	31.82	35.66
893	HS26	7	Zm00001d021350	48.55	79.03	42.35	33.52	47.65	50.49	38.63	43.02	29.64	80.85	43.83	39.78	30.65	50.44	50.17	53.2	54.2	71.92	68.58	49.95	48.8	69.15	47.07	53.34	76.46	62.23	40.27	41.87	47.01	34.6	38.07	26.12	41.19	48.52	36.01	43.34	28.98	29.89	65.7	66.65	60.41	70.44	46.07	51.74	50.45	56.88
894	HS26	7	Zm00001d021356	7.78	9.31	12.13	10.81	5.35	11.19	11.94	15.02	8.93	7.28	5.53	9.97	9.09	11.12	9.94	9.56	9.48	3.07	7.48	5.68	7.34	0	0	9.06	8.71	5.4	11.6	22.72	24.81	21.08	0	11.1	10.72	9.65	2.53	4.19	0	5.41	5.38	4.2	1.12	3.17	8.44	6.61	4.25	4.86
895	HS26	7	Zm00001d021359	73.64	72.17	90.24	53.71	110.26	100.92	92.35	89.92	67.56	72.62	84.89	69.09	90.2	76.94	77.34	97.69	75.91	48.01	78.34	54.89	44.23	59.84	96.73	37.97	108.63	55.24	93.13	80.58	74.16	42.21	102.88	190.38	142.47	134.04	188.67	141.98	149.84	163.05	71.8	76.97	64.9	70.18	136.14	105.09	126.75	145.81
896	HS26	7	Zm00001d021360	20.17	12.07	15.55	21.35	5.48	6.7	10.82	16.14	4.48	9.54	2.17	6.82	17.73	0	0	0	0	13.96	36.11	788.21	534.09	24.94	830.89	119.07	1044.86	25.62	344.1	157.67	173.74	81.04	245.12	183.3	372.91	144.64	255.03	166.8	197.66	148.67	18.8	11.77	13.14	21.3	25.71	42.3	30.27	38.4
897	HS26	7	Zm00001d021362	63.09	84.06	52.59	41.55	79.4	49.2	75.19	88.59	43.91	75.21	55.85	73.84	86.94	112.31	85.08	76.73	69.21	38.64	96.33	52.05	52.74	100.78	76.82	89.99	68.7	112.85	68.77	53.75	74.76	65.87	84.88	64.21	88.02	93.01	80.54	102.2	86.78	103.91	114.66	96.48	76.24	82.64	46.04	54.69	50.58	51.33
898	HS26	7	Zm00001d021363	117.26	170.77	67.17	80.89	88.1	122.48	112.2	105.13	72.44	172.91	68.31	117.87	81.85	91.88	93.83	103.53	109.31	89.03	135.47	61.65	70.48	97.35	128.46	100.78	143.87	120.57	107.21	61.19	78.71	109.99	122.87	81.31	133.27	83.46	85.51	118.82	115.03	95.01	86.02	86.4	88.81	154	104.22	89.81	57.39	63.33
899	HS26	7	Zm00001d021368	18.42	16.13	22.8	21.36	18.46	17.09	21.37	21.85	14.53	12.73	20.53	18.24	19.77	18.92	22.51	25.85	29.51	37.93	138.08	920.26	965.61	40.99	1124.2	522.33	1045.23	141.93	218.63	440.3	394.06	273.94	272.16	283.62	343.92	202.46	516.78	420.83	336.06	233.37	93.83	47.52	25.95	54.63	47.43	76.5	56.59	61.34
900	HS26	7	Zm00001d021371	91.52	6.05	127.97	147.33	95.44	55.66	107.35	111.16	74.16	11.16	117.81	102.76	135.43	182.28	188.27	203.23	255.82	33.06	4.38	84.01	103.93	1.58	77.32	26.27	110.7	7.8	80.89	229.75	249.91	107.88	46.27	45	82.08	92.2	39.25	37.5	56.09	70.01	27.82	23.53	18.3	0	226.92	160.27	132.7	129.62
901	HS26	7	Zm00001d021372	25.24	41.43	18.45	19.43	20.01	26.77	21.59	22.46	13.15	36.68	24.78	19.55	14.31	24.51	22.14	24.92	23.36	25.99	35.95	14.04	18.49	42.3	16.58	24.12	22.11	46.71	16.53	13.65	17.55	25.89	15.34	22.65	20.86	19.09	17.61	17.33	8.58	13.85	43.09	40.84	34.37	52.62	18.04	17.93	21.74	20.48
902	HS26	7	Zm00001d021375	883.8	1133.02	899.92	657.8	704.38	972.4	923.83	819.49	576.11	948.33	628.56	684.68	639.43	683.94	728.81	909.57	780.93	691.46	829.57	557.97	387.77	672.81	654.82	664.61	577.15	529.03	617.92	600.55	862.7	969.25	705.04	841.37	497.05	472.96	469.11	425.19	547.82	475.39	708.08	650.28	667.99	553.32	676.75	596.18	517.96	552.56
903	HS26	7	Zm00001d021378	13.17	30.76	11.91	3.76	9.87	32.01	22.46	21.57	17.43	34.22	42.93	25.53	2.9	15.91	19.3	24.42	14.74	12.26	98.4	0	3.78	107.79	0	13.99	0	89.68	0	0	0	4.16	0	0	0	0	0	0	0	0	136.21	109.81	46.83	114.69	4.05	0	0	0
904	HS26	7	Zm00001d021379	80.73	143.88	46.4	33.91	56.19	73.72	43.03	41.01	31.93	111.05	56.82	46.57	22.72	46.22	44.2	61.79	40.18	62.73	140.98	76.8	63.05	74.11	94.45	55.68	118.18	70.51	45.64	33.2	30.02	24.14	35.09	47.83	62.64	48.23	57.04	38.81	39.83	34.65	119.85	70.98	63.45	61.65	35.37	42.54	45.42	61.66
905	HS26	7	Zm00001d021384	61.29	88.21	56.55	50.93	67.51	61.49	64.75	70.79	38.39	84.78	71.73	66.04	69.64	88.33	84.18	78.82	95.52	97.23	101.52	91.3	83.74	122.51	82.82	86.53	99.26	118.76	74.76	69.79	67.52	92.89	73.97	79.66	91.82	91.58	76.56	91.67	83.76	82.66	109.66	94.21	107.81	111.92	78.22	101.07	84.08	74.41
906	HS26	7	Zm00001d021385	63.68	100.73	40.88	44.12	57.13	61.56	40.42	46.54	33.31	95.19	44.47	45.35	29.37	43.41	46.35	42.13	37.76	97.72	105	283.87	207.41	76.26	227.92	61.76	222.64	67.94	206.31	50.68	36.44	34.25	165.27	116	242.55	141.57	117.77	92.83	104.05	83.51	82.54	64.99	69.69	81.78	40.33	35.89	42.46	30.95
907	HS26	7	Zm00001d021386	0	0	0	0	0	0	0	0	0	0	0	2.13	0	0	2.4	1.59	0	0	1.07	0	0	9.8	0	0	0	0	0	13.64	0	0	0	0	0	0	0	0	0	0	0	16.68	0	0	1.6	0	181.22	26.14
908	HS26	7	Zm00001d021387	13.08	19.44	15.25	15.45	14.69	13.57	14.75	18.61	8.56	16.59	13.97	15.11	18.86	22.4	19.68	17.52	20.15	15.85	16.5	19.56	21.21	23.27	20.76	18.23	27.75	21.56	13.84	19.82	20.11	20.31	11.74	9.74	15.17	15.69	14.82	13.29	14.87	12.35	22.41	26.44	22.43	17.22	24.37	26.4	31.71	27.79
909	HS26	7	Zm00001d021388	97.58	101.36	94.92	134.14	110.91	86.49	122.96	142.58	79.63	87	110.28	109.96	143.94	131.46	133.95	89.76	114.36	97.79	74.38	111.18	85.86	51.48	117.96	64.39	112.52	66.73	130.73	104.58	87.38	101.63	113.72	157.24	128.83	145.49	140.74	136.36	158.57	187.58	59.82	61.34	72.66	47.47	125.5	150.5	178.4	205.98
910	HS26	7	Zm00001d021389	90.18	81.14	148.19	145.89	150.15	146.19	103.92	107.35	61.06	106.63	114.43	105.21	155.42	88.28	96.7	95.37	74.39	96.35	101.48	87.01	75.08	73.54	64.05	70.67	75.32	61.78	59.91	49.51	34.93	72.03	46.19	39.7	53.29	51.12	57.1	47.4	46.27	61.03	61.13	62.7	120.82	58.11	91.62	38.84	75.37	62.29
911	HS26	7	Zm00001d021390	126.83	210.24	75.43	159.43	110.47	161.68	100.35	91.81	59.86	208.72	47.37	86.78	68.96	56.69	59.28	55.19	71.7	148.07	114.35	72.42	69.09	34.37	86.1	42.68	95.13	29.94	72.64	43.49	48.77	34.41	77.71	87.18	88.11	84.06	111.14	101.55	124.63	101.76	43.51	40.42	35.88	23.33	107.6	134.67	142.46	129.94
912	HS26	7	Zm00001d021391	17.62	19.56	25.62	26.78	11.48	26.96	13.96	7.5	6.99	34.21	12.83	8.27	4.98	6.57	7.44	12.37	7.81	7.6	32.94	3.23	4.63	41.68	3.55	12.6	3.88	13.15	5.08	2.15	3.58	17.86	1.82	0.39	0.18	2.04	5.32	2.79	4.06	3.78	40.75	45.07	12.57	27.93	8.1	6.5	6.65	3.84
913	HS26	7	Zm00001d021392	548.29	902.98	370.12	485.26	403.43	554.7	429.4	450.47	317.04	751.37	412.78	497.1	499.48	479.18	497.4	394.03	453.21	466.16	525.61	200.38	308.49	253.82	229.74	533.74	161.5	273.74	184.42	263.65	274.91	304.81	176.79	270.88	223.2	281.79	304.43	277.19	447.97	468.65	322.59	270.13	360.88	170.02	354.08	302.16	456.6	358.07
914	HS26	7	Zm00001d021393	52.48	73.26	29.93	47.15	42.52	54.69	37.54	37.24	26.59	70.78	27.86	42.91	35.32	31.37	32.72	32.15	40.48	53.36	63.68	18.92	30.07	47.49	14.57	78.09	13.59	48.71	27.44	29.13	41.43	78.8	26.74	39.67	20.26	29.54	31.47	20.27	36.8	40.95	38.76	35.93	56.49	38.33	46.62	37.74	38.05	30.61
915	HS26	7	Zm00001d021400	124.38	137.37	98.53	150.62	130.55	149.71	106.65	118.9	78.53	120.64	129.14	132.77	183.16	108.72	118.09	73.68	107.08	88.62	85.9	239.23	210.22	61.67	164.94	141.05	143.81	68.7	78.75	75.05	84.38	119.34	169.54	171.64	89.28	89.97	168.41	146.56	108.46	156.07	85.66	62.24	91.32	46.52	135.68	143.07	162.41	209.99
916	HS26	7	Zm00001d021401	339.49	611.96	278.13	218.7	232.73	408.93	348.59	366.03	233.72	524.41	314.6	368.04	286.37	330.32	313.81	373.26	273.28	253.92	405.98	125.81	140.12	235.02	154.37	342.25	110.98	311.26	167.61	195.49	192.62	229.32	171.17	182.64	140.11	241.08	161.49	161.05	114.64	122.98	326.75	293.66	211.38	230.56	198.76	185.8	168.26	153.32
917	HS26	7	Zm00001d021403	51.56	26.07	63.9	65.56	13.84	46.63	61.74	67.79	42.85	43.6	51.1	50.91	75.04	75.2	66.28	53.32	47.92	55.18	63.97	311.18	168.76	37.92	377.93	33.7	110.61	62.91	443.76	71.29	29.19	12.35	717.1	798.37	311.83	406.52	538.34	483.41	524.26	511.68	115.36	101.24	18.48	1.57	26.29	34.7	32.84	44.2
918	HS26	7	Zm00001d021404	38.11	33.22	34.83	47.27	49.38	29.2	44.4	46.6	29.97	38.37	35.13	40.31	54.01	44.57	43.59	47.13	48.51	35.44	33.51	100.45	54.18	41.2	65.19	43.62	109.96	44.36	80.65	54.43	52.53	52.53	85.87	72.64	100.17	79.03	72.55	58.49	69.68	66.7	35.39	32.57	45.92	48.33	70	80.08	50.56	55.76
919	HS26	7	Zm00001d021420	107.74	82.19	126.75	154.55	185.79	94.84	154.45	155.73	81.41	101.67	120.3	152.03	200.33	150.44	177.03	330.46	332.64	105.57	74.59	275.38	274.6	68.22	228.12	89.01	246.5	52.09	145.9	134.34	113.43	63.3	182.34	124.54	134.59	156.01	187.08	152.41	148.92	131.23	64.42	65.51	70.01	73.5	251.6	154.06	76.59	88.24
920	HS26	7	Zm00001d021421	3119.18	5948.45	1468.58	2260.99	3457.97	3189.59	1723.41	1217.02	1417.27	4364.13	979.66	1457.34	425.49	907.85	965.74	1355.57	1320.96	2436.09	2691.64	3467.65	2366.82	1405.64	5665.91	2121.21	4361.71	1603.31	1971.99	897.62	816.23	1042.76	2268.74	1703.49	3198.03	1953.89	2713.35	2418.64	2582.57	2247.91	1180.64	1046.73	1377.46	1594.92	1907.2	1625.6	1833.85	1499.98
921	HS26	7	Zm00001d021422	1098.87	1944.83	619.4	437.47	441.9	1291.49	1320.03	1297.01	863.32	1954.06	1367.03	1365.39	798.26	1426.59	1331.28	1427.06	1006.8	753.72	3551.6	670.6	829.36	4331.65	191	1705.19	291.35	3112.65	273.08	340.38	361.75	946.56	308.35	1019.16	294.36	546.24	2757.05	1028.34	1064.22	997.13	5479.42	3789.75	1924.05	2299.44	308.64	310.98	616.63	725.46
922	HS26	7	Zm00001d021426	30.03	45.42	23.07	22.73	20.6	27.01	24.2	27.9	16.31	36.92	21.53	25.85	25.01	30.24	28.14	32.45	28.55	30.53	38.09	21.5	20.75	28.59	19.95	25.51	29.13	41.51	26.06	14.03	19.21	35.24	20.71	33.84	22.41	28.13	29.56	31.44	29.37	29.2	37.34	35.62	24.22	35.18	25.1	30.93	27.14	33.75
923	HS26	7	Zm00001d021430	26.16	41.4	17.08	13.32	36.27	39.6	27.4	17.11	17.94	49.65	44.18	24.22	16.9	12.74	17.51	15.54	16.17	32.43	68.23	2.62	4.44	55.97	1.72	15.41	1.58	64.31	0	0	0	10.29	3.47	3.31	0	2.61	9.71	6.17	4.27	14.65	67.48	46.3	29.35	69.32	5.89	9.58	21.46	24.16
924	HS26	7	Zm00001d021433	769.03	1777.7	400.77	121.22	366.06	840.2	792.63	653.37	546.37	1597.2	1044.81	988.92	151.57	469.59	563.5	1022.7	653.94	500.37	1836.92	35.21	213.79	2873.87	25.83	1369.17	25.29	2657.82	3.08	29.78	29.16	283.5	16.4	0	14.85	3.29	6.86	8.51	0	8.76	3585.69	2583.59	1389.5	2009.86	131.96	44.3	101.71	113.24
925	HS26	7	Zm00001d021435	20.34	0	6.51	8.23	12.58	14.66	7.02	18.73	10.09	3.76	27.03	27.75	27.56	29.3	26.62	114.93	748.32	4605.46	242.2	95217.1	83666.4	974.73	48008.5	15829.7	123147	6794.13	84574.1	63194.3	51067.8	14090.5	13549.2	14496.9	28470.8	30643.9	5371.49	3859.09	6592.27	1915	793.53	359.23	649.65	5733.53	10673.2	6990.39	759.92	951.61
926	HS26	7	Zm00001d021436	203.65	276.03	205.03	204.38	188.79	185.39	196.12	199.47	123.69	260.09	176.39	200.37	205.94	195.35	184.86	210.8	204.83	207.09	143.59	101.43	105.55	120.89	172.22	88.07	188.47	91.62	161.28	125.02	86.93	70.06	132.65	126.07	168.26	204.11	147.82	153.71	181.48	173.24	116.92	134.78	142.3	126.98	211.75	228.08	219.76	187.49
927	HS26	7	Zm00001d021438	52.2	49.86	54.01	59.87	61.08	38.25	57.61	66.19	37.3	47.35	42.31	52.62	74.26	57.88	65.88	57.83	67.19	51.7	49.5	42.67	57.2	46.4	50.24	74.75	57.75	78.83	48.36	53.59	60.89	92.66	47.61	57.64	49.44	60.54	55.33	64.04	55.43	78.67	51.21	41.07	51.18	50.21	57.59	62.23	64.04	64.2
928	HS26	7	Zm00001d021439	10.53	19.29	19.96	21.33	11.89	22.36	24.1	23.38	7.15	12.62	18.94	18.96	27.86	21.72	11.46	21.35	23.32	11	19.73	0	0	13.94	0	3.12	0	7.85	8.76	0	6.81	0	33.22	48.33	0	0	15.28	14.23	23.2	18.72	10.34	14.02	9	0	22.81	24.45	34.33	28
929	HS26	7	Zm00001d021440	0	0	0	0	0	0	0	0	0	0	0	0	0	0	0	0	0	0	0	0	0	0	0	0	0	0	0	0	0	0	0	0	0	0	0	0	4.71	0	0	0	0	0	0	0	0	0
930	HS26	7	Zm00001d021441	2.76	0	0	0	0	0	0	5.77	0	0	0	0	0	2.58	0	1.08	2.65	0	0	0	0	0	0	0	0	0	0	0	0	0	0	0	0	0	0	0	0	0	0	0	0	0	0	1.66	0	2.9
931	HS26	7	Zm00001d021442	27.09	49.29	20.26	21.91	26.91	42.76	67.51	93.02	53.52	58.95	45.6	62.8	67.13	71.83	79.17	57.26	63.62	33.57	19.67	32.39	16.3	24.67	7.05	13.21	34.75	17.52	34.02	60.71	32.28	14.24	19.16	12.08	11.73	16.34	9.23	15.68	10.49	18.74	29.7	41	27.21	17.24	24.75	29.98	40.92	64.75
932	HS26	7	Zm00001d021445	2568.43	5648.98	1384.3	1048.01	1036.71	2802.49	1698.91	1482.38	1143.14	4582.3	1693.94	1894.52	589.06	1634.04	1683.79	2523.31	1726.66	2681.8	4217.08	1203.4	1523.06	2361.17	621.02	2766.77	851.01	2272.01	441.72	705.79	824.61	900.24	405.16	439.07	628.64	661.11	787.53	666.26	457.73	348.49	3769.53	2351.56	2214.2	2300.78	889.06	1020.51	906.49	1017.64
933	HS26	7	Zm00001d021447	41.48	122.74	26.92	12.92	6.36	39.23	53.18	46.38	36.09	118.08	88.01	79.1	9.67	38.78	46.16	74.97	46.52	34.53	142.38	0	4.43	203.97	0	74.29	0	317.5	0	0	0	55.32	0	0	0	0	0	0	0	0	286.23	190.91	111.27	245.72	8.25	0	0	2.73
934	HS26	7	Zm00001d021448	6.59	16.36	1.13	1.6	1.27	8.35	3.65	3.99	3.5	14.19	4.4	4.53	2.5	4.44	4.93	5.57	3.9	15.51	21.65	0	0.85	32.67	0	9.56	0	17.42	0	0	0	6.26	0	0	0	0	0	0	0	0	18.82	24.83	18.91	40.5	1.93	0.98	2.52	0.88
935	HS26	7	Zm00001d021450	0	0	0	0	1.51	0	0	1.37	0	0	0	0	3.92	1.71	2.06	4.46	7.43	9.32	8.27	761.47	253.42	0	844.77	16.41	637.74	6.08	394.36	170.52	42.04	26.78	1186.8	1226.13	479.83	436.95	806.69	873.09	620.84	579.03	10.46	16.3	13.24	0	167.58	181.63	252.51	279.15
936	HS26	7	Zm00001d021453	25.81	54.04	19.88	6.73	22.23	53.26	34.59	27.3	28.51	67.83	62.79	30.02	4.97	12.31	17.97	34.58	21.67	24.62	142.49	5.97	13.69	197.52	1.27	90.85	0.61	164.85	0	2.71	11.42	36.65	0	0	0	0.81	4.46	5.37	8.43	5.02	178.94	154.33	61.31	431.75	19.24	8.21	18.43	9.55
937	HS26	7	Zm00001d021464	51.97	66.56	54.69	63.11	100.78	75.25	38.85	36.41	29.17	91.07	56.26	39.13	17.59	18.1	25.93	41.6	32.22	73.92	74.48	8.96	31.21	107.45	0	204.68	2.62	129.21	0	42.93	100.07	315.08	0	0	0	0	0	0	0	0	71.09	73.96	116.1	72.5	5.28	0.6	7.87	2.01
938	HS26	7	Zm00001d021465	19.98	2.56	46.06	25.9	22.55	23.96	22.48	33.32	13.61	3.03	28	19.61	21.25	21.12	21.85	25.13	31.71	9.26	25.36	136.14	117.42	5.8	113.8	55.64	141.18	37.61	72.66	151.03	157.09	112.15	44.17	63.03	33.01	45.08	43.44	42.29	23.76	32.58	20.35	18.35	10.69	8.93	24.92	32.27	7.64	28.04
939	HS26	7	Zm00001d021467	143.59	169.76	122.85	154.04	126.31	143.95	140.61	149.5	94.09	164	131.85	132.35	137.67	125.8	135.92	128.57	139.78	141.04	170.69	122.47	98.18	132.29	112.68	109.88	102.51	117.6	132.17	91.98	91.37	109.88	119.9	155.23	124.77	147.62	136.49	133.56	106.4	144.28	133.08	129.06	123.83	130.42	110.9	116.07	111.8	124.86
940	HS26	7	Zm00001d021473	35.73	42.82	30.26	39.39	50.06	45.31	38.32	45.67	24.57	44.74	42.25	45.51	49.35	50.26	52.46	40.25	57.83	51.24	59.91	121.53	67.47	30.03	108.43	46.73	104.21	36.39	98.76	34.99	39.65	28.98	108.59	79.9	114.52	95.15	61.2	63.38	42.01	49.89	36.98	30.11	33.58	30.78	51.74	55.39	46.44	46.36
941	HS26	7	Zm00001d021477	561.14	951.91	396.78	136.84	176.84	762.61	440	356.92	314.01	737.07	560.35	364.76	74.75	201.85	240.32	458.22	242.73	304.63	1341.53	0	90.11	1183.12	0	396.25	0	858.92	0	73.6	53.28	210.31	0	0	0	0	0	0	0	0	1370.67	947.52	552.17	501.4	89.81	64.06	148.09	137.13
942	HS26	7	Zm00001d021489	24.44	24.1	13.03	33.49	11.68	8.04	12.76	10.02	5	13.47	5.12	22.53	15.28	5.49	8.59	10.51	9.41	6.19	2.57	0	2.8	3.33	0	20.88	1.78	17.01	0	0	4.7	46.19	0	0	0	3.19	0.53	2.74	1.33	1.15	6	4.48	7.05	3.57	4.16	3.86	5.82	3.24
943	HS26	7	Zm00001d021491	8.27	7.27	8.51	13.23	3.4	8.06	15.12	18.64	10.29	11.32	13.58	16.9	21.46	18.81	20.15	9.84	16	5.36	6.14	3.75	2.12	3.44	3.13	0.21	2.24	0	8.55	3.64	0.81	0	8.54	6.6	11.73	14.12	10.18	8.78	12.2	18.82	5.51	4.32	5.93	0	8.84	10.35	8.8	13.39
944	HS26	7	Zm00001d021492	9.77	17.77	9.71	23.74	2.12	10.38	7.65	9.91	6.31	19.6	6.95	15.38	9.53	5.04	3.84	3.7	1.96	1.58	14.81	2.62	3.46	4.51	0.79	5.06	1.42	8.41	0.87	2.92	4	7.43	1.26	0	1.1	1.77	0.46	0	0	1.76	7.18	6.51	4.97	9.43	1.91	2.58	2.59	1.89
945	HS26	7	Zm00001d021494	35	0.51	76.78	105.44	35.03	35.15	97.24	105.11	43.75	10.85	90.39	104.84	237.95	149.34	125.25	79.43	79.6	14.68	10.21	339.99	187.99	2.16	165.86	23.97	193.28	12.89	158.36	89.06	70.18	60.7	295.9	222.25	271.59	330.71	273.12	216.86	190.44	235.57	36.75	24.98	10.52	0	47.23	73.97	57.98	46.22
946	HS26	7	Zm00001d021498	94.69	83.59	118.7	143.24	112.47	101.06	112.89	117.69	70.44	80.9	104.47	101.43	123.72	98.7	103.98	110.27	100.15	117.3	80.11	124.9	101.52	72.4	130.76	77.59	102.82	48.63	113.94	130.94	104.36	91.58	133.08	131.05	93.28	113.86	123.79	141.7	132.64	166.41	54.47	64.24	92.63	39.39	108.14	97.67	117.1	121.46
947	HS26	7	Zm00001d021507	50.71	56.92	54.08	59.1	51.84	53.05	42.03	44.42	28.39	56.43	42.87	28.29	29.36	45.22	46.07	47.75	48.21	86.36	99.45	635.14	568.67	54.22	937.41	160.35	899.07	91.31	169.81	167.62	143.7	95.54	136.2	193.56	171.86	119.07	374.66	262.57	269.34	142.94	75.35	57.29	49.05	64.26	66.99	88.39	79.84	89.28
948	HS26	7	Zm00001d021508	503.39	920.55	283.52	231.08	244.98	511.49	271.33	266.75	186.9	753.52	323.03	286.3	135.08	311.3	302.12	426.96	331.14	533.76	844.97	273.58	361.19	525.01	158.58	712.64	221.09	551.65	137.65	238.7	268.58	371.57	113.93	157.67	157.71	190.44	236.3	209.7	155.54	112.52	818.25	583.31	423.19	495.48	210.51	227.24	273.17	290.17
949	HS26	7	Zm00001d021511	424.23	860.42	225.74	176.12	181	427.96	246.39	235.78	189.2	555.86	254.62	224.81	99.31	241.8	243	335.68	247.84	311.65	757.09	191.31	240.21	370.51	116.76	400.35	185.54	466.15	170.02	195.07	219.62	297.62	194.15	301.85	205.71	196.91	147.54	155.67	119.31	109.31	698.36	490.61	282.96	370.36	168.14	165.53	213.42	272.57
950	HS26	7	Zm00001d021512	89.72	84.75	81.05	120.11	79.93	73.5	86.4	108.71	65.8	90.49	82.23	91.36	133.95	142.18	140.23	113.61	117.07	94.4	87.6	288.39	167.91	66.92	423.16	53.2	309.52	49.73	328.85	114.78	88.08	47.78	513.65	472.36	479.21	369.58	496.81	443.88	423.71	445.28	75.3	78.88	95.59	79.8	321.49	335.27	328.54	384.18
951	HS26	7	Zm00001d021513	23.38	31.04	14.56	12.65	15.29	18.72	17.07	19.76	12.9	19.84	14.9	15.38	13.1	16.05	14.22	16.41	16.56	21.5	30.66	11.45	16.5	39.12	5.79	32.04	12.69	43.3	16.84	15.14	24.35	48.99	12.15	25.38	14.5	16.15	9.47	8.74	16.72	10.49	38.76	37.69	29.92	36.44	17.38	15.98	17.74	20.78
952	HS26	7	Zm00001d021516	75.81	91.15	65.72	111.15	82.79	89.45	75.53	83.88	48.11	74.38	63.93	79.2	94.34	89.41	86.42	72.51	87.83	142.62	121.74	46.15	40.83	138.09	46.82	57.89	53.87	82.99	81.27	42.16	44.82	52.1	91.21	120.28	96.84	121.73	73.1	94.54	55.64	92.34	91.84	101.52	144.52	139.07	107.57	126.09	133.43	157.07
953	HS26	7	Zm00001d021517	62.65	112.42	24.04	23.81	39.15	67.22	45.6	44.92	36.3	83.85	42.32	39.17	26.92	41.25	45.09	63.07	63.63	79.1	105.17	65.48	42.99	66.64	103.33	120.19	69.37	79.33	31.59	42.34	53.9	92.55	45.3	90.86	16.82	32.87	61.23	57.3	66.84	65.64	89.64	88.84	65.53	71.99	36.36	37.04	55.64	50.62
954	HS26	7	Zm00001d021519	220.05	183.81	256.56	321.72	336.21	180.32	122.29	109.41	87.64	162.22	103.51	113.56	82.18	121.48	158.12	353.57	312.06	236.1	119.02	137.66	143.68	145.58	23	326.42	14.8	166.29	24.66	171.59	184.33	256.41	13.65	3.33	19.43	20.35	1.87	0	0	1.56	131.72	136.85	181.99	132.17	108.4	56.96	66.7	41.01
955	HS26	7	Zm00001d021520	211.53	310.46	226.45	213.73	196.78	177.06	205.87	203.49	116.32	264.27	207.98	217.59	249.97	253.48	226.31	267.21	277.55	264.9	216.37	277.93	250.82	237.51	325.66	179.96	331.27	256.48	335.93	164.7	128.37	184.05	346.68	379.01	436.89	402.35	415.22	392.06	331.27	383.54	244.7	274.4	234.21	310.92	250.67	331.12	319.21	298.13
956	HS26	7	Zm00001d021522	114.11	159.71	82.16	93.76	86.61	152.04	90.72	93.28	59.96	151.74	100	97.33	84.17	117.83	121.15	118.45	124.42	172.7	180.95	93.78	95.39	160.03	110.38	101.65	96.77	121.19	74.99	54.14	57.68	75.6	79.27	70.16	73.04	86.79	82.56	79.28	86.74	72.05	167.84	181.81	132.36	131.58	110.5	113.54	119.29	124.26
957	HS26	7	Zm00001d021524	118.83	43.04	135.68	197.38	96.01	120.08	140.78	143.5	100.32	53.15	147.7	109.88	104.72	90.55	109.79	90.19	97.19	47.78	48.76	57.05	38.91	19.35	27.7	22.7	30.86	18.4	28.64	59.09	83.68	40.53	27.91	30.29	24.28	27.58	20.57	26.18	23.32	36.74	32.75	26.26	36.4	14.06	46.02	40.27	61.6	61.72
958	HS26	7	Zm00001d021526	2006.57	2561.99	2310.91	2228.4	2660.91	1423.46	1693.24	1814.93	1136	1856.64	1882.64	1472.26	1514.08	1813.26	1611.2	1931.92	1447.17	1106.57	539.71	3996.95	3165.5	333.36	6271.18	39.18	6001.47	18.38	2746.17	712.87	266.82	41.28	3598.53	3018.06	5163.13	3390.75	3696.77	3239.62	2964.07	2252.35	329.94	360.21	716.87	319.22	1916.82	2520.34	2401.94	2951.39
959	HS26	7	Zm00001d021528	18.79	11.93	31.18	28.9	30.68	6.52	38.91	61.34	27.07	24.09	37.09	32.83	41.28	43.26	47.64	56.83	62.31	50.34	13.38	159.14	79.5	0	75.69	0.57	106.46	1.72	82.88	10.69	3.75	1.99	130.62	99.81	408.36	223.32	153.14	154.4	134.12	113.19	37.57	3.83	4.54	8.87	153.23	128.22	81.26	172.35
960	HS26	7	Zm00001d021529	38.52	19.75	58.04	64.03	35.1	31.6	51.09	46.85	39.55	25.02	47.21	36.29	38.36	51.49	46.95	62.98	51.17	20.5	20.56	14.97	21.22	27.06	18.97	17.13	21.68	33.21	11.47	14.91	32.93	35.57	8.51	10.57	20.89	28.1	9.16	14.5	13.45	12.5	29.43	37.26	28.18	32.08	50.95	54.99	35.06	40.74
961	HS26	7	Zm00001d021534	26.48	52.37	15.25	11.94	19.58	26.21	19.36	17.72	12.61	38.14	18.2	20.89	10.51	25.82	23.18	29.31	26.5	29.47	36.37	4.2	14.54	42.96	7.82	45.07	5.24	47.76	2.63	6.46	14.16	29.2	4.91	10.41	7.14	10.8	12.51	13.5	16.35	14.65	36.9	39.35	37.46	46.38	22.61	26.48	32.17	30.89
962	HS26	7	Zm00001d021535	54.2	29.19	70.91	88.61	11.2	59.57	57.63	67.16	39.05	38.86	45	48.39	46.78	40.98	49.62	48.85	53.4	33.15	25.81	5.13	9.37	25.18	0	34.26	2.14	24.92	0	15.37	33.26	80.93	0	0	0	0	0	0	0	0	20.97	21.38	17.75	36.06	30.67	9.78	28.34	20.01
963	HS26	7	Zm00001d021536	492.25	755.12	482.97	477.48	447.38	495.86	380.8	327.33	275.61	710.5	331.42	355.38	214.01	251.37	278.92	493.74	289.41	372.08	538.41	277.93	257.62	413.57	238.27	453.57	319.24	407.39	214.74	222.85	289.37	430.7	232.16	229.35	210.35	216.75	270.5	242.42	273.66	231.65	426.52	340.48	377.36	420.94	220.89	214.1	269.79	287.01
964	HS26	7	Zm00001d021537	52.93	0	89.68	45.35	14.35	0	65.43	76.83	40.73	0	17.94	38.24	107.16	36.45	33.09	25.31	43.37	2.32	0	0	0	0	0	0	0	0	0	0	0	0	0	0	0	0	0	0	0	0	2.93	1.68	0	0	0	0	0	0
965	HS26	7	Zm00001d021538	0	0	0	0	0	0	0	0	0	0	0	0	0	0	0	0	0	0	0	0	0	0	0	0	0	0	0	0	0	0	0	0	0	0	0	0	0	0	0	0	0	0	0	0	0	0
966	HS26	7	Zm00001d021544	26.28	57.95	20.96	13.94	7.37	20.44	27.41	23.16	17.71	58.35	20.49	14.08	4.37	18.96	16.67	41.15	31.95	17.35	27.88	0	0	39.48	0	4.18	1.84	23.04	0	13.5	12.49	13.34	0	0	0	0	0	0	0	0	39.77	33.6	27.15	53.82	1.64	0	6.69	0
967	HS26	7	Zm00001d021545	12.56	8.9	11.52	15.39	9.83	10.05	13.31	15.74	8.13	8.95	11.84	10.59	14.16	14.45	14.71	12.58	14.95	10.38	18.29	9.2	9.72	23.34	8.71	11.11	17.09	19.04	18.85	13.35	12.41	15.79	7.04	10.68	18.23	13.86	6.08	7.13	6.06	10.65	17.48	19.18	18.06	21.21	17.64	22.88	14.41	16.56
968	HS26	7	Zm00001d021546	195.25	226.49	165.97	235.36	226.65	185.95	140.87	127.48	94.91	190.96	126.78	130.69	114.23	110.12	124.46	136.68	156.59	160.16	208.85	161.31	146.31	192.06	105.58	171.48	93.88	146.79	90.25	178.05	147.58	136.05	102.31	87.25	75.88	71.45	77.05	97.58	68.88	82.52	206.2	179.13	183.02	133.08	99.88	65.71	86.72	83.48
969	HS26	7	Zm00001d021551	345.17	673.45	171.36	206.99	216.09	431.42	280.26	269.51	196.65	570.59	228.54	323.84	207.27	280.65	296.4	349.72	354.62	459.28	476.41	205.31	256.35	299.9	276.66	425.51	149.64	325.33	212.76	138.41	185.17	210.76	232.3	276.76	299.86	382.56	405.04	396.51	337.68	304.3	321.61	284.43	313.15	258.59	301.11	315.64	451.87	387.63
970	HS26	7	Zm00001d021552	0.71	0.33	0.59	1.54	0.24	0.56	0.52	0.98	0.39	0.47	0.22	0.69	0.86	0.87	1.1	3.36	0.85	1.41	1.47	0.39	0.63	0.77	2.26	0.81	0.81	0.82	0	0	0	0	0	0	0.44	0.46	1.89	1.29	2.61	1.77	0.68	0.88	0.6	0.4	1.31	1.23	2.84	2.02
971	HS26	7	Zm00001d021553	88.8	111.78	69.54	111.11	88.42	100.76	86.51	87.73	57.11	101.57	90.95	89.76	86.38	84.63	89.25	67.25	84.55	93.44	117.85	78.2	70.6	101.51	72.06	91.79	87.89	116.38	75.79	60.89	58.7	83.43	81.62	89.4	92.33	83.24	86.98	89.6	73.67	102.23	102.18	90.33	100.4	89.68	101.64	89.43	90.66	81.52
972	HS26	7	Zm00001d021554	579.16	868.83	467.03	511.54	486.39	688.58	403.6	352.58	316.21	839.38	418.87	414.22	219.97	315.53	341.78	515.96	372.56	548.94	714.08	418.71	381.46	560.09	407.91	517.76	344.99	376.31	264.51	316.44	309.65	345.02	290.3	248.06	297.08	248.07	329.66	271.63	265.63	227.88	559.44	435.66	504.46	507.53	246.91	202.87	232.35	234.25
973	HS26	7	Zm00001d021557	220.66	192.88	281.68	248.36	328.18	212.23	260.17	263.78	144.27	211.65	232.5	228.23	342.45	324.71	293.33	306.33	387.06	335.9	213.78	196.09	211.47	305.66	364.85	190	345.63	230.72	238.43	175.2	171.77	146.26	303.24	306.72	272.5	314.36	377.02	342.58	336.29	310.49	233.31	259.3	267.51	262.55	298.93	426.76	308.34	334.44
974	HS26	7	Zm00001d021562	1.63	0	0.83	3.31	0	2.94	19.36	34.53	12.64	0	55.31	15.46	24.88	40.7	54.91	6.02	4.43	48.8	11.9	0	0	7.83	0	0	0	0	0	0	0	0	0	0	0	0	0	0	0	5.41	8.86	17.3	19.13	0	0	0	0	0
975	HS26	7	Zm00001d021566	51.71	89.69	35	42.55	17.82	51.82	30.34	21.66	19.25	81.63	29.84	34.62	12.92	27.83	31.92	62.11	58.5	108.2	93.5	67.79	83.71	123.85	93.09	215.32	66.47	195.99	12.67	52.99	54.64	211.44	6.69	5.29	11.67	3.84	14.54	8.37	8.28	8.26	85.24	71.64	131	151.09	31.25	11.45	28.08	6.78
976	HS26	7	Zm00001d021567	145.79	123.08	115.04	220.95	149.15	158.56	129.98	139.9	102.81	134.76	156.02	141.43	159.23	136.36	144.87	83.53	151.93	164.87	139.31	255.47	201.28	107.64	351.26	108.32	221.48	83.32	211.46	133.65	137.07	132.11	311.68	428.76	264.1	205.76	302.36	267.43	220.5	283.74	104.04	91.43	139.28	70.8	182.73	177.79	182.41	186.96
977	HS26	7	Zm00001d021570	46.27	64.63	34.11	48.04	36.22	44.68	35.72	32.02	24.95	59.25	38.88	39.31	42.88	47.31	50.18	45.4	38.05	48.51	64.18	38.14	41.47	56.8	20.55	39.24	28.03	39.54	38.53	46.92	41.85	26.65	33.35	41.31	43.98	43.65	33.97	42.05	33.54	39.57	67.24	59.92	51.99	54.64	42.66	45.76	47.13	46.28
978	HS26	7	Zm00001d021573	1.3	0	0	0	6.82	0	0	2.02	0	0.54	0	0	0	6.2	4.97	9.89	9.92	13.42	4.59	0	12.66	35.77	38.9	56.48	43.46	124.87	101.12	224.67	300.37	131.78	58.53	37.06	28.1	26.74	44.18	46.26	31.29	41.76	12.02	23.71	14.55	180.58	34.39	41.88	75.62	37.4
979	HS31	10	Zm00001d025825	6.64	9.03	9.88	9.01	2.34	4.49	18.1	18.84	9.44	10.85	11.91	19.48	23.35	6.28	9.3	3.63	3.63	8.1	6.38	6.76	1.77	2.5	0	0.68	2.51	3.28	0	0	0	0	0	1.37	0	1	3.6	1.34	1.44	8.25	10.86	4.69	2.92	4.75	0.19	0.22	1.85	0
980	HS31	10	Zm00001d025831	37.44	36.21	43.68	48.9	1.97	16.12	141.73	214.93	105.44	80.48	102.47	65.47	117.67	150.56	129.97	55.35	64.25	19.6	11.39	78.3	51.82	0	44.87	0	17.97	0	59.41	0	0	0	24.59	72.51	11.34	38.45	48.08	43.02	88.41	107.47	7.93	4.47	0	0	29.04	56.64	46.79	85.69
981	HS31	10	Zm00001d025833	0	0	0	0	0	0	0	0	0	0	0	0	0	0	0	0	0	1.25	0	14.29	29.27	0	166.64	0	16.75	0	2.54	0	0	0	0	0	0	0	4.95	0	0	0	0	0	0	0	0	4.02	7.38	0
982	HS31	10	Zm00001d025834	1.25	2.45	0	1.29	1.51	1.4	2.74	4.41	2.68	10.84	3.89	2.34	0.75	6.79	8.18	5.46	7.41	49.13	5.65	55.58	41.96	27.01	34.12	10.08	46.3	8.76	18.62	48.97	35.12	8.58	11.79	9.82	15.45	11.82	34.35	19.34	30.24	15.67	3.74	7.81	13.16	30.33	15.34	12.18	23.33	13.58
983	HS31	10	Zm00001d025835	1	2.53	0	0	0	0	1.23	1.08	0.7	2.72	0	0.47	0	0.97	0.73	1.15	0.94	1.95	0.89	1.48	1.08	2.9	0	1.27	0	2.64	0	0	2.42	4.36	0	0	0	0	0.66	0	0	0	4.88	2.85	0	1.09	0.66	0.48	0	1.69
984	HS31	10	Zm00001d025845	18.56	35.12	13.59	8.59	7.86	15.55	16.02	16.72	10.49	25.08	8.77	17.43	9.43	15.4	17.81	26.71	25.19	29.53	43.42	285.94	244.74	25.63	550.08	70.9	395.62	48.86	205.74	97.4	90.73	64.61	191.78	180.11	259.62	138.06	235.76	189.72	172.64	113.15	31.39	33.65	22.24	21.73	40.14	51.72	57.24	60.02
985	HS31	10	Zm00001d025846	635.02	3.67	905	1641.19	81.08	317.67	896.39	668.66	462.62	9.31	624.2	594.08	993.7	475.15	528.4	648.08	571.47	14.9	8.65	33.2	43.82	0	3.81	4.56	0	0.81	50.76	102.92	109.38	6.43	85.14	93.92	69.36	64.55	12.62	55.84	14.53	48.83	102.06	30.09	4.97	0	98.24	46.8	44.74	32.58
986	HS31	10	Zm00001d025855	7.35	6.1	6.61	15.47	16.76	13.8	4.91	5.61	3.12	8.28	8.34	8.04	7.81	9.34	8.18	11.18	11.44	10.78	8.44	8.77	3.67	15.61	5.59	7.72	5.84	6.82	3.12	4.69	8.27	6.26	5.73	3.99	7.54	6.85	3.51	6.77	5.72	6.83	8.98	12.04	21.12	8.44	15.09	13.92	11.5	16.83
987	HS31	10	Zm00001d025857	738.32	1574.17	353.92	257.63	317.07	826.69	438.5	431.06	303.31	1327.08	519.76	519.53	154.93	435.71	482.63	752.19	531.37	792.99	1166.19	282.51	406.65	836.37	337.95	709.01	313.62	573.2	192.17	226.01	251.43	305.44	256.51	351.41	274.82	280.45	445.45	360.53	304.82	246.64	1218.96	997.76	686.47	734.75	312.36	321.6	360.98	415.85
988	HS31	10	Zm00001d025859	122.63	7.84	262.44	199.88	172.04	225.01	93.85	95.73	60.41	5.85	111.94	86.84	99.12	106.88	123.45	267.76	139.31	18.96	84.67	77.33	59.74	0	176.01	0	97.79	0	57.62	183.16	183.65	4.07	93.91	144.89	53.49	58.41	92.74	106.18	191.27	175.96	32.07	32.16	44.37	0	136.45	114.13	291.94	135.37
989	HS31	10	Zm00001d025860	18.07	28.98	13.07	22.65	4.38	26.99	29.43	34.73	14.82	127.6	18.39	32.45	36.33	55.97	25.21	23.48	83.27	255.79	39.08	1958.45	1413.92	32.35	3131.33	269.24	2389.11	124.24	1201.15	293.92	267.48	155.47	1685.3	1665.64	1908.04	1688.01	1826.89	1652.42	1850.44	1657.14	28.1	17.4	34.61	104.24	428.54	425.55	266.69	243.53
990	HS31	10	Zm00001d025861	7.28	0	13.4	14.56	12.88	23.11	48.27	43.96	20.77	0	15.54	25.21	82.01	1.64	0.77	3.71	8	0	0	0	0	0	0	0	0	0	0	9.25	6.25	0	0	0	0	0	0	0	0	0	1.19	0	0	0	35.37	1.26	2.65	0
991	HS31	10	Zm00001d025862	64.57	15.25	87.72	30.57	247.14	76.12	82.05	89.14	46.9	24.71	62.89	61.92	97.61	34.38	42.46	75.43	54.89	31.13	19.83	0	7.28	85.75	0	15.43	0	33.55	0	15.24	32.7	36.98	0	0	0	0	0	0	0	0.88	40.45	57.85	72.11	63.07	20.61	7.69	25.96	7.78
992	HS31	10	Zm00001d025864	78.15	74.06	146.1	127.24	66.29	155.04	109.02	106.38	76.78	71.7	84.37	115.32	292.78	72.56	75.99	77.46	71.95	49.75	21.06	0	0	4.61	0	0	0	0	64.46	36.5	38.79	10.48	7.69	9.12	0	14.51	0	0	5.61	17.35	15.49	47.16	21.76	0	62.38	23.88	87.45	39.09
993	HS31	10	Zm00001d025865	140.07	231.85	95.87	108.72	93.96	158.95	115.58	115.72	89.78	187	96.66	132.85	127.88	95.02	99.44	94.26	105.8	121.58	145.63	46.67	43.44	65.79	47.56	77.82	34.74	71.97	48.98	45.44	40.51	57.26	35.66	48.65	40.61	60.29	57.47	57.37	79.46	83.57	82.19	64.19	66.83	69.69	60.68	52	73.1	70.06
994	HS31	10	Zm00001d025866	577.87	1158.22	432.98	305.87	370.69	678.4	481.6	443.66	313.6	1030.2	504.1	481.61	216.83	471.41	466.08	744.9	527.44	662.28	1027.88	279.3	344.25	910.91	357.71	677.69	349.64	834.65	205.12	270.38	320.88	435.46	274.17	328.79	253.91	301.98	481.35	356.71	324.8	285.91	1065.76	791.71	632.67	1025.41	417.27	444.29	527.31	583.72
995	HS31	10	Zm00001d025867	207.59	339.45	189.95	144.73	245.78	162.15	250.07	259.84	146.63	322.54	174.98	246.11	226.34	268.8	249.05	268.21	251.32	160.15	236.02	58.85	96.73	232.38	45.35	263.38	62.18	457.32	131.26	147.15	177.72	258.19	116.58	51.41	101.5	197.82	54.75	91.34	82.9	90.65	248.2	255.72	190.11	405.73	215.38	205.25	132.09	131.34
996	HS31	10	Zm00001d025869	161.38	34.06	203.07	83.92	805.28	136.32	93.8	111.13	70.3	45.55	77.77	140.47	54.73	105.53	161.01	259.44	291.9	62.52	26.97	26.38	89.73	22	10.61	157.03	9.65	22.08	9.05	215.86	339.62	230.92	2.91	0	5.17	4.88	7.57	8.71	9.73	23.44	36.1	65.68	94.25	7.49	136.85	33.74	53.69	22.71
997	HS31	10	Zm00001d025870	4.43	6.96	2.8	2.6	5.75	5.01	3.41	4.06	3.35	6.12	5.3	3.88	2.05	2.24	2.43	3.6	3.73	4.86	9.18	4.3	3.73	8.03	7.51	3.8	3.62	6.67	2.12	1.45	0	3.77	3.85	2.98	1.3	3.76	7.22	4.24	4.96	3.93	9.42	6.75	7.06	7.39	4.35	5.9	3.93	5.23
998	HS31	10	Zm00001d025871	0.91	0	1.84	0.65	0	1.62	0	0.41	0.95	4.38	0	0	0	0	0	0.39	0.25	0	0	0	0	0	0	0	0	0	0	0	0	0	0	0	0	0	4.95	0	0	5.72	0	0	0	0	0	0	0	0
999	HS31	10	Zm00001d025872	0	0	0	0	0	0	0	0	0	5.46	0	0	0	0	0	0	0	0	0	0	0	0	0	0	0	0	0	0	0	0	0	0	0	0	0	0	0	0	0	0	0	0	0	0	0	0
1000	HS31	10	Zm00001d025873	970.96	2762.87	18.93	74.24	29.33	1318.35	343.1	140.61	257.77	2459.3	8.08	102.99	8.64	58.25	93.84	348.78	158.29	1911.66	260.48	0	0	162	0	0	0	4.89	0	0	0	0	0	0	0	0	0	0	0	0	226.15	176.23	228.16	53.58	4.89	0	0	0
1001	HS31	10	Zm00001d025875	11.15	7.26	11.56	9.76	17.69	6.02	12.65	14.77	9.12	10.76	6.76	10.49	9.83	12.3	14.73	25.02	41.88	25.06	4.63	22.3	13.68	19.94	13.05	3.49	25.24	3.89	43.35	39.41	19.08	7.42	28.61	23.98	29.12	21.46	19.53	13.69	11.02	8.98	11.08	19	30.63	3.48	44.95	32.58	19.54	21.92
1002	HS31	10	Zm00001d025878	0.29	0	0.18	0	0	0	0.38	0.44	0.15	0.05	0	0	0.38	0	0.08	0.06	0.19	0.12	0.38	0	0	0	0	0	0	0	0.34	0.5	0	0	0	0	0	0	0	0	0	0	0	0	0	0	0	0.11	0	0
1003	HS31	10	Zm00001d025884	0.19	0.31	0.56	0.59	0.94	0.37	0.67	1.1	0.49	0.49	0.61	0.48	1.01	0.42	0.36	0.97	0.65	0.46	0.6	0.31	0.34	0.56	0.2	0.75	1.04	0.6	0.55	0	0.19	0.44	0	0	0.55	0.52	0.25	0.5	1.29	0.87	0.59	0.43	0.61	0.73	0.5	0.62	0.48	0.19
1004	HS31	10	Zm00001d025886	1.43	0	0	0	5.69	0	0	0.32	0	0	0	0	0	0	0	0	0	0	0	2.17	0	0	2.35	0	0	0	0	0	1.94	0	0	1.49	0	0	7.61	2.27	23.66	8.89	0	0	0	0	0	0	6.84	1.8
1005	HS31	10	Zm00001d025887	26.45	8.34	35.4	55.91	16.38	8.91	76.68	101.98	40.15	21.28	31.19	33.17	52.35	36.91	55.53	110.34	150.96	42.24	39.69	256.19	226.51	36.89	223.88	40.52	286.45	25.36	620.32	114.88	86.08	40.27	653.65	559.18	628.95	715.1	516.38	388.57	465.59	475.91	74.42	40.79	35.95	36.76	277.26	305.32	209.26	248.17
1006	HS31	10	Zm00001d025888	0	0	0	0	0	0	0	1.48	0	0.51	0	0	0	0	0	0.86	0	0	1.42	0	0	0	0	0	0	0	0	0	0	0	0	0	0	0	0	0	0	0	1.61	0	0	0	0	0	3.54	0
1007	HS31	10	Zm00001d025889	0	0	0	0	0	0	0	0	0	0	0	0	0	0	0	0	0	0	0	0	0	0	0	0	0	0	0	0	0	0	0	0	0	0	0	0	0	0	0	0	0	0	0	0	0	0
1008	HS31	10	Zm00001d025891	59.51	94.21	41.78	31.23	40.04	63.18	40.92	44.73	30.7	71.12	40.57	37.77	24	44.24	44.81	64.14	53.79	40.69	70.6	26.71	36.44	72.21	22.28	69.69	44.76	78.94	37.69	59.71	67.45	73.91	31.07	39.06	28.14	27.87	19.61	25.55	19.73	19.51	96.24	88.61	56.96	64.31	40.98	41.67	32.46	35.63
1009	HS31	10	Zm00001d025892	161.56	126.38	171.04	242.67	86.27	305.18	195.42	184.81	127.96	84.12	136.19	114.67	195.87	69.18	81.91	91.53	89.89	41.95	162.45	1023.75	445.78	38.15	802.43	75.46	812.2	61.82	689.9	62.16	49.35	90.93	1485.52	1108.77	921.92	602.58	705.09	756.53	393.44	491.62	55.17	46.34	45.35	47.93	62.9	48.75	33.72	29.69
1010	HS31	10	Zm00001d025893	49.12	92.85	38.83	26.93	41.84	64.31	43.99	61.4	37.47	74.57	55.89	48.12	46.84	81	66.25	58.63	71.1	115.03	151.74	214.21	135.05	146.89	220.88	147.05	201.53	134.9	181.94	93.08	101.8	80.59	244.52	272.61	257.55	225.57	257.95	240.09	258.65	218.41	151.24	122.21	106.18	176.89	97.78	122.19	139.96	130.46
1011	HS31	10	Zm00001d025894	151.41	58.07	188.89	245.92	158.48	130.91	234.33	245.69	134.44	101.32	203.73	239.13	350.7	206.2	205.66	145.88	212.09	149.56	124.6	148.61	115.9	83.38	120	102.43	143.87	97.88	168.62	158.37	142.94	130.47	162.06	194.21	156.68	215.27	263.9	250.01	259.01	284.46	112.2	91.62	114.92	75.77	142.95	155.62	165.33	125.64
1012	HS31	10	Zm00001d025896	0	0	0	0	0	0	0	0	0	0	0	0	0	0	0	3.28	9.16	0	30.3	0	5.41	16.24	0	59.76	0	93.1	0	6.01	21.99	55.81	0	0	0	0	0	0	0	0	29.93	10.62	17.44	47.96	2.43	2.17	0	0
1013	HS31	10	Zm00001d025900	43.02	24.46	46.8	40.15	99.14	50.15	45.03	39.44	25.35	25.08	24.09	25.24	11.45	100.35	96.43	73.8	53.16	20.26	64.14	82.9	35.77	15.27	16.6	73.69	23.89	27.41	103.68	172.58	250.05	95.03	170.68	52.29	82.98	118.74	4.89	0	20.7	10.02	28.7	7.73	14.86	2.32	30.84	8.76	17.08	2.26
1014	HS31	10	Zm00001d025901	304.67	286.12	273.18	402.26	194.93	516.04	168.15	104.61	81.85	226.98	220.72	163.65	212.27	81.91	78.84	106.06	68	109.09	111.2	126.39	46.1	9.74	9.24	109.28	24.82	41.61	212.22	90.33	133.18	109.61	73.79	2.66	35.68	69.47	1.02	0	0	0	60.62	18.77	16.39	0	6.84	1.59	0	0
1015	HS31	10	Zm00001d025903	72.04	112.18	65.91	88.07	71.61	96.39	76.22	67.81	74.97	73.45	107.99	77.82	92.51	95.44	91.98	65.93	87.77	434.85	69.17	178.97	208.1	87.78	263.69	67.38	472.85	45.05	141.85	108.19	119.76	70.12	176.82	99.14	173.61	153.91	161.16	117.69	301.45	179.33	60.6	85.36	68.65	61.35	92.53	60	113.07	48.15
1016	HS31	10	Zm00001d025904	40.16	35.68	27.1	28.03	47.95	28.49	39.74	47.84	9.82	56.81	26.29	41.21	37.5	33.35	42.7	58.99	46.3	67.53	55.4	59.5	75.07	4.49	100.37	52.08	111.12	55.07	31.15	26.42	14.32	29.05	5.06	14.83	36.58	63.87	63.69	49.54	77.06	53.97	56.15	31.4	29.58	18.47	25.51	32.2	19.14	28.02
1017	HS31	10	Zm00001d025905	37.79	34.36	38.24	36.8	32.82	22.99	46.3	55.66	6.98	57.32	34.82	51.79	82.4	61.86	57.81	62.19	57.76	64.35	40.29	57.57	52.83	3.05	72.69	52.87	34.43	39.08	31.63	19.95	13.42	32.92	1.36	12.84	16.19	55.86	30.4	28.06	49.33	68.32	57.4	27.54	29.98	8.47	23.06	35.13	34.88	44.97
1018	HS31	10	Zm00001d025907	7.6	12.73	7.12	4.01	8.51	8.72	6.73	7.07	4.12	10.95	8.34	6.2	2.81	5.93	6.82	7.34	8	7.01	14.93	3.87	8.08	19.08	9.65	9.48	5.57	21.76	0	5.2	5.99	8.89	0	3.72	3.74	7.08	10.02	4.56	8.71	6.28	21.53	19.34	15.16	20.8	3.24	3.88	4.79	4.43
1019	HS31	10	Zm00001d025908	5.84	13.45	1.5	0	0.69	6.71	6.97	5.61	4.73	16.58	12.22	7.99	0	3.13	5.74	8.15	4.42	5.29	14.8	0	1.72	14.5	0	5.08	0	26.66	0	0	0	1.62	0	0	0	0	0	0	0	0	26.3	24.27	7.26	27.35	1.13	0	0	0
1020	HS31	10	Zm00001d025913	956.13	1622.54	545.82	282.36	338.51	1299.25	734.08	623	546.14	1198.82	721.51	649.77	196.26	386.04	465.08	811.68	588.89	795.09	2707.37	156.28	326.27	2651.91	128.23	1168.42	73.72	1756.86	139.88	343.69	410.54	1342.74	139.81	169.91	69.17	78.02	280.08	151.85	267.75	194.36	2810.32	2494.41	1122.35	1474.81	261.99	187.62	498.64	578.01
1021	HS31	10	Zm00001d025915	51.77	54.46	46.77	51.94	47	47.3	52.75	53.78	34.36	56.11	37.07	45.58	48.4	43.04	48.36	66.98	59.14	48.16	61.46	15.69	15.53	49.87	12.55	36.57	18.86	59.27	23.19	34.39	32.43	40.13	4.33	8.12	25.11	25.11	16.17	13.52	11.53	14.86	48.69	49.03	45.66	66.35	48.13	45.06	32.59	31.19
1022	HS31	10	Zm00001d025916	50.42	9.73	47.23	74.25	62.17	22.07	39.8	55.24	28.88	51.83	26.16	38.26	66.54	48.64	41.72	52.81	80.04	24.47	38.87	96.53	75.57	19.1	93.4	23.72	73.59	18.09	100.31	121.94	105.36	47.13	77.43	88.52	124.58	119.23	72	77.2	81.48	86.31	29.76	26.03	21.71	12.73	191.89	200.61	77.27	179.6
1023	HS31	10	Zm00001d025917	20.14	10.79	26.74	15.08	34.94	18.13	14.81	13.65	6.69	4.91	11.55	13.27	16.38	13.39	18.79	43.23	55.71	6.19	24.06	36.33	46.55	32.09	10.99	65.1	14.42	50.77	5.97	87.54	122.57	173.74	0	0	0	0	0	0	0	0	38.45	40.64	36.53	23.78	34.45	13.88	19.42	10.5
1024	HS31	10	Zm00001d025918	0	0	0	0	0	0	0	0	0	0	0	0	0	0	0	0	0	0	2.32	0	0	0	0	0	0	0	0	0	0	0	0	0	0	0	0	0	0	0	0	0	0	0	3.6	0	0	2.94
1025	HS31	10	Zm00001d025919	52.36	54.65	49.2	83.43	61.7	56.71	47.48	57.95	28.91	53.6	59.15	67.01	121.27	54.71	54.18	41.93	50.65	71.07	72.95	118.35	101.27	44.69	129.5	48.73	187.65	54.74	106.74	42.26	42.09	38.55	142.78	100.64	134.73	135.44	121.03	109.83	91.82	81.28	48.91	48.45	47.17	52.47	70.03	76.42	74.65	72.72
1026	HS31	10	Zm00001d025920	27.59	21.28	37.89	34.26	9.95	45.8	46.26	52.48	25.3	24.48	24.62	38.81	72.27	51.02	48.93	52.08	43.45	26.25	33.64	17.09	31.36	0	39.85	10.81	30.89	6.37	34.49	51.8	50.8	55.76	25.75	27.32	23.28	15.99	26.93	21.5	45	26.45	9.13	10.78	8.39	0	63.33	34.98	88.05	35.27
1027	HS31	10	Zm00001d025921	81.2	94.3	77.45	88.72	91.84	84.23	74.26	76.62	48.38	91.48	61.86	57.58	69.71	87.35	75.82	97.47	76.55	76.5	87.3	48.33	49.41	70.87	35.37	50.6	58.49	63.29	52.26	52.87	58.57	68.33	30.18	33.24	36.52	36.31	27.19	26.2	30.08	32.59	68.79	92.31	72.77	88.91	69.14	72.82	82.7	68.63
1028	HS31	10	Zm00001d025923	0	0	1.75	2.3	0	0	0	0	0	0	0	0	0	0	0	0	0	21.61	7.36	1132.58	1059.84	0	1491.75	7.41	2086.22	0	1976.24	679.05	210.78	0	1195.05	1191.24	1501.68	1837.75	1166.1	1192.49	1470.73	1186.62	0	0	0	0	2	37.04	4	0.88
1029	HS31	10	Zm00001d025924	0	0	0	0	0	0	1.36	0.32	0	0	0	0	1.84	4.86	3.82	14.89	34.21	60.92	73.93	0	9.24	38.65	33.35	194.22	174.23	297.16	212.99	200.77	255.72	704.8	75.56	81.59	178.2	271.99	119.05	82.19	316.42	183.08	71.07	72.32	9.26	10.48	408.57	395.75	201.72	118.51
1030	HS31	10	Zm00001d025930	0	0	0	0	0	0	0	0	0	0	0	0	0	0	0	0	0	0	0	0	0	0	0	0	0	1.78	0	0	0	0	0	0	0	0	0	0	0	0	1.08	2.48	0	0	0	0	0	0
1031	HS31	10	Zm00001d025933	11.53	3.09	28.42	15.54	2.33	16.91	39.25	44.27	22.48	0	34.89	32.89	67.82	62.91	50.16	50.47	68.08	22.23	10.94	6.16	2.71	3.9	23.98	1.47	14.76	0	21.97	37.55	39.2	13.56	22.19	20.91	7.68	15.66	23.15	15.41	39.97	62.33	18.54	33.41	26.42	0	88.22	80.94	262.52	157.57
1032	HS31	10	Zm00001d025939	150.8	127.26	171.61	129.93	166.97	127.65	178.85	189.98	114.7	108.58	153.59	142.83	153.16	162.81	177.02	214.8	269.08	155.75	244.43	62.94	86.37	247.67	25.16	218.8	30.35	271.4	29.33	65.54	177.1	189.19	28.06	45.06	37.14	29.22	35.55	37.7	40.7	54.79	244.46	231.65	186.01	216.23	123.57	99.16	153.75	143.27
1033	HS31	10	Zm00001d025940	17.48	14.14	20.18	22.88	20.97	16.59	24.61	23.82	12.64	16.55	21.77	20.86	31.17	33.74	31.25	24.69	33.67	16.98	15.83	27.21	23.67	14.89	34.48	12.8	32.08	13.59	28.22	18.96	19.96	17.58	38.61	23.88	38.47	44.28	29.76	29.67	36.36	32.17	15.36	15.94	24.44	16.2	33.66	44.73	32.04	37.6
1034	HS31	10	Zm00001d025941	57.34	57.4	85.58	101.5	72.39	50.4	73.42	83.27	45.44	66.8	73.85	69.44	119.53	77.89	80.27	67.48	65.27	47.37	52.46	33.97	31.52	38.43	31.71	37.93	34.71	50.99	29.88	14.53	34.6	28.75	54.95	35.57	55.19	65.29	48.9	42.34	53.87	55.43	46.74	54.05	40.05	45.28	75.93	86.17	84.89	83.47
1035	HS31	10	Zm00001d025944	0	0	0	0	0	0	0	0	0	0	0	0	0	0	0	1.81	0	0	117.01	0	0	21.68	0	0	0	31.66	0	0	0	0	0	0	0	0	0	0	0	0	142.12	94.62	0	0	6.39	0	0	0
1036	HS31	10	Zm00001d025947	0	0	0	0	0	0	0	2.04	0	0	0	0	5.7	3.9	6.03	9.36	33.51	3.6	0	0	7.54	0	6	0	44.14	0	80.13	43.31	28.35	14.01	55.77	77.04	60.26	55.71	71.96	20.44	67.86	19.99	0	0	0	0	101.75	84.59	75.09	52.4
1037	HS31	10	Zm00001d025950	59.47	36.33	64.42	51.3	96.68	42.7	72.97	81.6	45.65	48.75	67.78	74.72	68.25	71.32	70.99	83.61	90.38	54.56	37.3	38.57	42.17	51.35	10.6	75.98	34.21	76.39	36.31	95.7	85.21	92.03	37.67	32.74	38.98	53.98	34.93	26.1	26.53	37.13	39.56	33.91	60.63	46.66	82.07	90.36	42.6	59.67
1038	HS31	10	Zm00001d025951	192.81	192.67	175.46	203.25	354.08	199.82	169.6	175.01	109.68	203.83	176.81	218.55	105.73	175.59	212.98	313.52	320.67	187.93	145.76	227.61	272.41	180.81	228.43	370.9	184.04	232.03	77.48	340.74	391.83	340.1	77.33	52.92	92.3	74.06	97.44	82.77	64.15	66.31	158.18	166.17	278.84	169.76	178.34	126.54	249.04	220.42
1039	HS31	10	Zm00001d025953	44.96	26.85	63.58	46.67	41.04	40.44	73.11	85.88	43.75	39.63	69.07	59.27	78.81	121.9	105.58	98.15	97.41	51.34	114.89	131.68	102.3	172.95	126.67	81.59	65.02	93.88	242.42	187.07	172.66	132.14	321.65	316.01	115.02	182.6	80.48	156.86	121.1	163.47	153.16	206.47	122.39	91.78	106.26	164.75	188.16	231.13
1040	HS31	10	Zm00001d025955	0	0	0	0	0	0	0	0.22	0	0	0	0	0	2.72	1.35	0.51	0.46	0	1.01	0	0	1.88	0	0	1.27	2.66	1.53	0	3.6	2.9	0	0	0	5.17	1.55	2.59	1.33	4.61	1.27	0.8	0	4.6	7.13	11.2	10.06	10.32
1041	HS31	10	Zm00001d025958	1.52	3.67	0.63	2.2	0	1.22	1.72	1.05	0.72	2.07	0	0	0	0	0.44	11.44	2.7	19.67	80.78	1.75	5.14	115.34	0	37.56	0	93.81	0	8.08	2.11	18.72	0	0	0	0	0	0	0	0	182.72	176.42	38.85	40.06	18.26	7.17	23.24	4.07
1042	HS31	10	Zm00001d025966	79.67	52.12	115.55	70.46	185.85	61.91	71.15	71.29	41.93	59.8	80.54	69.14	47.72	61.14	70.49	81.27	53.16	61.52	48.15	42.58	43.57	80.24	19.25	133.64	33.5	86.18	16.42	46.92	83.05	142.46	4.82	3.71	6.6	11.4	11.84	5.84	7.64	11.44	64.49	61.04	80.49	90.58	20.49	14.6	31.66	15.09
1043	HS31	10	Zm00001d025967	103.48	9.68	212.41	153.71	192.17	69.61	112.96	125.65	79.86	21.58	116	89.39	131.91	141.69	123.35	87.68	107.71	26.3	27.32	341.59	146.81	43.36	120.82	37.04	360.99	36.2	183.78	71.5	51.54	41.95	178.43	104.75	185.52	81.51	70.61	58.25	69.47	58.08	61.39	40.49	61.58	61.15	247.07	231.99	151.77	84.13
1044	HS31	10	Zm00001d025973	19.32	23.81	18.82	22.33	26.31	8.83	18.47	17.67	10.67	37.19	23.21	22.45	17.36	17.99	23.07	25.87	22.52	30.4	13.22	14.24	6.37	63.76	9.16	36.07	4.64	39.39	0	11.53	8.09	29.68	0	0	3.05	7.37	12.1	5.93	21.78	28.8	33.78	40.54	61.71	57.71	11.18	6.15	18.2	16.76
1045	HS31	10	Zm00001d025977	85.29	115.3	69.51	128.98	47.9	50.98	117.82	112.68	58.95	119.46	55.39	105.14	125.14	90.94	72.89	45.03	63.12	93.07	120.76	259.47	194.72	41.2	207.43	22.95	163.05	21.29	403.76	109.53	43.69	22.29	311.79	387.53	319.11	585.22	451.06	385.77	597.6	782.76	71.05	73.62	95.17	9.04	265.9	347.02	326.38	453.04
1046	HS31	10	Zm00001d025983	0	0	0	0	0	5.81	14.13	18.17	6.18	2.42	17.76	39.76	8.3	28.79	33.57	69.74	50.04	7.02	3.21	0	0	10.74	0	4.52	0	1.71	0	0	0	0	5.66	2.8	0	0	1.9	0	0	4.82	9.43	15.11	19.05	1.69	2.37	0	0	0
1047	HS31	10	Zm00001d025984	405.42	373.18	356.71	895.04	197.02	175.13	163.25	135.85	84.59	256.8	183.02	259.56	319.28	69.12	80.46	68.19	67.09	112.41	175.39	36.42	41.49	67.83	43.9	53.33	37.78	40.94	26.3	45.38	23.71	38.31	26.43	39.75	21.31	33.71	63.2	41.41	82.76	104.42	123.59	70.48	56.46	27.82	24.91	18.12	61.22	39.65
1048	HS31	10	Zm00001d025985	6.47	4.03	4.11	9.45	4.53	5.24	4.49	4.57	1.51	5.2	3.78	5.61	3.2	3.94	1.33	5.51	1.19	8.06	5.27	0	0	16.55	0	0	0	6.23	0	0	0	2.05	0	0	0	0	0	0	0	0	6.93	10.84	12.63	15.06	1.22	1.99	6.35	8.55
1049	HS31	10	Zm00001d025988	34.05	19.88	47.98	56.01	56.13	33.11	46.49	48.05	24.05	21.99	44.2	42.69	69.37	37.92	35.36	35.66	50.98	23.02	33.41	52.51	53.08	22.01	109.6	16.62	55.32	14.4	48.9	38.31	29	23.18	95.45	104.36	69.42	67.13	122.27	116.34	104.56	108.47	20.69	17	25.56	15.82	42.61	59.93	96.5	112.27
1050	HS31	10	Zm00001d025991	100.06	182.03	46.34	89.09	37.77	100.93	58.6	43.33	32.84	159.59	31.49	39.94	28.57	45.99	51.67	103.55	119.97	133.28	166.69	3.36	25.12	186.1	4.29	122.74	5.34	103.85	31.61	56.09	91.6	78.49	70.32	115.29	56.66	77.2	80.27	106.64	99.9	90.68	87.34	109.71	158	142.94	260.4	417.84	418.49	547.55
1051	HS31	10	Zm00001d025996	21.71	30.34	18.33	10.47	23.96	22.75	15.83	18.03	12.61	22.58	25.2	15.47	8.85	14.45	12.21	15.75	13.82	15.22	30.93	6.26	11.26	32.51	5.85	24.03	7.7	24.54	1.89	7.14	12.43	18.27	21.13	36.85	11.99	10.22	11.59	9.2	10.14	7.79	35.8	26.53	22.98	22.22	7.09	7.23	11.99	11.94
1052	HS31	10	Zm00001d025997	64.84	46.8	67.73	60.38	146.37	78.88	74.92	77.73	51.34	49.29	122.69	64.91	31.78	69.98	67.94	86.73	70.63	51.95	88.66	13.42	36.04	302.86	3.28	141.95	6.8	164.34	0	33.91	61.25	108.18	9.64	5.54	4.43	4.15	7.96	6.15	4.43	5.64	124.44	142.08	161.39	169.34	10.61	2.74	27.73	6.63
1053	HS31	10	Zm00001d025998	110.47	122.29	138.88	121.68	145	114.29	95.74	92.92	67.48	113.35	101.26	80.51	73.15	99.3	96.92	141.42	109.12	127.61	108.41	46.69	39	96.37	27.73	66.97	42.25	88.22	34.72	60.5	79.54	88.56	54.49	31.24	39.28	42.96	39.72	49.02	71.67	62.28	99.37	97.83	100.99	118.35	89.66	89.06	84.71	86.81
1054	HS31	10	Zm00001d026000	67.71	79.8	59.89	73.13	72.5	76.4	73.18	82.08	48.73	80.93	69.74	76.45	89.77	100.06	86.39	80.53	90.81	100.44	88.27	79.43	61.56	80.49	75.79	66.98	68.22	70.43	79.52	46.29	53.76	64.41	103.01	110.66	89.76	92.89	87.55	89.9	77.2	78.92	82.65	79.13	84.96	74.6	81.85	100.82	74.21	85.61
1055	HS31	10	Zm00001d026004	5.37	8.53	0	0	0	7.68	10.32	9.06	4.88	6.16	3.88	5.03	3.29	5.88	1.03	3.83	2.86	0	0	0	0	0	0	0	0	0	0	0	0	1.97	0	1.76	0	0	0	0	0	0	1.4	3.48	15.73	0	0	0	0	0
1056	HS31	10	Zm00001d026005	0	0	0.88	1.43	0	0	3.92	7.27	4.4	1.05	2.74	6.13	8.11	5.02	5.4	5.08	8.12	2.7	0	0	0	0	0	1.44	0	3.27	0	0	12.07	26.18	0	0	0	0	0	0	0	0	1.68	0.89	1.53	0	0	0	2.07	0
1057	HS31	10	Zm00001d026015	1430	2956.72	899	254.85	357.69	1952.68	1470.59	1122.69	1067.72	2232.52	1269.47	1304.46	251.72	607.33	686.38	1383.31	825.63	911.52	3229.29	28.64	188.47	3528.03	0	1175.94	4.54	1856.63	32.41	160.91	179.15	1536.95	0	6.29	0	0	2.93	0	0	6.86	3706.49	3217.84	1326.68	1558.36	263.85	117.11	281.88	271.85
1058	HS31	10	Zm00001d026017	0	0	1.26	3.01	0.75	2.77	2.24	2.51	0	0.75	1.25	1.23	2.57	14.08	13.89	5.08	9.2	4.16	1.98	0	0.78	0	4.3	1.95	0	1.21	0	0	0	0	32.35	39.64	2.82	3.48	35.75	35.53	15.17	15.27	0.56	0.82	1.72	0	10.36	37.96	27.86	31.51
1059	HS31	10	Zm00001d026018	154.51	177.08	293.37	371.78	145.09	307.38	267.93	222.22	138.41	235.81	308.55	334.08	530.14	155.82	151.5	118.72	128.4	123.88	164.44	90.21	89.07	70.56	25.14	100.21	12.9	90.27	40.93	146.12	167.68	190.47	47.87	85.42	22.56	68.51	59.8	65.65	54.15	102.74	115.15	106.76	72.06	58.13	76.21	111.06	76.77	85.85
1060	HS31	10	Zm00001d026020	12.95	20.46	9.28	8.45	10.56	13.52	11.77	9.66	9.98	15.95	12.46	11.23	6.08	9.58	12.07	13.9	16.97	33.6	29.76	22.39	25.53	27.86	10.53	40.89	17.13	41.24	19.52	27.26	30.48	29.73	8.74	6.17	20.26	16.61	13.24	14.61	12	7.81	28.24	22.67	22.34	41.59	25.04	32.44	24.97	31.2
1061	HS31	10	Zm00001d026021	0	0	0	0	0	0	0	0.72	0	8.31	0	0	0	0	0	0	0.96	0	1.31	0	0	0	0	7.93	0	6.09	0	0	0	0	0	0	0	0	0	0	0	5.31	7.14	0	0	0	2.75	10.03	0	1.74
1062	HS31	10	Zm00001d026022	123.61	248.25	79.6	68.01	59.9	133.3	84.87	87.49	57.79	174.83	103.68	78.71	46.99	87.48	93.75	90.21	88.07	119.78	196.91	28.65	47.08	134.05	24.53	83.17	46.06	133.65	34.49	41.16	46.13	51.81	14.86	15.57	27.82	38.02	24.23	23.22	21.26	22.94	205.38	152.14	94.36	132.39	60.34	65.47	59.64	69.61
1063	HS31	10	Zm00001d026023	2.29	5.46	1.96	2.78	2.51	5.32	2.2	2.14	2.17	6.31	3.5	4.23	4.13	1.97	2.3	2.9	2.01	5.44	8.71	0	1.46	6.33	0	9.28	0	7.62	0	1.9	2.25	6.89	0	0	0	0	0	0	0	0	4.21	4.19	4.92	6.19	8.56	0.44	5.29	1.04
1064	HS31	10	Zm00001d026025	90.89	133.72	92.46	69.95	64.18	98.59	83.05	89.88	55.22	126.54	79.45	64.97	62	114.81	101.06	108.97	99.37	124.27	177.75	58.03	104.09	127.46	69.95	169.13	29.43	117.06	43.43	61.88	89.62	97.42	87.72	118.1	71.54	100.58	147.57	132.44	117.94	125.48	163.77	114.95	105.8	113.25	102.03	109.67	141.9	149.8
1065	HS31	10	Zm00001d026026	26.99	14.51	39.95	36.53	34.43	22.13	31.21	35.92	22.93	14.02	27.66	20.39	30.4	37.78	35.99	37.38	25.62	56.93	28.73	18.38	14.71	69.67	20.39	41.07	44.17	38.83	39.4	11.32	26.13	58.47	84.11	85.14	40.33	52.27	60.1	62.33	55.94	69.28	23.78	31.64	64.13	34.3	43.74	44.38	87.31	91.44
1066	HS31	10	Zm00001d026028	56.26	63.26	86.57	71.29	41.73	104.9	77.29	89.64	48.78	45.86	29.6	19.71	71.98	75.23	31.72	27.36	38.39	52.1	59.68	0	0	0	0	0	0	0	23.16	50.51	43.49	28.61	0	0	0	0	0	0	0	0	6.49	24.6	0	0	232.41	60.54	130.8	6.96
1067	HS31	10	Zm00001d026029	42.74	20.43	30.01	0	0	12.82	56.31	62.95	28.28	0	0	0	4.69	26.92	15.63	3.56	93.99	14.83	19.35	0	0	0	0	7.03	0	0	0	0	40.3	49.74	0	15.54	0	0	0	0	0	0	6.92	0	0	0	34.17	0	21.66	17.26
1068	HS31	10	Zm00001d026030	74.34	82.26	83.02	92.57	94.57	77.67	100.95	111.8	59.79	81.15	89.12	88.41	110.21	104.75	99.53	93.85	126.2	75.2	91.27	97.43	76.7	97.2	106.14	86.92	104.53	106.67	66.26	63.53	84.13	98.07	89.86	106.87	118.42	115.11	87.41	81.76	85.85	82.7	97.73	81.81	95.27	125.02	159.84	186.09	107.29	120.72
1069	HS31	10	Zm00001d026031	61.45	56.69	45.28	48.13	59.51	69.37	64.33	78.57	47.68	75.68	72.55	67.69	78	71.26	66.38	91.34	69.78	76.44	72.84	0	22.56	91.42	54.05	57.44	34.95	52.97	41.02	0	16.35	40.49	36.15	19.98	64.94	55.21	42.91	39.3	65.05	44.73	57.58	89.35	88.16	79.12	93.08	81.3	94.03	88.55
1070	HS31	10	Zm00001d026035	58.53	86.62	50.22	67.74	42.26	67.67	73.66	84.42	58.43	78.01	53.72	69.12	76.39	99.05	97.07	67.88	64.18	41.3	3.17	0	0	0	0	0	0	0	0	0	0	0	0	0	0	0	0	0	0	0	10.94	11.27	13.6	0	0	0	0	0
1071	HS31	10	Zm00001d026036	12.2	7.45	16.73	11.16	20.78	7.13	30.4	35.61	16.11	5.61	23.56	29.09	62.25	60.16	48.29	34.63	47.83	13.72	96.23	35.67	42.04	179.16	55.98	66.63	64.26	143.4	76.57	141.87	141.91	50.33	136.26	96.7	102.58	106.45	119.73	117.67	129.53	129.91	167.14	171.75	83.43	121.59	162.12	196.21	177.41	183.26
1072	HS31	10	Zm00001d026037	0	0	0	0	0	0	0	0	0	0	0	0	0	0	0	0	0	1.07	0	0	0	0	0	0	0	0	0	0	0	0	0	0	0	0	0	0	0	0	0	0	0	0	0	0	0	0
1073	HS31	10	Zm00001d026038	6.8	12.04	4.22	3.01	5.03	11.47	5.86	5.18	4.45	12.45	9.31	5.32	0.63	2.63	3.16	5.02	3.56	4.82	21.21	0	1.02	16.86	0	6.74	0	22.49	0	0	0	1.13	0	0	0	0	0	0	0	0	24.87	19.64	6.39	18.58	0.94	0.19	0.96	2.24
1074	HS31	10	Zm00001d026039	2.94	1.1	1.73	3.81	2.27	4.69	1.65	2.42	0.53	2.35	0.48	1.15	1.55	3.31	2.83	4.51	4.43	15.06	7.64	0	0	15.69	0	1.82	0	4.5	0	2.06	0	1.19	0	0	0	2.76	1.18	4.7	0	2.84	4.35	6.9	9.93	16.76	8.35	9.26	17.79	19.33
1075	HS31	10	Zm00001d026046	0	0	0	0	0	0	0	0	0	0	0	0	0	0	0	1.35	0.4	0	14.9	0	0	48.31	0	0	0	2.45	0	0	0	0	0	0	0	0	0	0	0	0	20.61	43.73	12.83	9.35	1.15	0	0	0
1076	HS31	10	Zm00001d026050	54.22	35.5	56.11	36.95	45.73	44.88	67.81	77.39	47.44	20.2	32.74	36.15	60.23	47.11	44.85	41.32	66.61	55.64	20.79	34.49	29.75	46.76	36.09	51.74	29.49	43.07	86.19	122.39	183.65	210.59	147.69	133.97	18.23	21.45	28.01	28.15	47.95	47.39	34.14	59.29	58.94	21.03	110.88	62.25	103.91	70.75
1077	HS31	10	Zm00001d026051	48.48	85.81	31.38	52.77	20.77	65.95	41.4	38.85	32.81	69.3	35.76	39.86	18.04	30.86	31.94	45.82	35	52.25	149.89	15.94	35.92	132.18	14.06	100.63	21.9	133.85	16.94	24.19	34.14	98.01	7.03	7.84	19.51	11.97	9.41	9.44	10.43	6.47	105.51	97.07	102.44	112.52	23.4	19.65	33.28	23.64
1078	HS31	10	Zm00001d026055	6.92	6.74	15.21	19.97	6.28	14.52	19.55	25.88	13.98	6.04	16.99	15.91	29.7	19.3	19.52	12.38	9.2	11.72	16.31	13.95	15.33	26.92	16.11	1.99	17.15	7.85	10.63	32.49	31.22	10.25	17.34	20.51	0	8.1	12.36	16.96	11.5	16.55	16.9	30.86	23.56	6.97	15.71	9.63	13.95	11.92
1079	HS31	10	Zm00001d026056	17.01	5.04	80.11	63.81	10.55	27.4	83.62	122.99	31.97	6.37	42.46	65.13	216.18	73.58	81.52	63.67	64.17	210.52	59.34	743.1	1038.91	18.51	3025.74	174.55	640.77	47.66	123.14	500.49	432.32	239.18	154.77	94.91	39.86	16.24	302.38	121.95	296.91	108.25	31.36	29.15	20.75	15.47	34.81	144.87	88.35	55.72
1080	HS31	10	Zm00001d026057	0	0	0	0	0	3.26	0	0.22	0	0	0	0	0	0	0	0.33	0	0.39	3.45	0	3.77	5.35	5.76	4.04	3.36	4.97	6.17	3.98	9.61	7.28	5.43	4.97	3.69	4.84	1.22	4.59	3.61	3.77	1.44	7.81	6.84	2.44	14.38	14.1	11.89	14.01
1081	HS31	10	Zm00001d026060	41.36	11.51	167.91	130.14	36.48	158.73	62.13	43.36	25.24	31.49	134.94	78.41	178.01	37.63	38.74	14.09	17.95	4.97	47.53	21.21	27.54	0	5.76	28.48	7.13	11.3	29.05	96.59	142.96	256.48	7.75	7.52	0	2.5	1.79	0	12.49	6.34	19.38	36.22	8.92	0	129.23	16.65	61.43	9.7
1082	HS31	10	Zm00001d026061	3.55	6.05	7.65	6.58	0	0	5.7	5.8	4.44	7.68	6.03	6.11	5.56	6.4	4.13	5.64	9.98	0.56	9.61	4.95	3.92	10.06	0	3.47	0	6.2	0	7.07	13.31	7.49	0	0	0	0	0	0	0	0	13.69	13.57	7.86	1.99	1.42	0.94	9.17	5.24
1083	HS31	10	Zm00001d026063	10.89	26.34	7.3	2.7	4.82	14.18	10.29	10.03	8.15	24.54	22.4	13.61	1.91	9.48	10.5	15.68	8.4	9.45	49.75	0	0.83	144.57	0	13.73	0	51.15	0	0	0	7.17	0	0	0	0	0	0	0	0	102.8	103.82	61.08	112.67	4.8	0.38	0	0
1084	HS31	10	Zm00001d026064	30.07	20.01	31.55	22.26	65.34	34.73	32.61	37.83	25.56	19.84	30.79	32.4	33.96	32.8	32.93	25.69	36.22	27.01	31.76	21.24	42.67	44.72	9.08	38.17	8.93	38.01	15.08	43.62	61.49	61.4	23.31	35.65	30.16	30.63	26.11	32.05	47.55	53.55	26.57	32.93	43.82	42.42	58.11	73.57	58.15	50.34
1085	HS31	10	Zm00001d026066	8.41	16.31	0	0	0	1.72	9.85	7.97	7.6	20.77	6.16	12.69	0	5.2	4.44	5.66	5.15	2.83	0	0	0	0	0	0	0	0	0	0	0	0	0	0	0	0	0	0	0	0	0	0	0	0	0	0	0	0
1086	HS31	10	Zm00001d026067	5.97	11.64	3.25	4.61	0.59	2.23	25.56	28.97	14.19	14.91	12.6	20.43	48.9	9.77	12.63	32.63	43.03	22.58	4.42	3.33	0	11.69	0	1.33	0	8.55	1.31	2.19	0	0	0	0	0	1.66	0.68	0	0	1.26	12.95	6.4	1.08	7.14	3.72	0	0	0
1087	HS31	10	Zm00001d026068	12.7	35.31	4.21	4.52	0	11.45	6.09	5.05	5.56	38.27	2.01	5.42	5.04	0	0	13.31	11.7	81.34	333.39	12.57	44.81	131.53	1.72	362.68	8.67	631.42	6.5	39.77	68.95	428.49	0	0	0	0	0	0	0	1.09	233.6	155.22	45.97	174.93	56.17	46.45	32.73	10.83
1088	HS31	10	Zm00001d026079	164.34	192.4	163.19	203.79	130.42	172.62	159.02	171.16	101.05	186.44	145.94	188.89	134.74	112.65	117.93	136.99	129.18	367.49	223.24	290.43	297.38	126.52	144.88	346.76	411.29	175.69	219.57	368.32	265.57	357.9	235.85	159.61	153.67	119.43	223.18	205.07	237.77	214.64	161	120.79	204.75	91.75	238.81	141.33	326.01	216.18
1089	HS31	10	Zm00001d026084	180.62	156.05	206.36	207.51	155.15	104.26	103.95	112.6	59.08	126.11	72.8	81.42	75.67	67.96	64.72	162.04	137.52	197.12	100.82	114.77	243.08	156.08	43.64	362.64	40.85	221.89	30.38	910.74	1051.47	981.29	9.96	12.48	0	2.79	5.8	0	9.91	16.03	115.82	161.36	182.12	126.04	76.88	26.5	212.44	24.58
1090	HS31	10	Zm00001d026088	1.21	2.61	4.22	3.23	0	3.77	3.85	3.68	2.21	2.76	10.52	6.87	0.36	3.76	4.21	5.65	6.02	3.74	2.14	0	0	2.18	0	0	3.25	0	0	0	0	0	0	0	0	0	0	0	0	0	5.25	2.35	11.55	6.08	0	0	0	0
1091	HS31	10	Zm00001d026091	119.35	118.49	124.95	134.3	111.3	112.57	133.7	141.19	92.89	114.84	114.23	118.96	150.66	110.83	116.67	106.18	122.04	113.42	93.24	108.28	89.99	67.62	106.51	82.12	151.07	90.71	121.59	68.69	93.18	95.46	100.04	114.18	91.8	110.42	93.82	95.3	135.78	123.95	70.45	68.6	77.29	101.65	133.65	132.11	111.16	108.65
1092	HS31	10	Zm00001d026094	0	1.21	0	0	0	4.37	3.81	6.55	5.25	2.75	0	0	1.98	8.76	8.65	10.37	9.28	18.33	31.57	11.3	25.08	29.27	59.82	47.51	42.02	21.98	21.35	9.28	23.84	14.22	0	7.7	57.32	12.66	15.18	0	39.19	1.95	19.96	33.9	34.54	18.33	167.74	19.8	14.2	0
1093	HS31	10	Zm00001d026096	19	7.6	31.71	2.43	36.95	41.86	26.03	37.24	15.73	9.54	24.19	24.16	47.89	44.18	31.99	20.78	26.01	17.86	18.6	26.56	20.56	18.18	33.73	1.5	11.75	0	32.53	12.76	20.63	16.71	36.79	31.96	0	0	4.41	6.8	7.08	12.64	17.57	50.3	31.82	3.14	78.27	30.82	71.36	59.47
1094	HS31	10	Zm00001d026104	11.94	23.08	12.61	5.92	12.92	15.92	10.59	10.35	5.66	18.44	9.38	9.25	4.34	12.65	10.79	17.55	18.87	16.57	20.58	0	2.64	16.8	2.83	8.88	0	16.17	0	6.75	0	12.69	0	0	0	0	4.03	7.3	7.8	6.99	15.32	15.59	16.91	15.4	12.25	11.88	14.39	20.06
1095	HS31	10	Zm00001d026106	0	0	0	0	0	0	0	0	0	0	0	0	0	0	0	0	0	0	1.23	0	0	1.15	0	0	0	0	0	0	0	0	0	0	0	0	0	0	0	0	4.32	3.85	1.08	4.97	0.72	0	0	0
1096	HS31	10	Zm00001d026109	0	0	0	0	0	0	0	0	0	0	0	0	0	0	0	0	0	0	0	0	0	0	0	0	0	0	0	0	0	0	0	0	0	0	0	0	0	1.92	0	0	0	0	0	0	89.74	0
1097	HS31	10	Zm00001d026113	6.52	9.11	7.75	6.27	0.77	10.33	14.47	16.07	6.5	10.35	9.63	13.86	25.59	18.3	14.59	10.64	8.63	5.5	21.53	87.51	88.91	12.7	134.88	68.74	107.84	62.08	195.7	75.08	96.47	156.51	205.12	173.13	141.73	103.06	98.6	79.64	101.85	118.48	23.12	20.5	11.51	5.42	6.99	9.62	8.69	8.97
1098	HS31	10	Zm00001d026119	74.02	64.01	82.72	57.96	57.84	60.53	79.01	93.77	60.02	65.31	65.13	62.97	65.97	73.69	74.91	98.26	78.14	71.3	84.41	76.74	65.39	72.02	53.93	84.75	75.96	93.55	128.86	145.14	129.08	147.68	133.09	94.49	61.81	51.5	54.16	44.75	43.96	52.54	97.03	87.56	70.77	96.03	76.38	58.7	59.93	88.26
1099	HS31	10	Zm00001d026120	3.51	2.57	4.8	0	11.31	10.9	5.91	7.3	3.95	8.38	10.91	4.74	4.33	6.95	8.14	4.58	4.33	1.57	4.5	1.14	0.9	8.11	0	0	4.34	2.79	0	4.13	11.6	1.7	0	0	0	0	0	0	0	0	3.52	6.7	6.76	9.07	3.18	1.74	0	0.5
1100	HS31	10	Zm00001d026121	63.1	67.08	68.78	69.09	33.99	73.46	84.24	96.39	61.97	36.6	56.21	66.65	106.8	68.73	60.36	65.91	70.56	56.13	69.33	119.07	96.53	44.92	135.82	42.94	141.16	36.56	232.41	89.92	83.21	52.49	338.66	286.32	107.75	95.09	125.94	116.3	140.68	151.4	50.54	55	61.88	26.43	62.66	73.83	83.14	126.31
1101	HS31	10	Zm00001d026122	50.84	83.91	39.94	44.81	44.35	55.26	46.72	45.32	30.42	61.73	38.09	45.28	30.22	34.11	36.61	40.72	41.3	48.12	65.18	40.7	47.28	38.75	43.64	57.84	62.76	79.63	26.7	37.31	43.54	48.79	12.48	19.47	22.98	27.58	26.09	25.74	25.63	20.86	47.85	45.17	35.83	51.79	29.75	28.21	28.96	23.33
1102	HS31	10	Zm00001d026124	105.18	65.28	129.59	151.03	93.36	96.29	122.68	120.82	83.67	76.41	98.31	92.57	121.26	108.53	94.23	114.66	101.66	89.73	127.92	113.92	111.96	59.05	129.31	88.77	134.07	70.61	100.96	114.84	109.03	85.49	103.63	110.52	115.49	105.7	152.55	136.91	158.48	151.99	66.04	60.55	67.8	73.57	119.67	115.39	116.12	131.83
1103	HS31	10	Zm00001d026127	2.41	3.94	1.33	5.08	3.87	3.73	2.7	2.64	2.15	4.29	2.61	3.08	1.53	0.38	0.79	0.11	0.37	0.63	1.69	3.28	3.86	1.04	3.75	1.23	4.87	6.19	0	0	0.99	4.14	0	0	4.34	2.14	2.26	0.85	1.03	2.33	0.42	0.31	1.4	0.87	2.02	2.15	0	0.55
1104	HS31	10	Zm00001d026129	53.39	119.32	60.91	13.98	40.9	90.39	63.52	50.99	46.85	126.08	105.72	56.18	5.61	26.49	37.96	67.19	28.76	16.75	139.72	0	5.29	170.05	0	42.9	0	111.15	0	0	0	5.55	0	0	0	0	0	0	0	0	174.3	139.73	49.97	157.58	4.78	0	0	0
1105	HS31	10	Zm00001d026132	0	0	0	0	0	0	0	0	0	0	0	0	0	0	0	0	0	0	0	0	0	0	0	0	0	0	0	0	0	0	0	0	0	0	0	0	0	0	0	0	0	0	0	0	0	0
1106	HS31	10	Zm00001d026139	34.19	0	55.91	0	198.26	41.47	57.61	52.49	37.44	0.92	59.19	45.17	72.97	27.74	25.59	25.1	14.82	5.61	31.58	67.39	41.27	41.7	58.36	55.08	52.67	31.02	83.58	18.47	9.17	84.66	35.21	18.22	44.25	26.4	23.4	13	10.48	6.49	29.73	38.88	66.88	20.34	43.49	29.9	24.93	20.98
1107	HS31	10	Zm00001d026143	19.09	32.48	35.23	21.21	25.31	26.13	38.53	35.61	19.9	37.01	34.26	33.99	24.54	38.93	42.81	33.75	39.81	22.89	39.27	24.15	26.66	52.58	30.11	33.84	26.02	59.2	3.86	25.19	29.48	28.8	28.02	15.37	20.42	26.47	21.45	25.52	19.73	26.2	58.6	67.23	37.41	48.01	23.14	26.11	32.07	31.39
1108	HS31	10	Zm00001d026144	120.13	131.85	88.64	162.16	116.91	130	89.08	92.63	65.94	139.44	95.28	106.76	98.07	96.89	105.18	79.25	103.96	142.9	141.07	180.85	178.49	53.58	271.87	65	166.91	61.33	94.57	97.79	50.55	36.2	100.18	107.67	109.89	108.39	181.78	162.12	189.17	177.7	71.65	85.23	71.26	61.92	114.23	116.35	175.72	156.62
1109	HS31	10	Zm00001d026148	6.8	7.84	7.87	4.48	14.24	9.05	6.52	7.54	3.69	10.89	7.83	4.16	6.67	7.28	7.05	8.64	11.17	21.32	49.16	785.69	618.56	54.29	520.69	181.15	1491.16	106.75	395.17	239.25	183.98	145.38	169.63	106.67	395.9	193.07	236	145.91	145.35	105.65	48.5	39.96	42.7	70.5	35.23	53.29	30.1	30.28
1110	HS31	10	Zm00001d026150	8.98	11.75	4.04	9.9	1.22	4.46	3.84	3.52	2.69	14.31	4.28	7.43	2.53	2.83	2.89	3.55	3.28	3.25	8.33	0	0.4	10.59	0	3.32	1.25	6.24	0	0	0	0.91	0	0	0	0	0	0	0	0	10.16	7.39	7	9.65	0.44	0.29	0.51	0
1111	HS31	10	Zm00001d026154	168.49	46.33	261.44	164.25	184.76	98.73	235.6	389.11	142.81	128.06	133.09	175.39	182.47	217.96	184.56	137.35	190.09	119.42	97.18	386.96	255.13	37.71	596.05	33.1	152.92	16.69	168.73	80.53	16.02	16.17	512.99	637.81	221.2	245.94	1052.47	1084.44	658.24	766.21	73.29	109.3	123.44	38.9	235.56	226.84	319.67	264.61
1112	HS31	10	Zm00001d026156	53.45	84.83	20.03	20.43	3.87	6.64	56.73	52.06	56.32	56.56	116.2	80.41	33.67	4.35	8.48	37.37	32.15	23.72	30.55	332.12	191.23	125.43	329.21	23.17	225.79	39.71	183.96	13.68	11.63	47.74	392.89	443.6	148.15	83.55	625.87	539.21	619.66	1132.62	30.8	142.82	406.71	8.66	16.54	21.97	56.87	46.78
1113	HS31	10	Zm00001d026158	70.79	102.91	51.45	54.95	64.79	63.28	63.69	62.97	44.44	93.66	48.67	78.86	51.28	61.88	64.36	82.32	69.5	91.44	86.15	156.44	106.35	86.74	175.66	86.41	127.49	62.86	113.65	65.44	81.7	87.17	201.05	274.22	119.36	100.17	154.51	174.86	94.69	129.24	69.48	75.52	93.8	69.96	59.43	55.64	88.93	102.39
1114	HS31	10	Zm00001d026160	0	0	0.96	0	0	2.91	1.83	7.32	4.44	0	6.58	1.58	0	1.3	2.01	31.17	2.2	31.05	1422.71	3768.04	4131.95	611.86	96.53	7865.91	81.18	4483.61	0	1903.56	2890.45	7072.9	0	0	0	0	0	0	0	0	1144.47	905.66	617.85	1927.83	40.47	7.69	0	0
1115	HS31	10	Zm00001d026161	3.83	8.15	3.86	4.48	1.77	5.57	7.15	8.51	3.89	11.57	4.89	8.1	2.78	6.05	6.96	10.53	8.46	14.19	9.54	27.4	21.9	15.81	44.79	14.86	38.78	13.38	9.25	4.11	4	7.31	4.64	1.89	5.88	0	19.25	13.95	16.41	7.17	11.92	14.79	12.1	20.51	4.5	8.37	8.37	9.98
1116	HS31	10	Zm00001d026165	176.87	231.06	126.54	212.46	137.79	161.71	137.42	131.45	94.13	220.42	99.82	154.26	136.86	85.34	86.45	115.85	113.16	152.24	104.78	65.59	72.08	68.43	103.1	75.79	72.31	60.84	69.84	67.55	64.45	72.86	69.73	63.17	65.61	76.89	99.39	83.2	104.29	84.08	81.4	78.44	106.98	57.36	134.88	114.95	134.4	111.07
1117	HS31	10	Zm00001d026175	0	0	0	0	0	0	0	0	0	0	0	0	0	0	0	0	0	0	0	0	0	0	0	0	0	0	0	0	0	0	0	0	0	0	0	0	0	0	0	0	0	0	0	0	0	0
1118	HS31	10	Zm00001d026176	106.73	109.33	102.42	103.86	157.75	120.45	92.69	109.6	63.12	114.57	95.06	98.94	76.23	110.6	110.77	119.99	145.74	135.43	107.16	59.25	81.59	112.46	65.86	115.83	74.44	94.39	59.04	88.59	117.17	147.73	45.82	71.04	50.79	56.71	60.31	66.36	64.05	63.36	79.65	103.51	132.73	101.74	137.3	117.89	95.48	83.1
1119	HS31	10	Zm00001d026180	0	0	0	0	0	0	0	0.37	0	0.42	0	0	0	0	0	1.27	3.42	3.93	0	0	0	0	0	0	0	0	0	0	0	0	0	0	0	0	0	0	0	2.59	0	1.46	0	0	1.49	5.24	16.49	11.65
1120	HS31	10	Zm00001d026187	28.21	55.86	32.42	13.92	25.99	11.34	25.04	18.51	14.87	38.96	18.69	17.07	14.43	27.04	23.37	35.88	39.58	35.53	26.15	3.95	13.78	36.79	0	17.48	18.39	27.36	34.41	40.06	60.11	57.99	56.06	94.52	0	18.66	5.84	15.58	0	10.25	36.42	40.99	28.23	38.83	20.1	20.63	18.09	20.73
1121	HS31	10	Zm00001d026189	40.47	63.96	41.41	32.69	72.91	27.35	36	32.83	22.74	70.68	30.75	47.07	29.07	29.32	34.54	47.54	31.55	88.63	37.92	0	9.47	73.45	3.05	21.95	4.63	24.09	0	3.58	13.07	8.99	0	0	0	0	1.44	0	0	3.75	39.7	64.24	51.98	26.6	9.28	1.54	4.02	3.39
1122	HS31	10	Zm00001d026190	134.83	86.54	167.71	173.87	227.27	53.78	141.43	133.97	76.66	78.85	126.25	140.84	170.3	94.43	88.05	77.35	111.34	56.88	47.12	29.47	54.89	21.97	40.69	31.36	54.55	81.16	36.63	50.58	77.06	67.41	0	9.85	23.1	54.65	17.48	8.75	28.41	12.52	42.73	54.68	23.03	50.59	33.9	71.46	18.23	7.73
1123	HS31	10	Zm00001d026192	18.87	33.54	16.94	14.05	26.86	25.94	20.32	21.58	13.25	40.41	21.68	17.53	18.14	24.48	26.26	25	30.99	27.85	34.72	13.84	10.99	43.65	14.53	21.17	22.53	36.29	16.07	12.17	20.66	30.37	22.26	15.93	23	22.12	13.84	15.21	11.43	18.14	31.5	46.32	43.09	68.62	47.57	66.54	35.22	47.17
1124	HS31	10	Zm00001d026193	59.59	94.64	35.87	56.56	50.95	65.83	32.28	25.74	25.08	78	23.4	34.65	14.91	21.62	23.38	39.02	37.51	67.19	112.37	17.73	40.7	112.5	10.31	115.59	8.35	92.4	3.4	23.51	34.49	73.71	5.1	4.23	4.74	4.77	4.09	4.67	3.33	5.53	90.49	78.88	96.11	110.13	30	18.76	42.54	21.07
1125	HS31	10	Zm00001d026194	73.21	32.22	92.49	69.02	144.54	49.44	144.37	149.22	83.58	43.32	88.76	115.09	197.15	142.09	142.17	150.92	201.2	48.81	22.06	134.84	105.47	16.74	202.66	74.53	282.22	54.97	294.02	125	140.26	75.04	189.37	156.13	339.1	219.36	446.34	306.67	519.26	678.16	38.47	35.33	31.89	30.97	72.93	86.12	142.76	140.11
1126	HS31	10	Zm00001d026195	52.07	108.88	37	23.47	29	74.3	31.43	31.22	18.95	102.17	53.89	38.69	19.07	43.44	41.4	47.51	39.83	73.18	111.04	6.23	14.7	108.83	13	36.88	14.69	53.44	11.47	18.28	20.19	20.51	7.1	8.9	14.86	22.65	26.9	18.35	18.51	13.77	128.19	87.28	70.4	85.59	31.14	36.06	42.25	47.96
1127	HS31	10	Zm00001d026199	20.68	39.34	13.94	13.2	20.36	16.58	13.37	15.27	9.43	23.48	19.21	12.64	10.51	15.1	16.6	18.92	16.86	12.41	28.85	25.98	29.3	25.21	5.09	46.98	39.96	48.13	7.79	42.43	61.31	50.9	5.78	10.58	22	15.31	9.46	5.08	10.78	8.08	47.96	28.32	19.18	29.28	16.69	15.24	14.46	9.58
1128	HS31	10	Zm00001d026200	2.03	0	3.44	0.71	0	0	7.04	9.25	2.6	0	0.93	1.73	24.56	19.89	15.58	0	4.97	0	0	83.89	57.35	0	39.27	2.42	75.01	0	74.02	58.82	35.28	2.81	46.22	72.63	48.34	140.41	73.26	68.43	97.69	147.23	9.62	0.86	0	0	71.44	83.22	58.27	58.34
1129	HS31	10	Zm00001d026203	15.68	3.19	15.85	26.92	12.21	10.79	9.77	15.27	3.93	0.49	0	6.57	46.83	3.7	8.14	18.49	56.96	4.6	0.94	0	0	0	0	0	0	0	5.95	10.56	17.26	1.48	0	0	0	0	0	0	0	0	0	1.59	1.62	0	258.01	39.12	155.73	45.87
1130	HS31	10	Zm00001d026204	29.72	1.26	35.45	31.87	27.82	11.31	15.77	25.07	4.41	1.28	1.68	7.74	51.16	15.08	16	34.25	98.92	9.08	0	0	0	0	0	0	0	0	14.21	35.94	35.13	3.23	0	0	0	0	0	0	0	0	0	2.6	3.02	0	268.54	42.48	179.98	89.62
1131	HS31	10	Zm00001d026206	7.87	12.38	5.79	16.03	0	4.97	6.11	3.33	0	27.7	8.43	13.02	0	0	2.5	2.77	5.96	1.49	19.79	0	0	24.82	0	2.33	0	6.96	0	0	0	0	0	0	0	0	0	0	0	0	16.57	12.75	15.77	22.47	0	0	0	0
1132	HS31	10	Zm00001d026212	103.42	126.49	129.92	141.59	101.01	129.92	130.01	134.55	80.36	135.11	138.28	129.83	175.31	189.19	177.21	188.57	218.52	194.54	167.39	154.68	140.39	157.6	186.55	133.54	198.94	108.99	141.71	123.4	91.49	88.5	139.31	135.73	171.05	176.39	214.44	190.68	204.29	210.76	165.47	144.98	142.56	135.89	188.91	193.15	185.14	228.24
1133	HS31	10	Zm00001d026218	8.73	10.35	5.13	12.19	0	1.23	15.77	15.45	8.74	13.89	10.91	17.28	15.92	11.82	9.85	5.47	6.72	9.91	0.8	0	0	0	0	0	0	0	0	0	0	0	0	0	0	0	0	0	0	0	0.58	0	0.88	0	0	0	0	0
1134	HS31	10	Zm00001d026223	171.77	305.48	75.69	76.57	4.8	145.72	319.41	184.49	155.53	134.83	114.34	121.87	65.1	23.59	31.62	75.91	168.54	233.81	80.35	14.3	42.89	57.83	20.42	145.5	0	99.46	4.91	472.13	547.28	720.65	0	0	0	0	0	0	0	0	71.03	166.03	67.49	35.93	53.11	7.49	172.75	0
1135	HS31	10	Zm00001d026231	0	0	0	0	0	0	0	0	0	0	0	0	0	0	0	0	0	0	0	0	0	0	0	0	0	0	0	0	0	0	0	0	0	0	0	0	0	0	0	0	0	0	0	0	0	0
1136	HS31	10	Zm00001d026239	74.46	103.61	49.67	47.07	80.81	75.75	55.5	49.2	39.28	88.46	50.18	63.55	53.44	58.2	60.12	52.91	69.51	64.05	64.87	35.19	40.46	57.65	55.38	67.03	42.08	59.7	36.19	47.29	57.23	71.51	43.38	58.71	46.1	43.66	52.82	53.66	53.2	65.98	53.27	63.95	65.41	49.13	65.25	69.87	94.09	86.55
1137	HS31	10	Zm00001d026240	0.92	2.96	2.25	6.64	4.18	4.66	6.2	5.22	3.1	2.89	1.22	11.4	5.79	3.49	2.15	12.79	15.09	0.83	143.33	22.46	21.06	51.5	30.82	26.33	50.71	51.77	28.63	68.09	56.9	26.28	33.91	39.09	18.88	9.9	19.3	16.13	14.39	14.99	88.31	79.21	21.34	54.95	45.93	31.72	36.72	31.1
1138	HS31	10	Zm00001d026245	14.23	7.38	12.6	15.43	12.66	11.59	15.75	21.86	10.58	12.03	12.94	15.85	23.63	13.31	12.08	14.2	14.65	13.17	16.17	21.61	14.75	11.54	14.34	6.61	24.84	11.05	16.11	2.17	10.71	9.87	16.76	12.7	17.67	14.33	16.68	18.37	15.85	28.6	17.07	14.65	10.02	13.66	17.99	14.14	19.95	25.57
1139	HS31	10	Zm00001d026246	147.18	136.21	150.28	211.94	159.77	145.48	192.56	192.65	106.88	155.42	146.59	164.14	231.34	176.88	173.94	174.72	196.29	177.15	183.33	228.1	174.69	141.35	214.12	135.55	269	143.2	143.43	166.24	153.14	111.53	154.4	146.42	172.89	177.07	209.81	198.73	185.91	229.3	139.79	129.63	151.46	139.25	184.97	185.91	235.84	261.64
1140	HS31	10	Zm00001d026252	110.84	69.35	197.33	129.96	113.94	108.49	173.98	213.3	95.39	112.59	118.34	168.42	250.05	219.15	168.08	114.77	164.95	122.27	75.99	42.72	64.04	29.54	57.81	34.57	34.91	39.21	177.09	115.05	91.11	150.96	113.73	99.71	60.69	74.05	95.79	60.31	138.91	147.21	71.34	77.63	58.65	15.63	197.15	119.52	192.3	268.29
1141	HS31	10	Zm00001d026254	1941.96	4351.1	801.09	704.06	650.29	2237.48	1088.26	984.3	772.45	3510.91	1128.09	1255.66	381.42	1043.29	1056.59	1630.18	1127.03	1910.64	3354.48	1013.91	1266.39	1767.51	729.79	2128.01	717.74	1789.55	297.9	598.35	633.94	653.18	322.56	412.94	456.18	534.79	759.72	605.37	535.02	417.04	3027.27	1948.69	1540.02	1775.6	620.81	722.57	731.82	791.94
1142	HS31	10	Zm00001d026255	0	0	0	0	0	0	0	0	0	0	0	0	0	0	0	0	0	0	0	0	0	0	0	0	0	0	0	10.69	28.1	0	0	0	0	3.28	9.01	11.92	74.63	220.12	0	0	0	0	0	1.33	75.96	4.78
1143	HS31	10	Zm00001d026257	62.94	89.55	41.22	60.3	66.95	64.56	62.06	69.07	40.69	91.54	59.54	73.57	75.98	90.13	86.1	63.71	85.83	67.83	76.35	31.38	33.92	69.56	46.59	74.95	55.44	102.63	70.3	44.19	54.04	87.66	49.94	61.58	76.31	89.23	51.19	55.71	62.59	66.96	65.19	73.88	73.18	82.78	117.17	127.85	101.71	124.27
1144	HS31	10	Zm00001d026258	183.82	234.67	151.9	171.54	203.1	218.03	123.56	137.44	99.06	198.07	115.95	125.74	62.5	108.12	119.4	173.41	202.7	217	260.29	129.44	154.64	341.07	95.07	223.7	95.53	244.04	54.73	99.22	130.4	231.91	46	30.88	47.27	35.76	31.06	28.12	16.73	20.51	189.85	261.69	360.95	320.32	172.85	107.05	211.38	123.02
1145	HS31	10	Zm00001d026259	58.09	54.77	78.79	58.63	85.44	55.48	86.6	79.69	44.07	60.2	43.62	61.5	77.83	95.22	64.69	68.69	117.55	119.02	52.86	0	11.98	54.35	29.88	36.32	5.3	38.37	12.37	17.99	39.62	59.92	91.79	121.08	31.88	44.01	79.28	66.1	93.61	65.19	45.32	73.57	60.02	51.28	101.23	119.17	118.02	139.04
1146	HS31	10	Zm00001d026260	82.68	111.91	70.21	73.51	73.13	85.01	78.76	80.62	52.72	114.24	76.44	87.2	78.82	86.48	86.79	84.01	75.85	124.64	97.49	43.42	53.59	89.98	26.17	117.85	23.78	71.66	25.87	30.84	56.32	78.85	23.85	15.12	34.04	29.31	21.02	23.7	25.91	36.55	67.21	63.95	98.54	76.84	65.08	56.33	68.4	45.69
1147	HS31	10	Zm00001d026261	12.18	4.4	16.57	25.51	20.71	10.82	18.81	19.72	12.37	8.79	16.36	17.77	23.67	19.51	18.92	10.51	11.81	9.68	6.97	24.1	22.44	9.39	18.37	17.31	13.83	7.33	15.95	14.36	9.87	14.93	28.46	24.67	18.04	27.91	22.49	32.61	33.02	51.47	8.38	9.05	8.12	5.97	13.07	19.72	24.96	35.36
1148	HS31	10	Zm00001d026263	21.37	14.85	19.27	43.34	67.6	19.64	23.34	22.69	17.57	18.99	10.25	28.56	27.13	15.05	25.29	31.66	50.98	74.93	24.37	0	11.38	20.55	0	26.34	0	33.98	4.93	22.79	75.84	57	0	5.16	0	5.19	0	0	9.28	3.23	27.3	22.02	50.67	90.62	119.65	112.89	20.04	24.19
1149	HS31	10	Zm00001d026265	251.81	374.51	130	157.03	153.09	281.14	165.85	182.19	116.16	366.41	199.05	192.5	134.75	181.07	183.96	198.58	204.75	241.41	408.1	125.67	157.44	304.77	119.2	293.8	97.02	295.96	107.1	73.66	95.66	153.94	79.15	91.03	121.95	131.05	124.17	117.04	109.82	135.45	360.22	295.98	256.37	337.84	196.89	197.39	209.95	184.11
1150	HS31	10	Zm00001d026267	165.04	89.96	188.43	244.19	165.85	164.2	164.78	193.78	108.71	95.38	161.1	163.15	208.72	138.77	141.14	140.91	167.23	135.38	154.37	198.21	183.76	171.44	250.47	147.07	210.02	117.16	197.79	138.82	124.7	143.78	190.56	212.93	223.58	182.81	268.27	215.71	300.24	303.09	139.62	123.94	190.5	168.73	191.51	187.28	235	269.32
1151	HS31	10	Zm00001d026269	67.58	24.41	119.87	146.23	89.97	121.93	127.21	148.7	72.04	37.46	133.62	126.18	254.8	175.6	151.1	89.8	110.74	70.78	57.86	76.48	54.47	45.76	57.74	33.23	66.09	70.65	186.9	69.18	52.58	36.45	153.02	175	221.29	224.11	197.35	156	218.74	247.21	71.14	72.42	61.51	53.88	210.62	184.21	193.54	186.49
1152	HS31	10	Zm00001d026271	9.89	0	13.6	7.32	3.98	48.18	12.87	19.06	10.71	4.23	10.16	9.63	25.09	20.47	14.08	14.23	27.69	9.17	24.97	9.98	1.6	4.97	23.43	7.18	13.72	1.39	616.36	244.03	133.75	106.99	205.09	258.3	102.49	104.99	30.65	22.94	53.26	68.32	4.86	9.17	10.45	3.44	210.64	69.94	164.49	60.59
1153	HS31	10	Zm00001d026273	4.24	15.79	2.4	0.59	3.75	27.52	6.51	5.76	6.88	11.23	12.42	6.72	0.39	2.99	4.18	6.49	3.13	3.54	42.4	0	1.71	33.88	0	13.98	0	30.84	0	0	0	4.26	0	0	0	0	0	0	0	0	36.26	32.64	8.17	38.54	1.47	0	0	0
1154	HS31	10	Zm00001d026277	54.19	72.03	46.26	47.27	42.86	45.54	52.29	58.38	32.78	177.95	48.75	43.64	37.48	57.77	46.79	48.73	58.76	76.78	139.35	919.96	708.58	59.65	635.34	435.55	697.51	194.3	234.52	520.33	377.13	245.53	216.3	235.39	176.77	163.74	321.15	263	207.01	159.22	115.98	75	53.69	106.31	82.94	93.28	63.84	60.06
1155	HS31	10	Zm00001d026278	149.2	214.8	134.66	74	114.45	142.57	135.57	164.34	100.31	231.73	125.68	105.05	76.01	189.97	182.69	208.02	282.03	218.17	257.44	75.87	98.26	238.82	41.97	170.86	78.89	339.25	180.01	266.64	348.33	351.56	260.37	328.31	106.53	121.75	79.57	93.33	70.98	60.84	311.25	235.85	285.17	339.37	194.09	256.88	168.36	252.59
1156	HS31	10	Zm00001d026280	38.46	73.77	23.76	23.79	27.45	41.45	29.5	33.3	19.11	58.99	32.47	31.75	20.95	34.9	36.52	28.67	31.45	44.27	58.74	33.88	32.61	54.14	41.83	36.99	53.89	58.71	34.98	18.22	21.03	26.37	26.88	27.51	40.38	34.84	28.24	25.3	30.92	23.92	69.2	59.08	46.9	43.58	39.16	33.43	37.49	39.54
1157	HS31	10	Zm00001d026282	0	0	0	0	0	0	19.09	21.16	7.69	0	8.87	8.2	13.51	54.23	93.45	55.68	105.1	432.71	5.84	1653.75	1391.01	441.75	2671.18	434.6	2117.79	124.86	4159.46	5245.08	2886.58	746.25	3199.14	2130.95	1301.12	413.06	629.67	598.8	308.75	78.06	78.48	229.66	1002.43	14.08	2403.55	656.88	737.59	500.03
1158	HS31	10	Zm00001d026283	1086.41	1661.8	756.46	720.3	1021.53	1112.47	860.08	762.97	586.63	1486.04	645.77	791.99	443.9	647.37	733.49	1016.63	922.98	1183.25	1109.97	378.27	426.77	820.26	449.26	880.5	295.98	687.23	389.74	512.71	541.41	649.39	395.94	383.83	417.18	430.29	439.03	411.99	425.36	401.81	768.57	728.58	830.34	669.45	602.29	474.69	631.26	535.5
1159	HS31	10	Zm00001d026284	90.46	93.08	97.56	121.13	67.32	97.42	83.07	89.09	55.17	104.5	91.54	96.56	93.26	124.58	121.92	202.99	176.69	228.08	75.21	39.9	61.79	137.09	91.06	89.33	50.45	70.68	48.26	86.45	91.47	79.3	77.14	87.91	105.98	75.12	160.56	145.75	229.77	169.76	62.52	113.08	196.7	126.78	136.32	143.64	240.98	297.78
1160	HS31	10	Zm00001d026286	1697.95	3165.91	966.85	719.43	745.25	1887.2	1121.26	1145.38	780.23	2588.38	1208.78	1180.97	508.03	1078.38	1114.45	1615.15	1176.68	1721.66	2941.02	511.11	684.3	1624.72	412.31	1287.96	566.07	1516.7	427.84	457.03	534.14	558.47	308.93	307.58	470.81	542.84	488.26	467.64	457.45	368.43	2618.37	1888.74	1423.57	1535.31	722.94	727.64	704.29	895.44
1161	HS31	10	Zm00001d026287	1030.32	456.57	1414.66	1691.72	1832.7	848.98	593.59	474.67	355.56	424.77	421.12	471.35	292.24	301.17	478.63	1383.4	1199.22	525.27	185.63	214.3	310.93	127.12	42.15	285.34	49.78	142.98	44.38	521.55	639.51	626.13	15.86	17.8	20.68	10.65	16.12	14.26	12.75	15.43	146.71	176.24	207.35	123.1	412	100.18	105.03	62.59
1162	HS31	10	Zm00001d026288	140.51	59.23	130.55	211.43	245.46	138.16	129.34	130.02	69.43	69.07	91.05	99.55	182.19	107.08	126.7	238.64	270.62	177.82	87.61	66.12	52.45	107.64	28.29	110.17	64.14	105.36	43.91	84.35	122.69	137.61	27.81	15.98	29.35	49.25	24.25	27.38	42.72	88.8	117	101.11	166.6	135.01	135.11	125.12	119.51	144.22
1163	HS31	10	Zm00001d026289	49.35	25.96	36.05	81.77	69.9	50.72	47.64	43.33	26.4	28.82	35.51	30.27	56.47	33.22	31.95	23.39	35.16	28.32	22.27	87.89	62.32	40.73	57	63.4	51.79	58.59	57.88	36.84	39.89	92.56	79.97	147.95	86.06	58.11	125.88	158.81	188.77	310.01	32.62	23.71	60.39	118.78	101.32	89.64	123.5	170.68
1164	HS31	10	Zm00001d026290	12.04	10.06	14	22	15.57	15.45	20.82	23.99	13.16	8.78	11.94	11.67	25.36	14.2	15.94	15.62	17.4	19.31	18.26	338.84	345.19	34.6	674.72	67.09	493.07	32.82	272.18	57.08	30.21	21.34	411.02	379.51	349.63	239.03	407.43	434.67	395.64	438.9	22.76	19.56	27.87	30.11	35.8	42.99	45.08	33.15
1165	HS31	10	Zm00001d026291	152.43	230.8	144.11	104.32	178.91	252.89	142.41	116.61	103.86	206.53	226.66	125.6	62.69	84.33	103.62	152.4	120.96	108.22	491.31	35.38	47.25	516.84	12.34	121.69	18.35	272.27	21.92	46.48	28.72	42.19	18.43	23.47	13.56	35.7	15.46	18.63	13.34	13.64	537.86	397.24	196.88	627.43	115.81	85.25	57.3	58.78
1166	HS31	10	Zm00001d026293	31.5	36.45	28.24	44.16	22.53	41.54	39.56	53.3	24.16	52.69	21.92	27.46	30.23	27.52	29.86	38.15	36.88	131.66	55.91	60.92	70.81	23.36	134.01	16.65	92.14	18.47	81.59	78.84	30.57	12.92	99.82	142.62	121.27	142.21	205.59	169.8	212.14	223.51	19.27	22.67	42.04	112.16	142.48	160.61	134.72	142.5
1167	HS31	10	Zm00001d026295	34.9	51.87	21.09	32.89	37.35	47.9	31.88	33.71	21.56	46.71	35.18	32.12	35.63	40.6	48.58	36.86	37.45	55.45	54.92	401.08	155.86	61.65	285.14	54.05	258.12	41.09	122.75	17.2	16.15	37.77	219.22	149.74	208.22	91.67	121.5	122.4	43.17	43.3	43.26	33.44	51.75	76	45.92	50.5	45.57	56.12
1168	HS31	10	Zm00001d026296	98.71	122.85	86.99	89.88	130.09	91.6	73.74	73.07	55.94	157.6	77.18	90.16	75.39	93.99	90.01	108.9	111.93	243.99	167.55	78.9	74.07	223.88	41.49	49.41	56.8	53.37	27.9	24.79	24.46	36.65	33.06	42.64	31.24	36.73	33.47	38.68	28.71	35.6	197.91	182.86	231.99	118.03	94.81	122.53	134.72	131.79
1169	HS31	10	Zm00001d026297	0	0	23.51	0	10.99	49.07	23.45	28.55	21.01	17.76	68.98	39.2	18.45	28.87	49.1	53.03	25.2	2.36	17.56	0	0	0	0	0	0	0	0	0	0	0	0	0	0	0	3.95	0	0	0	9.66	0	5.97	0	6.86	0	24.4	0
1170	HS31	10	Zm00001d026298	2.49	7.94	3.38	3.4	1.8	4.14	6.09	1.94	5.39	11.16	0	0	0	9.42	8.67	16.85	15.79	6.21	0.93	0	0	11.24	0	1.02	0	0	0	31.82	47.34	6.93	0	0	0	0	0	0	0	0	2.94	12.79	20.77	9.69	11.07	1.63	12.78	0
1171	HS31	10	Zm00001d026300	0.56	0	0.89	1.03	1.45	0	0.96	0.46	0.43	0.12	0.73	0.31	0.59	0.44	1.45	1.57	2.33	1.62	6.21	1.95	2.53	25.32	0	4.25	0.32	5.4	0.81	4.42	10.15	6.82	1.49	0	1.83	1.6	2.39	2.34	2.14	2.79	9.66	14.27	30.27	5.68	7.71	3.27	4.38	1.12
1172	HS31	10	Zm00001d026303	12.17	6.43	14.16	13.55	33.98	27.86	8.8	10.98	7.98	8.38	11.78	10.82	16.31	13.06	14.07	15.16	19.61	21.1	33.04	23.37	9.79	35.66	12.65	8.35	32.9	15.59	18.77	22.82	16.65	10.02	7.72	6.64	7.01	11.21	6.58	7.36	11.13	12.31	20.61	29.37	47.6	41.91	31.21	45.72	43.99	52.05
1173	HS31	10	Zm00001d026305	17.15	26.12	13.54	15.74	17.7	22.54	12.89	13.76	8.21	23.48	16.07	12.96	13.03	18.35	14.3	16.8	17.95	22.62	29.02	14.73	9.89	34.34	11.03	20.56	13.61	32.43	13.3	7.92	14.41	21.27	15.21	13.11	17.04	16.34	8.54	11.61	10.79	12.84	25.72	27.93	31.94	35.59	38.47	33.01	28.42	34.14
1174	HS31	10	Zm00001d026307	100.06	165.67	89.17	69.52	86.45	103.57	71.23	72.52	55.97	137.61	93.82	62.67	35.59	80.74	73.27	86.87	67.31	100.34	158.24	81.85	92.45	114.35	91.36	97.82	136.58	101.52	82.05	76.59	60.8	50.64	59.79	65.95	79.91	74.46	82.7	57.99	70.24	53.86	156.5	112.47	105.53	102.97	69.62	56.52	56.01	84.86
1175	HS31	10	Zm00001d026308	9.73	6.15	28.32	9.91	28.38	3.42	8.24	19.53	9.76	9.96	5.37	15.98	12.88	3.55	16.19	5.46	47.37	6.46	13.33	9.5	16.42	0	0	27.77	0	128.04	0	52.4	43.72	76.95	0	0	0	0	0	0	0	0	38.99	36.99	0	42.35	54	27.19	16.4	0
1176	HS31	10	Zm00001d026310	5.63	7.38	2.98	4.98	6.62	6.18	8.33	9.34	4.56	9.75	8.12	8.53	9.64	14.41	10.78	7.92	11.08	8.66	8.95	1.25	2.7	6.84	3.1	1.67	4.73	7.74	1.48	0	0	1.61	0	5.57	8.9	12.36	9.42	8.73	5.89	9.95	11.8	11.38	6.84	5.5	11.15	14.63	15.67	19.61
1177	HS31	10	Zm00001d026311	173.67	323.7	122	230.7	132.73	285.83	125.24	116.99	80.99	275.62	128.59	155.39	162.24	125.85	116.61	118.86	96.42	277.04	290.77	21.07	49.35	89.18	29.43	64.64	12.79	57.16	21.21	58.77	55.64	38.67	39.31	49.36	30.06	53.69	85.24	65.6	79.08	102.94	94.78	116.48	70.77	85.86	132.77	106.65	280.48	234.07
1178	HS31	10	Zm00001d026312	515.3	693.58	483.5	450.2	517.5	514.39	596.06	623.96	347.77	748.04	481.45	521.91	533.56	690.49	665.55	867.18	888.4	877.82	537.43	306.4	289.01	554.21	310.83	475.56	199.34	408.29	309.3	369.35	405.39	376.76	597.11	482.49	483.02	527.41	466.89	549.92	504.92	521.8	483.46	505.67	683.37	519.48	888.11	747.1	714.67	713.41
1179	HS31	10	Zm00001d026317	32.28	1	33.48	12.91	31.05	9.57	23.83	28.91	8.38	0	8.23	13.9	37.3	8.97	7.52	5.67	15.66	3.15	305.01	0	0	0	3.23	0	1.78	0	0	0	0	0	0	0	0	0	0	0	0	0	1.61	2.91	1.44	0	0.53	0	0	0
1180	HS31	10	Zm00001d026318	6.18	18.92	0	1.48	0	19.36	0	3	0	10.13	0	0	1.69	0	0	2.75	1.6	0	18.83	0	0	11.33	0	0	0	7.62	0	0	4.08	26.54	0	0	0	0	0	0	0	0	11.56	18.69	0	11.16	11.54	6.73	3.27	2.03
1181	HS31	10	Zm00001d026319	70.61	69.09	87.91	73.08	72.11	79.25	60.56	59.66	38.35	68.61	49.03	56.29	53.22	50.59	59.86	79.38	59.11	69.82	82.84	58.84	61.22	70.71	52.84	60.85	62.33	42.98	41.21	58.65	69.31	55.36	45.89	49.94	41.82	52.19	49.01	45.5	52.85	48.51	70.22	58.44	61.31	48.3	56	60.07	60.03	67.85
1182	HS31	10	Zm00001d026321	3.02	4.06	1.44	1.53	3.39	2.63	18.13	20.05	6.81	16.05	10.65	30.72	27.1	10.2	12.48	8.48	18.13	29.18	53.8	22.69	23.78	9.78	11.09	36.86	13.88	50.91	1.49	10.23	28.73	44.04	7.87	5.69	3.53	3.89	8.42	6.11	3.55	2.49	38.94	13.18	18.23	28.43	16.34	20.95	21.84	24.44
1183	HS31	10	Zm00001d026322	21.02	10.25	40.87	45.6	26.73	27.6	37.56	42.16	20.01	33.72	75.65	61.02	110.51	80.49	80.46	42.46	74.46	33.8	13.13	17.51	21.7	10.18	28.46	17.2	25.42	20.83	33.49	25.64	35.97	25.62	32.99	22.4	20.2	18.41	36.77	18.77	23.67	23.67	7.96	9.7	13.74	1.17	94.93	135.12	69.36	81.56
1184	HS31	10	Zm00001d026326	119	191.45	91.51	93.26	106.06	115.56	108.68	121.52	50.31	162.75	109.75	126.81	112.8	124.23	112.78	108.72	125.67	134.38	158.26	144.17	130.22	158.73	116.51	130.3	208.91	208.53	109.7	114.22	125.13	154.06	141.16	166.9	126.67	140.34	194.86	155.26	164.32	159.35	163.53	137.98	161.2	151.27	127.42	144.44	155.43	138.04
1185	HS31	10	Zm00001d026329	36.27	9.39	70.29	23.11	50.69	51.1	56	63.46	38.09	10.45	51.99	44.73	7.42	30.8	34.64	87.67	52.03	164.04	21.87	0	70.83	90.6	0	653.82	3	616.39	0	75.37	89.06	931.81	0	0	0	0	0	0	0	0	64.83	87.05	108.14	143.48	24.66	3.61	63.01	5.15
1186	HS31	10	Zm00001d026331	157.79	211.29	108.37	168.5	146.4	187.76	116.15	120.99	85.19	196.75	129.33	121.04	118.85	148.3	147	123.77	128.6	92.8	172.32	161.24	148.77	99.35	104.93	137.9	123.31	119.56	129.48	105.02	91.89	96.81	164.16	151.3	131.49	153.67	109.06	110.01	109.67	140.9	136.38	104.71	88.83	87.49	123.63	128.25	146.76	160.72
1187	HS31	10	Zm00001d026333	28.79	40.55	19.11	25.74	30.12	29.77	47.7	49.65	29.85	42.66	34.45	55.65	70.48	88.43	75.23	51.09	69.96	52.79	43.68	32.15	35.15	97.29	44.02	66.79	41.07	67.02	75.36	30.77	49.18	83.73	130.75	155.22	95.08	121.28	122.42	151.36	94.85	118.6	62.56	73.91	102.1	83.15	71.2	111.95	126.28	120.45
1188	HS31	10	Zm00001d026334	65.33	22.76	79.43	176.15	97.37	27.9	43.38	58.84	28.21	23.87	33.45	55.23	93.93	51.68	51.16	43.25	48.9	235.21	75.26	74.58	52.01	65.75	52.79	54.29	64.5	51.62	46.69	50.23	49.72	45.47	42.22	39.03	69.45	42.5	73.04	48.74	71.67	63.29	43.62	43.29	77.84	48.27	76.91	42.24	71.64	45.97
1189	HS31	10	Zm00001d026335	609.43	220.54	794.35	828.13	1026.87	515.34	1016.33	1123.11	562.02	278.64	634.16	800.89	1254.09	619.35	704.67	711.44	836.84	367.7	312.25	542.15	401.03	279.4	622.92	318.65	638.56	251.57	412.93	454.57	401.24	395.44	461.17	484.48	623.28	585.2	789.01	703.32	905.92	1278.07	284.23	294.05	430.17	275.25	772.07	694.26	456.38	547.56
1190	HS31	10	Zm00001d026337	17.34	17.9	13.87	12.3	19.77	25.63	12.88	18.87	10.56	26.94	19.42	15.57	10.24	41.78	43.03	30.43	40.43	106.57	83.07	665.14	381.02	82.11	578.04	133.74	915.43	106.86	545.01	126.63	100.26	54.81	411.42	387.17	559.19	428.23	366.76	354.86	304.62	367.12	66.95	51.9	71.28	112.66	194.48	157.73	158.85	152.78
1191	HS31	10	Zm00001d026343	1040.09	2231.64	569.88	410.9	518	1175.84	677.25	737.02	573.39	2329.17	784.19	861.95	281.18	758.2	809.08	1094.58	683.55	1013.26	1538.42	188.57	261.94	712.04	162.42	639.9	147.96	1157.8	205.32	293.43	344.65	443.19	232.18	270.38	177.56	208.48	177.5	183.72	171.18	132.36	1423.94	1221.8	628.6	804.63	433.99	524.9	476.99	614.54
1192	HS31	10	Zm00001d026344	43.16	94.17	16.08	16.4	13.62	60.37	44.18	44.35	31.25	121.97	47.17	77.07	11.86	56.12	56.72	74.43	60.42	80.9	283.27	18.82	34.02	282.05	4.98	259.86	6.63	377.8	5.01	16.25	18.06	85.21	15.24	11.91	6.27	5.62	9.63	7.42	5.97	8.31	260.15	197.76	98.91	421.54	21.57	11.34	25.64	9.2
1193	HS31	10	Zm00001d026345	14.87	27.37	9.81	9.68	11.46	21.11	13.56	13.52	10.02	33.06	17.73	16.46	11.64	18.39	19.1	21.18	18.64	28.45	41.84	8.28	7.98	37.15	5.4	13.89	3.36	25.08	1.1	2.92	2.95	7.23	10.95	6.7	6.46	10.63	18.11	21.25	14.72	16.86	38.08	34.33	19.1	40.58	6.79	8.01	16.79	25.06
1194	HS31	10	Zm00001d026347	197.81	298.13	142.87	167.65	170.68	225.95	150.28	145.23	100.63	272.21	118.04	140.29	156.39	152.85	153.39	223.23	181.68	231.44	232.25	93.77	80.04	139.73	99.46	136.66	94.7	106.81	91.4	77.72	65.75	97.38	95.17	98.97	89.49	100.41	132.96	103.51	141.58	133.02	123.41	141.02	167.08	165.18	202.43	204.32	171.33	148.09
1195	HS31	10	Zm00001d026350	11.66	16.31	10.15	12.37	14.36	12.82	11.73	12.13	7.39	14.19	14.05	11.74	11.62	11.49	12.52	12.01	11.6	11.21	26.14	14.86	14.65	27.86	12.9	20.6	18.22	26.8	15.08	15.81	19.73	20.27	12.27	7.62	15.65	12.01	7.21	6.6	6.44	8.63	32.69	21.7	25.03	20.07	16.99	14.5	9.99	9.99
1196	HS31	10	Zm00001d026351	0	0	0	0	0	0	0	0	0	0	0	0	0	0	0	2.22	0	0	95.44	56.62	62.71	25.2	176.98	87.58	84.29	120.81	122.49	65.86	85.49	127.49	197.66	143.13	98.79	56.1	101.75	95.01	129.51	114.79	123.48	90.96	3.77	7.63	6.68	6.98	15.16	1.4
1197	HS31	10	Zm00001d026352	36.42	47.23	20.8	25.31	12.79	26.25	22.75	27.15	16.32	42.05	19.74	24.45	13.47	21.77	23.49	28.36	25.3	20.37	32.87	32.89	41.61	40.05	46.1	29.67	72.54	38.07	32.26	12.65	19.34	17.55	0	3.69	48.45	19.94	27.64	18.53	22.63	16.36	47.9	45.05	26.46	41.51	15.76	14.5	16.52	18.86
1198	HS31	10	Zm00001d026359	77.58	135.45	42.94	68.32	57.42	95.01	46.22	45.6	33.77	110.54	40.76	58.12	40.13	50.66	55.94	52.5	63.63	112.6	134.87	29.43	34.19	82.48	30.04	84.28	29.54	103.4	26.64	32.82	36.5	68.5	28.2	23.18	29.8	25.07	31.42	29.58	27.23	32.52	71.36	69.43	80.69	88.74	62.99	53.96	75.57	62.23
1199	HS31	10	Zm00001d026361	201.48	232.79	183.45	207.56	186.54	192.63	200.88	220.21	127.55	204.24	161.52	172.48	197.81	208.29	192.15	195.55	181.57	185.35	196.91	165.3	166.85	157.75	213.43	179.89	151.17	200.93	150.68	99.49	144.45	222.49	179.07	172.13	152.69	160.29	164.96	162.29	144.97	176.54	171.57	159.36	162.96	189.95	170.26	177.87	151.52	154.16
1200	HS31	10	Zm00001d026363	69.77	45.8	76.26	109.65	51.87	64.05	112.3	133.24	69.49	73.11	119.94	118.24	180.81	144.25	141.99	84.68	130.32	54.32	52.33	134.8	114.61	37.55	207.93	51.88	178.72	38.74	162.26	144.04	112.11	71.21	195.64	193.31	181.56	197.31	257.06	232.63	257.24	254.56	54.55	46.53	60.19	35.18	135.07	158.16	162.77	180.53
1201	HS31	10	Zm00001d026367	13.08	0	6.36	0	11.19	0	4.54	4.18	5.34	4.3	4.13	0	0	3.74	11.38	17.38	29.44	16.44	3.37	0	0	35.59	0	30.82	0	20.81	0	0	11.96	72.92	0	0	0	0	0	0	0	0	5.38	15.22	47.95	0	22.78	30.59	13.22	13.28
1202	HS31	10	Zm00001d026368	98.73	146.01	87.27	106.49	114.47	97.72	147.52	166.27	76.45	172.49	91.15	131.75	187.65	133.65	132.09	166.39	251.35	203	145.26	67.61	73.38	160.37	63.81	130.27	86.63	109.18	68.88	67.82	60.56	63.8	128.2	137.1	237	255.81	331.22	285.54	555	285.74	114.12	99.33	156.2	108.05	1011.11	1096.45	423.89	513.69
1203	HS31	10	Zm00001d026369	106.37	27.65	134.5	163.27	50.34	60.85	239.56	282.56	132.44	36.19	102.77	125.14	283.82	453.42	371.16	250.05	322.37	95.43	44.54	63.65	39.85	23.69	62.21	6.67	107.51	4.7	371.73	183.85	95.28	42.6	743.84	772.04	491.82	570.08	345.67	487.4	412.36	461.85	28.24	72.22	75.97	0	526.22	1114.44	680.13	947.59
1204	HS31	10	Zm00001d026370	297.13	111.95	444.23	200.05	755.18	232	295.53	296.96	175.57	113.05	214.98	268.96	279.21	263.82	270.83	368.64	404.14	124.94	71.96	196.49	127.16	111.13	284.4	76.3	280.39	47.94	365.56	323.87	271.6	161	402.29	432.78	268.07	188.91	549.51	546.33	875.47	692.19	119.39	117.17	218.12	57.99	293.76	172.22	242.89	306.12
1205	HS31	10	Zm00001d026374	14.52	14.77	25.95	22.66	36.69	19.36	27.31	30.07	12.92	32.79	24.34	30.36	48.42	34.63	38.82	51.57	45.89	22.93	21.67	19.71	2.96	34.45	6.19	19.16	22.7	24.1	25.08	0	21.68	23.03	40.21	24.19	37.01	36.59	28.79	20.25	26	30.6	21.5	29.26	41.15	33.5	55.06	74.94	56.03	73.59
1206	HS31	10	Zm00001d026377	0	0	0	0	0	0	0	2.95	0	0	0	0	0	0	2.55	0	0	7.71	0	42.23	30.84	0	68.22	0	5.85	0	12	0	0	0	19.38	147.59	0	11.93	142.05	140.16	366.87	458.08	0	0	0	0	2.59	19.08	36.76	35.34
1207	HS31	10	Zm00001d026383	0	1.2	0	1.18	0	0	0.94	0.55	0	0.36	0	1.17	0	0	0	0.5	0	0.95	11	103.9	82.5	13.53	66.3	15.33	35.75	11.02	50.92	53.43	24.76	18.58	20.6	12.62	11.33	8.88	4.28	6.04	2.56	2.94	18.55	17.4	6.98	0.89	5.56	7.56	8.68	4.46
1208	HS31	10	Zm00001d026390	20.25	13.34	16.97	17.4	5.12	15.18	16.51	16.55	12.94	30.03	11.73	6.46	11.29	40.23	15.57	20.06	14.96	27.81	7.61	21.5	0	3.42	33.88	8.28	0	0	25.59	17.72	22.07	10.58	62.79	37.87	0	6.86	4.18	7.35	10.06	8.2	13.57	12.94	9.22	0	17.92	9.03	46.9	2.81
1209	HS31	10	Zm00001d026391	398.91	637.83	241.27	236	280.31	368.52	286.01	303.36	181.66	595.98	311.49	312.01	233.83	318.04	314.23	418.81	362.46	502.99	580.81	344.85	345.78	520.43	341.37	396.19	429.58	398.31	336.2	217.85	310.47	314.52	391.48	407.47	417.53	405.47	315.17	404.83	232.1	272.86	590.31	573.96	524.29	297.15	378.42	326.85	322.13	377.45
1210	HS31	10	Zm00001d026393	1.71	2.32	0.59	0.6	1.17	2.7	1.09	1.13	1.02	2.82	1.7	1.53	0.47	0.54	1.4	0.52	0.11	0.86	4.43	0	0	2.94	0	0.61	0	2.47	0	0	0	0	0	0	0	0	0	0	0	0	3.47	2.59	1.66	3.48	0.16	0.29	0	1.11
1211	HS31	10	Zm00001d026394	77.81	139.87	35.59	47.83	33.62	77.01	45.28	48.18	33.68	114.95	39.02	66.32	40.99	39.11	43.86	47.2	50.3	88.11	97.31	17.34	35.01	68.88	15.47	105.46	8.65	80.94	21.44	29.32	27.17	62.4	17.84	16	19.03	20.81	23.27	21.34	28.08	35.78	72.22	65.44	56.48	48.36	32.98	19.08	36.72	28.17
1212	HS31	10	Zm00001d026396	129.77	191.45	110.6	123.96	115.32	157.02	106.12	104.05	78.61	177.31	104.61	99.25	69.84	87.57	92.44	96.55	93.02	130.79	172.81	67.05	56.56	106.36	66	87.58	68.77	98.47	50.18	36.91	43.03	53.51	44.86	47.59	50.51	53.91	54.22	53.44	51.6	51.69	115.77	85.74	109.74	111.26	66.97	74.58	62.63	67.81
1213	HS31	10	Zm00001d026397	78.17	124.3	54.31	58.62	61.85	102.85	49.27	57.02	40.1	108.48	87.03	59.43	44.5	75.57	77.42	82.56	66.42	88.17	180.39	19.63	35.21	225.41	30.06	92.62	29.25	82.59	39.76	29.73	41.79	54.87	45.17	72.97	49.65	48	85.94	74.02	57.88	72.05	237.86	146.68	152.99	119.22	54.27	56.09	81.99	89.23
1214	HS31	10	Zm00001d026399	5.17	4.82	3.22	2.45	10.44	5.06	3.11	2.83	2.27	4.12	2.27	2.92	1.21	1.58	2.06	43.18	2.27	2.25	2.9	0.22	0.66	0.97	0.26	3.3	0.42	1.2	0.16	1.01	1.29	3.53	0	0.12	0.59	1.68	0.36	0.79	0.29	0.4	1.46	1.63	1.7	0.66	33.5	0.92	1.52	0.81
1215	HS31	10	Zm00001d026402	31.98	43.98	29.52	32.38	29.78	38.94	27.77	32.1	19.12	36.45	35.14	26.02	26.79	29.95	29.77	27.85	33.62	42.41	118.55	144.95	203.13	82.85	166.56	155.93	371.83	153.46	126.7	102.02	88.79	85.58	56.89	72.14	120.48	87.01	146.73	89.47	83.9	65.46	117.62	75.26	52.04	90.26	42.16	55.48	50.99	54.08
1216	HS31	10	Zm00001d026414	6.91	0	13.72	8.1	4.06	19.07	66.85	80.22	32.12	0	12.4	24.74	93.46	52.56	40.6	23.69	62.57	13.85	8.78	308.7	184.44	0	1483.07	1.51	525.1	0	766.41	260.24	150.34	37.55	2451.4	2595.49	659.32	873.26	894.24	1045.35	1311.27	1142.39	7.73	16.5	15.06	0	122.05	179.53	675	288.88
1217	HS31	10	Zm00001d026415	440.1	417.84	411.07	274.4	496.21	519.73	218.76	200.95	142.76	349.94	106.15	170.23	49.54	109.1	131.52	252.88	191.83	298.89	437.78	97.14	111.88	203.02	8.09	344.6	14.59	224.46	0	184.36	241.06	457.15	0	0	0	0	0	0	0	0	279.96	277.47	162.65	71.47	17.17	1.18	15.59	0
1218	HS31	10	Zm00001d026425	345.16	139.76	450.35	547.9	523.16	320.56	213.13	198.46	155.02	163.02	198.27	183.83	147.2	169.73	203.67	350.24	312.3	144.67	91.5	106.34	163.93	63.64	59.11	189.7	47.48	72.25	29.38	338.68	367.82	215.61	28.36	34.58	19.2	23.13	36.32	31.23	37.34	37.44	68.26	82.32	151.9	31.6	115.69	70.98	90.47	70.46
1219	HS31	10	Zm00001d026426	402.99	889.06	99.42	320.96	160.49	400.86	256.62	171.17	183.18	841.71	72.38	246.03	64.91	125.99	138.17	230.46	173.87	159.38	289.08	18.89	35.27	370.45	10.76	157.56	4.32	260.14	8.88	47.35	29.73	113.68	7.65	26.42	13.36	15.84	81.63	61.33	148.71	180.31	296.85	283.48	231.5	228.77	21.98	4.34	10.79	6.05
1220	HS31	10	Zm00001d026427	10.88	15.32	12.24	0.88	9.4	13.47	8.12	8.29	6.7	14.36	19.19	7.95	0	1.74	2.25	10.54	4.42	4.81	35.33	0	2.74	51.78	0	9.8	0	48.59	0	0	0	0	0	0	0	0	0	0	0	0	71.12	60.87	8.55	53.82	2.61	0	0	0
1221	HS31	10	Zm00001d026431	215.64	300.63	154.77	310.99	18.07	169.53	90.25	76.47	71.23	267.4	49.4	91.49	46.42	75.92	72.96	169.38	105.89	83.32	76	0	0	53.38	0	3.13	0	0	0	0	4.21	2.42	0	0	0	0	0	0	0	0	48.44	59.11	89.16	0	2.18	0	0	0
1222	HS31	10	Zm00001d026434	3.68	11.25	2.38	4.99	0	1.39	6.29	8.36	3.63	8.67	10.76	11.08	0	2.94	4.47	10.03	7.42	9.12	2.85	0	0	0	0	1.13	0	1.38	0	0	0	7.58	0	0	0	0	0	0	0	0	8.3	5.22	7.03	2.05	0.56	0	0	0
1223	HS31	10	Zm00001d026435	14.14	6.91	12.78	10.06	10.86	13.43	10.87	10	5.63	13.23	13.1	8.69	1.9	17.73	12.99	11.45	5.92	4.93	8.51	0	0	13.2	0	1.88	2.38	12.48	0	0	3.05	2.81	0	3.46	0	0	0	0	0	0	11.87	14.19	10.67	15.15	4.04	5.08	7.81	5.91
1224	HS31	10	Zm00001d026438	7.93	17.15	0	4.99	0	8.93	2.1	3.3	2.38	10.07	0	3.47	0	0	0	4.02	0.38	8.86	2.45	0	0	0	0	18.13	0	18.23	0	0	0	6.22	0	0	0	0	0	0	0	0	0	0	0	30.03	0.63	0.8	0	1
1225	HS31	10	Zm00001d026439	28.93	54.54	17.32	21.94	12.58	41.36	26.24	27.14	23.47	28.73	43.91	18.68	23.36	20.51	18.73	17.21	31.53	109.42	94.05	660.03	530.91	76.17	506.51	269.58	591.59	111.05	205.86	224.64	214.28	151.84	355.27	276.97	385.85	272.74	435.82	363.53	291.51	315.19	68.74	42.57	64.1	78.3	155.48	176.46	167.32	175.34
1226	HS31	10	Zm00001d026448	3.55	0	2.53	5	7.66	3.03	11.12	12.33	3.84	2.42	8.8	9.86	19.62	14.15	11.78	14.22	15.48	17.31	8.79	196.94	64.75	19.63	25.5	19.87	67.6	8.75	33.8	33.44	37.94	26.26	22.21	12.39	9.08	21.28	15.7	17.05	5.65	15.99	22.51	22.59	23.81	25.9	20.41	20.73	19.52	27.27
1227	HS31	10	Zm00001d026458	1213.56	473.03	1347.43	1633.56	1451.54	638.49	1771.08	2043.16	1133.77	783.11	1598.19	1672.82	2248.66	1545.29	1595.29	1516.1	1495.47	508.53	364.15	479.79	299.02	143.67	224.6	147.77	661.35	178.38	906.71	535.08	396.11	308.72	227.65	399.15	575.57	1181.13	484.39	392.16	893.15	1605.01	519.32	263.88	266.3	170.82	971.68	1515.15	829.07	1242.88
1228	HS31	10	Zm00001d026465	44.7	44.18	56.72	70.8	51.32	35.27	40.83	42.34	27.81	47.88	34.3	30.97	48.88	40.36	56.15	77.16	61.22	32.56	34.54	52.57	53.28	58.05	43.41	63.78	50.29	69.45	3.49	7.27	25.87	28.53	0	0	35.05	35.8	20.3	17.65	32.89	18.66	39.62	49.99	41.68	62.58	60.53	65.97	46.1	29.06
1229	HS31	10	Zm00001d026469	13.93	29.72	16.15	2.95	14.24	31.5	18.57	16.37	15.16	30.93	32.41	18.29	4.01	9.34	11.41	15.56	12.33	6.47	84.31	1.79	5.3	75.58	0.71	28.03	0.84	71.27	0	0	0	6.03	0	0	0	0	1.28	0	0.59	1.26	100.84	70.44	25.83	72.25	6.54	0.31	2.27	4.47
1230	HS31	10	Zm00001d026470	1.06	0	4.6	0	5.39	0	4.37	4.96	2.92	0.75	1.18	0	4.66	2.15	1.74	0.29	0.7	0	0	0	0	0	0	0	0	0	0	0	0	0	0	0	0	0	0	0	0	0	0	0	0	0	0	0	0	0
1231	HS31	10	Zm00001d026471	5.23	0	8.3	17.04	7.45	3.07	8.93	11.91	8.06	3.2	1.9	2.55	7.83	0	1.3	1.83	8.86	1.04	4.98	0	0	0	0	0	0	0	0	7.6	3.99	4.98	0	0	0	0	0	0	0	0	0	0	0	0	0	0	0	0
1232	HS31	10	Zm00001d026472	59.52	118.28	36.52	30.7	38.59	77.76	44.61	51.88	34.74	83.46	48.25	54.19	29.61	47.11	48.97	59.24	43.99	49.88	151.03	90.58	78.26	94.43	59.34	118.31	41.36	100.7	37.04	45.21	57.02	64.33	32.44	43.46	29.44	43.17	46.91	34.94	41.24	33.29	127.45	78.3	80.99	89.86	42.05	44.02	61.62	79.1
1233	HS31	10	Zm00001d026475	151.17	224.12	148.96	144.88	119.98	154.25	134.16	129.6	85.32	191.92	117.72	130.75	112.71	126.56	130.08	139.89	153.85	163.26	205.9	194.78	216.93	142.23	164.87	163.85	217.58	178.07	118.73	133.18	127.4	119.56	118.72	93.89	143.59	147.19	161.59	152.57	127.9	112.67	175.83	150.14	116.93	123.97	109.79	131.14	118.1	132.68
1234	HS31	10	Zm00001d026476	357.9	366.83	380.66	441.75	335.01	376.29	288.97	283.69	177.76	400.44	287.19	285.97	229.83	265.9	279.6	351.93	297.18	301.11	451.18	436.08	366.12	306.8	358.71	290.76	355.18	249.91	167.88	178.97	200.84	203.36	147.28	177.17	217.54	179.9	142.23	139.74	129.97	118.87	315.64	257.39	317.75	213.04	300.95	265.13	274.3	276.92
1235	HS31	10	Zm00001d026477	983.19	766.61	1261.58	2237.52	742.51	690.21	1297.91	1185.99	719.05	954.54	744.78	1139.64	1551.54	869.8	937.37	863.81	719.81	685.57	370.16	398.6	494.13	463.6	316.22	472.92	401.35	344.5	240.44	478.45	446.18	382.73	236.64	228.31	230.77	244.72	289.76	288.18	295.96	330.96	397.44	397.17	616.91	353.08	421.35	328.84	334.02	345.33
1236	HS31	10	Zm00001d026478	27.2	23.01	45.79	68.1	29.41	26.84	50.06	37.64	17.46	36.77	22.03	46.15	47.19	33.78	16.27	32.27	24.89	26.43	18.1	16.39	10.21	28.93	21.33	18.05	22.55	16.92	38.41	50.92	81.91	98	48.13	69.17	16.38	22.44	22.58	28.93	22.49	27.48	18.09	22.95	24.16	21.04	27.44	30.58	18.49	21
1237	HS31	10	Zm00001d026479	117.55	115.05	113.06	162.15	127.3	112.21	127.75	137.17	82.31	111.67	120.2	132.78	164.68	156.67	147.89	110.57	137.97	135.78	66.09	39.49	48.89	44.42	53.46	49.05	44.06	30.85	63.16	49.38	56.38	55.54	62.2	71.03	68.74	92.79	84.82	81.05	80.11	101.56	48.87	54.45	57.44	32.54	134.12	168.19	132.96	146.13
1238	HS31	10	Zm00001d026483	339.5	414.18	281.94	368.26	347.02	351.79	324	363.57	216.39	408.28	300.34	367.19	364.22	351.44	376.23	374.59	412.36	375.04	370.05	268.1	274.85	253.94	227.71	388.57	101.91	359.29	106.23	195.82	275.52	353.34	316.03	346.68	171.68	264.02	376.08	430.83	398.18	628.25	291.71	268.1	320.38	255.65	372.87	403.88	340.93	355.57
1239	HS31	10	Zm00001d026484	0	1.28	0	0	0	1.25	0	0.31	0	0.33	0	0	0	0	0	0	0.83	0.69	1.72	0	0	0	2.89	1.19	0	0	0	0	0	0	0	0	0	0	0	0	0	0	0.94	0	0	0	0.63	0.61	0	1.67
1240	HS31	10	Zm00001d026487	37.28	47.28	35.36	39.39	36.78	35.2	69.85	82.25	38.35	63.83	47.56	73.53	97.28	102.16	84.8	51.44	86.76	57.17	73.65	202.14	135.12	59.45	132.5	95.16	206.77	157.42	182.17	72.39	88.12	105.77	207.38	149.55	231.12	239.56	186.16	219.11	132.99	177.01	107.61	75.29	72.45	77.27	96.63	140.09	55.74	67.22
1241	HS31	10	Zm00001d026490	1716.14	1817.26	1976.14	3374.58	904.06	1451.63	1698.82	1744.46	1138.67	1936.81	2019.24	2023.99	3236.26	1611	1723.2	1248.62	1122.91	815.33	984.56	1430.32	1123.89	858.44	909.16	584.98	1020.51	414.43	1119.19	1317.72	788.28	673.78	1037.56	1381.02	1268.49	1246.47	1191.5	1111.59	1165	2232.92	910.65	921.52	1794.47	217.63	951.96	1062.08	1297.6	1260.74
1242	HS31	10	Zm00001d026492	7.31	6.98	6.25	6.55	5.8	6.73	7.71	8.02	4.77	6.68	5.21	7.13	8.53	9.02	8.57	8	9.96	7.26	9.56	7.66	7.41	11.5	6.68	9.61	11.44	10.97	7.91	8.1	11.07	13.12	8.74	11.07	12.69	9.43	9.29	7.8	10.45	10.73	9.72	8.82	9.89	10.06	10.18	10.27	10.84	10.82
1243	HS31	10	Zm00001d026495	35.23	64.13	20.24	20.65	17.28	30.66	23.21	26.76	18.55	40.71	26.71	25.01	15.85	23.75	22.87	25.81	24.46	26.38	55.89	21.79	30.81	48.55	23.45	39.95	25.31	56.14	23.44	20.97	24.71	30.04	24.59	35.29	22.4	19.31	28.26	22.05	13.41	16.22	81.76	62.83	39.32	50.64	19.73	18.1	21.49	18.78
1244	HS31	10	Zm00001d026500	78.95	12.76	121.64	190.9	9.86	38.86	101.5	130.39	80.06	20.77	74.72	17.67	34.43	35.45	52.18	112.82	59.02	5.69	2.31	13.61	14.12	6.13	43.81	9.01	26.41	0.78	2.29	15.28	13.88	6.13	0	0	0	0	0.85	0	0	0	2.91	4.79	18.9	2.98	0.71	0.64	0.49	0.01
1245	HS31	10	Zm00001d026508	1.07	0	1.07	1.87	3.04	0.87	1.2	1.25	0	0	1.17	1.82	1.16	1.28	1.93	0.64	3.06	0.79	1.48	0	1.37	2.66	2.87	1.86	2.16	0	1.25	0	1.12	5.52	0	0	4.71	2.69	1.01	3.67	1.99	3.43	1.11	0.45	2.44	0.83	2.53	2.07	2.57	2.29
1246	HS31	10	Zm00001d026515	168.97	126.31	186.22	245.39	155.45	174.45	194.61	197.46	123.09	135.59	190.67	160.14	202.4	168.71	168.88	153.75	175.78	177.62	157.35	241.26	210.55	131.71	284.24	137.53	236.8	126.26	145.93	141.21	135.65	114.74	179.76	155.9	202.61	169.11	227.83	181.77	176.57	176.42	127.38	123.94	136.88	135.8	142.25	154.15	157.94	176.04
1247	HS31	10	Zm00001d026516	60.38	97.18	46.83	39.35	38.12	65.28	65.48	63.67	36.99	83.74	59.04	56.31	45.06	81.26	81.65	59.69	73.77	70.19	73.83	41.04	53.11	101.78	67.36	95.18	31.49	76.29	17.54	38.42	43.34	70.62	30.1	50.11	40.61	53.76	46.41	42.4	55.17	53.72	100.93	88.76	78.13	67.66	55.42	62.92	85.21	83.24
1248	HS31	10	Zm00001d026517	388.38	648.05	238.08	245.6	243.97	440.81	269.28	262.91	200.96	495.59	246.9	265.76	184.23	225.79	248.73	287.3	269.03	356.22	443.81	216.17	163.9	309.42	265.46	271.04	161.16	233.12	130.43	113.45	105.87	158.82	191.86	179.08	153.13	178.17	234.64	209.99	269.32	245.22	370.2	308.22	241.57	301.22	233.75	242	315.16	321.13
1249	HS31	10	Zm00001d026521	25.85	45.8	24.71	19.47	26.09	47.47	27.97	28.28	16.14	36.71	33.48	27.63	28.41	60.53	55.82	55.33	89.79	83.07	51.13	33.48	17.91	27.61	28.76	8.97	11.7	24.73	37.73	7.08	11.11	13.13	47.78	41.38	25.58	23.88	25.82	27.82	19.47	15.42	27.09	24.19	32.52	49.6	39.87	70.89	47.28	75.39
1250	HS31	10	Zm00001d026523	3.96	1.34	3.76	9.16	5.45	3.01	5.71	6.48	2.59	4.98	5.55	8.46	9.43	7.67	8.92	10.43	12.22	5.74	4.44	11.81	12.22	7.03	10.86	10.17	15.18	7.54	10.84	14.3	16.17	14.35	5.18	5.31	16.42	10.66	3.77	4.74	5.14	8.29	8.23	5.52	9.41	6.09	19.47	22.92	9.98	13.48
1251	HS31	10	Zm00001d026530	40.86	46.7	43.62	47.19	24.82	10.92	26.84	23.44	19.23	61.39	20.24	20.83	10.02	27.7	23.25	32.34	13.64	4.84	21.43	82.76	38.64	40.27	31.11	70.63	32.51	59.3	3.09	3.95	25.84	91.96	56.58	15.16	23.12	12.93	10.02	17.47	16.59	2.31	49.01	42.15	23.81	13.59	1.44	0.91	0	1.65
1252	HS31	10	Zm00001d026531	20.04	21.45	27.55	26.93	32.14	18.96	24.54	24.98	12.95	28.24	18.84	25.18	38.05	24.46	21.09	18.19	24.18	20.04	33.97	39.04	34.16	12.69	27.27	21.7	57.13	28.51	48.41	34	30.56	44.64	43.21	32.54	56.61	68.43	28.71	31.35	18.01	21.57	27.2	22.54	14.31	31.5	42.37	27.98	18.65	22.5
1253	HS31	10	Zm00001d026532	138.35	317.04	64.43	45.66	56.19	168.73	141.33	135.52	96.52	284.93	174.75	151.41	52.34	115.08	116.76	132.88	106.75	68.58	323.35	53.63	82.8	240.74	44.46	201.68	38.29	254.88	20.55	50.36	54.44	124.55	28.91	31.36	30.39	34.13	49.26	46.01	51.75	65.33	438.48	283	129.09	201.89	57.75	50.27	38.62	38.7
1254	HS31	10	Zm00001d026533	0	0	0	0	0	0.09	0	0	0	0.12	0	0	0	0	0	0	0.03	0	0.09	0	0	0	0	0	0	0	0	0	0	0	0	0.26	0	0	0	0	0	0	0	0	0	0	0	0.04	0	0
1255	HS31	10	Zm00001d026535	164.06	195.16	111.89	98.11	272.55	158.23	142.15	148	103.43	159.36	98.46	164.48	119.05	100.66	119.54	151.62	192.94	135.8	187.66	34.35	46.04	70.93	4.14	186.32	9.97	144.1	13.62	112.85	138.03	166.92	8.73	6.57	10.96	7.67	4.31	5.49	4.68	10.2	101.16	63.46	84.13	143.44	73.73	38.81	38.58	33.99
1256	HS31	10	Zm00001d026540	0.32	0.79	1.15	0	0.77	1.68	3.66	3.49	2.71	0.61	10.04	3.78	0.22	1.76	2.18	3.89	1.2	0	23.17	0.62	0.93	23.97	1.4	2.6	2.44	14.68	0	0	0	0	0	0	0	0	0	0	0	0	27.18	23.52	21.57	4.35	0.53	0.21	0	0
1257	HS31	10	Zm00001d026541	28.8	29.13	38.32	34.76	29.85	30.27	42.47	42.12	24.2	26.49	38.49	39.56	55.93	62.12	58.33	46.82	52.14	38.07	38.86	59.1	56.57	42.45	93.65	27.58	79.71	27.05	68.69	35.23	28.53	20.33	69.65	93.37	64.25	77.19	93.69	78.74	82.12	79.91	44.33	42.5	44.01	29.39	78.25	92.4	93.53	86.61
1258	HS31	10	Zm00001d026547	360.29	605.86	262.45	233.8	306.21	331.61	300.03	299.43	222.04	544.02	279.89	342.51	224.78	361.22	377.66	428.22	409.28	425.9	354.66	102.35	159.22	363.41	128.5	350.55	91.65	321.99	104.03	136.75	179.3	295.75	142.69	207.35	146.43	168.09	182.08	203.16	181.88	172.09	306.91	307.17	364.97	316.68	361.76	413.43	427.96	437.04
1259	HS31	10	Zm00001d026548	35.35	62.54	19.09	21.55	42.34	52.85	30.66	30.68	23.98	75.73	30.82	48.47	16.2	27.3	32.61	36.65	36.56	79.83	85.01	26.84	44.35	88.53	16.41	211.94	24.2	185.73	19.36	72.8	105.95	268.44	15.35	13.92	14.89	13	15.96	15.99	18.04	17.65	69.85	59.85	74.37	80.93	24.63	22.87	31.51	22.33
1260	HS31	10	Zm00001d026549	54.1	93.8	48.12	33.71	47.15	52.47	40.22	41.43	29.87	97.57	40.34	43.78	35.22	58.24	55.17	72.92	54.49	76.39	52.83	21.72	22.17	49.23	12.84	37.65	16.34	42.08	3.05	29.64	29.87	31.07	0	12.1	14.36	17.53	9.76	15.57	10.5	11.81	53.68	65.59	46.91	39.62	42.58	52.59	42.33	58.58
1261	HS31	10	Zm00001d026552	0	0	1.36	4.15	2.07	0	0.98	1.04	0	0	1.44	1.04	4.74	0	1.26	1.53	0.51	0	0.92	0	0	0	0	0	0	1.75	0	0	0	0	0	0	0	0	0	0	0	0	0	0	0	0	0.84	1.85	0	0
1262	HS31	10	Zm00001d026554	54.09	32.16	137.41	148.96	37.84	115.52	87.15	79.53	53.35	24.93	70.49	83.44	172.24	51.46	33.34	24.71	24.8	20.41	52.54	32.6	40.4	4.53	13.34	14.82	0	0	20.17	7.72	54.24	68.39	0	0	12.5	7.07	0	0	7.57	10.78	28.37	70.41	24.01	0	82.07	15.45	89.63	15.66
1263	HS31	10	Zm00001d026555	26.39	34.48	26.3	18.54	39.57	20.11	26.81	23.97	17.79	31.09	30.8	28.48	27.32	35.6	34.46	31.3	36.35	35.71	58.39	198.53	195.87	40.31	208.46	90.57	176.25	64.56	44.59	95.44	103.38	61.03	62.5	60	71.9	64.3	140.94	96.86	110.9	67.81	50.44	35.28	28.99	44.63	41.38	53.81	31.25	32.26
1264	HS31	10	Zm00001d026556	24.11	17.3	33.66	34.95	29.92	19.63	36.48	37.65	23.54	16.63	28.73	30	43.45	33.57	31.32	28.85	36.25	26.14	32.38	92.92	95.07	34.1	108.75	42.1	105.34	36.82	68.8	50.28	39.29	32.51	53.98	32.26	81.04	59.76	79.72	49.81	57.32	42.66	46.58	40.18	26.08	33.57	39.4	54.36	55.42	53.28
1265	HS31	10	Zm00001d026558	24.38	25.48	28.94	34.88	24.16	27.5	21.02	27.26	16.88	25	30.22	29.07	35.43	21.5	22.29	27.2	24.48	26.73	37.13	17.99	19.2	26.84	19.45	17.63	26.2	28.06	28.62	9	15.58	21.67	21.83	15.85	32.7	30.71	22.25	20.3	23.07	21.68	31.47	30.72	26.29	39.46	18.63	19.94	17.88	19
1266	HS31	10	Zm00001d026559	114.56	74.27	118.2	155.17	169.37	111.46	177.9	198.27	98.27	127.96	128.18	148.94	253.21	163.25	151.55	150.85	214.53	181.52	106.29	494.92	231.32	82.31	219.9	197.21	356.09	173.84	251.6	249.06	289.33	309.82	402.21	414.23	322.22	385.43	274.36	302.47	324.29	350.68	148.92	83.19	117.55	127.94	303.05	372.87	141.74	172.8
1267	HS31	10	Zm00001d026562	16.85	22.43	24.52	11.93	17.18	7.52	19.04	27.26	17.48	3.73	20.93	21.24	26.9	49.3	44.18	20.4	25.41	35.04	14.81	122.89	102.16	11.82	241.09	32.57	128.55	28.52	401.12	59.35	34.36	18.67	408.15	331.65	176.35	127.17	148.23	143.49	213	105	8.74	13.49	9.87	15.41	92.65	79.55	52.67	57.76
1268	HS31	10	Zm00001d026569	0.88	2.89	1.51	1.31	4.82	2.22	4.99	3.7	0.8	3.41	3.77	1.65	3.38	5.27	3.46	4.55	3.55	5.24	5.01	7.01	9.73	7.57	3.18	11.67	7.13	6.89	0	10.64	15.83	7.7	0	0	0	0	3.52	0	0	3.65	5.6	3.31	5.05	0	1.09	1.56	4.82	3.26
1269	HS31	10	Zm00001d026572	18.6	18.27	21.2	38.12	2.84	9.65	19.92	21.38	11.72	35.09	26.83	33.42	46.03	29.82	24.09	15.31	9.55	21.48	15.69	0	4.9	7.18	0	0.99	0	0	17.5	4.77	0	0	5.77	7.93	12.46	18.94	20.59	13.26	17.54	17.21	7.76	14.35	8.77	11.51	13.29	2.47	11.79	2.42
1270	HS31	10	Zm00001d026573	542.12	232.68	745.5	1054.52	377.88	446.72	674.07	742.97	411.55	335.24	612.38	687.58	706.03	1485.77	1963.11	2833.2	2299.38	523.64	715.42	420.45	323.22	226.87	562.76	142.44	490.42	190.87	341.43	196.42	146.98	110.02	281.52	333.11	372.47	342.88	646.99	386.12	516.44	386.14	318.99	281.97	293.71	242.03	463.15	376.85	606.34	630.27
1271	HS31	10	Zm00001d026574	0.5	0.66	0.57	0.45	0.89	0.56	0.33	0.44	0.11	0.7	0.26	0.52	0.37	0.32	0.23	0.14	0.23	0.22	0.68	0	0.12	0.71	0	0.62	0.45	1.17	0	0	0	0.74	0	0	0	0	0	0	0	0.11	0.6	0.38	0.57	0.85	0.11	0.15	0.17	0.35
1272	HS31	10	Zm00001d026575	92.95	112.19	83.65	68.98	91.16	92.05	93.09	86.69	58.7	117.9	70.38	87.66	79.38	99.51	98.71	86.28	102	93.02	134.75	88.28	70.47	75.97	43.01	99.03	50.2	93.2	42.67	74.89	86.02	75.7	70.43	76.56	68.54	84.64	83.79	83.85	78.12	87.77	104.99	98.61	85.19	92.34	130.7	112.36	135	148.86
1273	HS31	10	Zm00001d026577	348.31	381.74	246.67	360.91	173.17	331.12	350.73	273.74	195.91	412.83	172.2	428.87	251.37	230.96	256.95	280.84	306.14	426.18	212.13	27.57	38.64	148.28	14.88	135.7	2.39	64.54	0.86	55.02	120.34	165.96	2.01	2.73	0	0	7.24	8.23	7.27	11.49	93.44	165.76	210.55	97.83	17.75	7.99	18.33	13.48
1274	HS31	10	Zm00001d026578	1622.48	3678.06	680.6	612.79	537.72	1612.62	944.59	876.71	714.57	2757.93	923.62	1109.76	328.03	840.86	897.19	1452.7	1009.38	1293.43	2047.43	548.5	824.54	1424.61	431.99	1364.36	513.34	1339.14	370.53	471.07	566.02	832.98	322.62	445.2	406.01	455.06	455.65	432.1	275.74	215.98	2193.08	1502.88	1187.18	1105.8	530.81	445.7	452.72	470.13
1275	HS31	10	Zm00001d026580	52.21	84.16	40.27	34.1	45.79	42.48	44.21	44.47	31.3	74.35	42.5	47.18	35.73	51.38	44.51	49.82	46.48	54.91	49.85	12.15	25.1	60.72	12.74	65.75	12.47	74.03	10.52	26.98	32.41	45.81	12.41	26.79	21.06	26.54	26.07	26	25.58	31.35	55.36	48.87	48.27	54.96	41.36	34.21	41.17	52.22
1276	HS31	10	Zm00001d026582	104.12	130.42	111.79	126.53	105.88	89.72	98.11	96.5	63.56	113.51	88.54	89.26	92.72	102.35	97.79	105.37	100.19	89.65	81.42	25.7	37.05	76.1	21.61	60.34	40.69	77.38	38.34	32.45	49.77	55.52	21.59	30.24	41.99	49.44	40.32	41.86	46.22	64.91	85.75	74.54	76.52	84	76.97	75.49	59.38	86.94
1277	HS31	10	Zm00001d026584	81.37	44.59	124.67	121.45	80.55	36.72	117.28	129.01	57.12	43.34	75.72	80.3	165.44	95.45	83.74	71.22	74.48	117.65	48.53	18.47	50.39	36.83	53.17	11.63	54.45	26.34	90.75	57.94	32.77	9.05	71.16	96.31	91.15	128.2	111.74	121.89	193.16	232.25	35.05	44.8	31.38	40.23	70.32	99.16	99.33	94.85
1278	HS31	10	Zm00001d026585	102.85	83.41	116.62	186.96	91.93	114.75	106.77	114.66	67.54	80	125.02	120.34	137.21	125.09	126.12	105.76	108.23	90.4	115.9	102.48	97.71	119.66	106.87	83.73	93.76	97.73	140.63	83.76	81.61	71.35	129.11	122.06	135.26	111.96	125.57	123.91	133.87	186.5	119.51	110.96	125.74	107.47	100.55	103.97	125.13	136.37
1279	HS31	10	Zm00001d026586	334.96	630.73	208.37	189.1	294.32	429.42	306.61	293.22	228.23	504.5	249.46	310.92	225.75	115.93	140.42	174.41	144.36	69.48	51.57	96.57	193.51	46.17	144.09	91.49	422.67	118.19	131.83	87.29	85.66	82.85	21.98	38.94	84.24	72.87	63.31	27.99	91.71	124.77	71.05	52.85	68.7	55.32	54.1	46.37	63.41	34.56
1280	HS31	10	Zm00001d026587	49.7	69.98	41.12	47.44	45.63	50.11	47.99	51.78	31.7	65.2	44.21	54.24	54.51	57.06	53.7	55.18	55.69	56.82	84.62	94.92	87.45	83.25	89.93	77.51	117.65	81.2	74.7	58.54	56.18	58.73	87.08	89.47	118.56	100.13	106.69	109.29	82.38	81.88	100.47	61.81	69.01	70.1	61.44	73.69	64.92	73.56
1281	HS31	10	Zm00001d026588	154.08	336.21	108.75	50.88	64.79	217.89	97.72	87.68	77.55	229.51	92.15	78.6	19.98	98.67	101.13	152.54	153.68	200.34	221.92	14.38	42.32	200.35	44.81	102.62	31.89	119.03	53.2	136.9	200.95	120.48	60.37	112.16	14.71	14.33	31.78	41.53	29.98	28.25	246.81	258.84	154.89	181.89	74.89	66.56	104.8	97.2
1282	HS31	10	Zm00001d026589	65.68	72.32	58.94	54.29	13.68	81.34	49.24	48.8	25.65	53.49	47.92	35.26	27.9	33.78	33.61	63.34	52.54	39.14	93.71	6.93	16.38	35.53	1.99	32.06	11.23	29.11	37.82	118.12	105.68	35.29	0	30.27	0	10.37	4.34	7.74	10.42	15.03	73.78	59.22	23.71	31.79	14.23	21.24	13.29	40.54
1283	HS31	10	Zm00001d026590	64.77	68.2	56.38	67.68	134.14	67.38	50.48	47.35	32.39	68.84	67.99	40.25	41.59	37.6	41.4	73.76	84.32	60.57	111.91	10.53	10.84	250.54	2.7	38.48	4.84	78.5	16.47	46.56	26.12	12.06	17.7	16.05	8.27	12.16	8.78	10.81	4.1	7.98	92.97	113.01	89.19	251.25	102.93	86.63	79.74	73.01
1284	HS31	10	Zm00001d026591	61.07	156.43	11.33	29.47	11.58	64.66	50.19	46.37	33.53	131.54	22.51	85.46	10.02	45.88	41.38	57.95	41.31	243.45	85.08	0	7.17	219.54	0	47.82	0	50.05	0	0	0	95.82	0	0	0	0	0	0	0	0	121.76	182.88	95.7	356.51	6.75	0	86.2	0.89
1285	HS31	10	Zm00001d026592	5.17	11.25	4.97	5.27	3.96	7.39	5.65	5.99	3.34	9.27	5.82	6	4.02	5.48	4.66	4.63	4.99	8.81	15.13	0	1.8	17.77	1.73	4.67	0	9.49	1.72	0	0	2.75	0	1.6	0	0	6.26	6.45	6.07	4.69	11.47	12.13	16.72	15.62	5.18	8.63	11.76	12.03
1286	HS31	10	Zm00001d026597	20.63	0	56.3	73.49	33.01	106.14	31.46	27.21	11.84	12.94	38.16	33.39	149.32	32.27	24.2	24.2	20.06	7.64	29.62	21.27	31.94	0	11.95	34.88	18.86	25.99	107.38	77.1	43.59	46.29	164.1	102.24	84.05	135.52	85.52	119.58	134.84	262.29	22.69	13.65	11.98	13.25	147.78	75.29	98.39	92.01
1287	HS31	10	Zm00001d026598	28.55	47.9	26.77	16.6	18.34	27.75	21.48	19.27	14.44	31.09	24.11	18.08	19.75	24.46	19.3	18.12	18.24	25.91	28.88	27.28	38.86	31.89	29.35	32.65	56.41	41.37	15.93	34.56	30.1	33.32	7.48	13.54	31.13	33.19	32.76	35.71	38.29	32.54	32.93	34.47	26.75	49.2	38.57	49.35	35.17	38.43
1288	HS31	10	Zm00001d026599	22.84	11.91	29.72	38.97	9.21	9.02	7.62	3.22	2.03	16.26	0	1.99	1.21	2.26	7.86	65.77	209.04	604.16	18.77	23513.5	16776.2	146.98	11678.3	1663.07	16633.2	390.9	7612	8437.8	4627.44	937.89	3524.06	2698.51	2733.03	2931.65	611.61	748.8	643.3	432.76	102.91	46.38	142.85	419.65	2258.12	1552.96	243.21	278.54
1289	HS31	10	Zm00001d026600	72.23	78.21	69.21	90.91	63.91	54.41	68.3	83.39	43.08	90.88	65.42	72.7	80.85	82.56	73.23	80.16	95.59	87.33	42.6	30.96	37.92	62.17	57.49	52.01	30.63	57.78	37.76	29.16	27.71	61.03	50.31	69.11	50.81	63.94	78.74	66.78	86.63	75.66	52.17	60.01	68.38	54	81.4	102.76	95.48	82.6
1290	HS31	10	Zm00001d026603	1.51	0.64	0.89	2.41	1.29	3.76	0.61	1.15	0	1.75	1.44	2.96	1.71	1.59	1.62	5.67	17.86	203.39	31.88	15910	10318.1	116.66	9603.9	773.11	26393.9	146.46	3709.95	2146.46	804.02	169.84	1286.09	950.06	2295.93	1796.6	867.7	647.81	636.17	561.19	40.35	20.17	95	86.91	436.12	550.63	70.69	68.22
1291	HS31	10	Zm00001d026607	202.85	322.86	117.31	129.86	145.31	245.02	166.05	166.63	113.05	357.95	176.4	205.81	113.27	167.42	170.29	181.23	173.08	247.98	358.9	69.94	86	215.47	39.69	236.62	63.28	265.97	80.87	91.11	129.47	204.44	95.41	104.77	89.67	131.25	91.97	107.86	89.74	135.71	269.01	207.18	214.83	45	33.22	31.6	34.8	19.96
1292	HS31	10	Zm00001d026608	17.25	11.26	18.82	39.12	14.48	6.01	6.09	5.71	5.93	7.26	2.05	2.54	1.8	3.39	3.29	9.76	8.77	12.65	4.9	155.7	172.44	5.93	233.49	23.46	553.63	6.55	153.87	59.39	53.96	28.24	38.65	48.2	55.36	16.23	27.97	12.63	30.18	17.64	4.85	7.39	5.03	4.08	24.58	10.57	13.96	5.82
1293	HS31	10	Zm00001d026609	75.6	142.04	46.49	35.39	44.22	73.7	42.96	45.05	34.13	111.19	47.32	40.94	19.33	48.14	46.01	62.24	50.14	61.34	101.78	54.74	63.13	77.48	92.47	73.34	80.08	68.35	53.62	32.99	33.83	36.96	38.31	48.27	39.14	42.74	50.01	43.29	35.68	29	97.05	83.37	62.3	59.86	38.17	36.5	45.9	43.79
1294	HS31	10	Zm00001d026610	84.04	150.21	53.41	36.69	72.95	80.47	51.56	49.42	36.23	126.26	73.12	48.62	24.5	51.48	50.73	70.43	51.85	68.24	100.87	47.9	47.79	73.18	74.05	47.29	92.39	75.03	30.38	23.71	27.94	29.63	26.31	28.85	35.05	38.43	47.43	36.48	28.54	33.94	120.3	94.76	81.69	98.39	44.17	46.99	48.61	55.34
1295	HS31	10	Zm00001d026612	60.85	47.49	63.51	71.11	73.23	51.07	52.75	59.68	34.2	48.63	58.3	50.39	75.26	65.88	72.76	80.29	78.05	60.56	53.49	56.19	54.94	82.65	65.82	45.1	69.53	68.21	70.83	52.03	50.65	41.88	57.16	58.25	63.37	82.68	47.29	39.66	44.39	53.61	79.18	83.36	72.31	87.06	96.91	97.15	73.84	79.35
1296	HS31	10	Zm00001d026614	79.21	104.22	94.51	54.59	88.83	77.36	57.11	53.56	38.84	112.26	75.56	63.28	49.1	67.36	67.61	88.43	63.29	94.33	125.06	10.39	20.63	107.15	27.88	55.76	9.8	82.08	10.67	22.9	48.59	65.03	12.45	13.83	13.48	23.57	63.92	42.53	38.49	33.29	107.04	101.56	77.46	119.5	47.93	66.89	77.22	96.27
1297	HS31	10	Zm00001d026618	19.87	2.1	27.55	2.63	111.18	26.89	23.32	19.58	11.3	5.65	22.26	39.11	27.04	18.7	19.32	24.45	20.35	6.13	10.77	11.13	9.27	9.54	0	6.4	0	4.81	1.19	7.4	23.19	16.32	3.05	6.26	6.05	7.36	15.18	14.01	16.76	20.42	8.06	14.05	24.43	6.14	1.94	4.51	12.54	15.14
1298	HS31	10	Zm00001d026619	293.11	487.86	186.39	173.78	262.07	264.84	208.36	213.25	177.04	734.34	205.55	210.41	141.8	243.13	221.57	328.43	261.16	222.81	360.96	71.84	103.09	303.12	48.95	236.65	85.85	278.64	49.49	93.12	101.03	172.1	49.22	51.52	54.5	55	58.54	76.73	78.02	148.42	326.25	272.44	312.67	269.39	172.05	159.23	232.23	234.14
1299	HS31	10	Zm00001d026621	65.62	91.62	53.2	71.06	87.1	73.38	53.73	54.03	38.56	88.61	52.59	60.63	42.91	55.09	61.88	77.48	96.76	69.26	85.57	52.5	55.22	72.46	52.49	80.9	42.51	70.74	41.91	73.79	81	71.88	43.33	29.3	55.25	42.61	34.66	32.37	32.71	33.42	69.12	57.89	78	59.1	68.52	48.36	47.14	40.21
1300	HS31	10	Zm00001d026623	0	0.97	0.33	0.62	1.46	21.39	0.24	0.19	0	0.2	0	0	0	0	0	0.55	0.16	0	17.82	0	0	0	0	0	0	0	0	0	0	0	0	0	0	0	0	0	0	0	0	0	0	0	0.29	0	0	0
1301	HS31	10	Zm00001d026625	43.79	0	87.05	43.62	70.6	42.32	72.2	85.76	35.57	3.76	35	35.21	79.77	94.38	82.64	78.23	135.75	12.83	5.36	0	0	0	7.96	3.76	0	0	71.59	179.97	202.49	48.41	131.97	100.63	0	0	6.48	0	33.29	0	13.75	5.86	18.31	0	139.9	89.72	77.14	64.31
1302	HS31	10	Zm00001d026627	39.14	54.2	29.53	25.16	54.95	34.64	27.51	23.29	19.65	56.66	19.39	30.91	16.13	17.21	23.9	42.82	45.02	44.72	27.95	2.82	7.63	35.06	0	24.01	4.4	31.06	0	43.71	48.99	44.28	0	0	0	0	0	0	0	0	23.24	25.36	37.99	30.09	33.88	36.08	35.11	18.07
1303	HS31	10	Zm00001d026628	114.02	0	135.18	132.81	19.38	41.73	78.52	88.05	40.58	0.93	39.5	28.66	38.12	174.96	192.9	258.69	221.52	32.92	28.08	15.98	5.26	5.73	5.2	4.68	0	0	44.28	75.24	79.31	13.44	43.09	26.73	13.19	14.6	3.44	5.52	3.08	2.81	30.14	20.26	26.64	0	76.32	60.39	81.97	156.62
1304	HS31	10	Zm00001d026629	44.87	71.28	32.99	32.21	46.57	50.69	37.64	37.48	24.43	66.64	30.62	38.5	15.92	35.05	39.69	43.97	39.69	40.35	48.83	5.55	13.83	26.14	2.14	45.95	3.35	43.01	15.79	12.36	26.79	38.81	5.36	5.29	12.75	16.45	15.58	13.07	11.58	13.88	33.51	24.04	23.78	35.59	29.9	24.77	22.3	21.97
1305	HS31	10	Zm00001d026630	377.62	530.28	286.1	283.98	316.28	315.69	319.56	298.07	206.69	476.21	242.77	317.74	252.65	296.99	278.59	346.52	290.46	289.61	394.72	205.28	176.38	302.54	239.75	304.84	151.49	234.93	220.95	238.02	219	211.77	201.09	207.96	220.49	249.16	233.39	222.16	224.23	181.4	335.98	288.22	290.43	182.95	209.88	159.35	210.73	192.79
1306	HS31	10	Zm00001d026632	456.68	57.33	444.23	672.96	440.34	269.18	1089.63	965.96	506.09	471.39	389.91	558.11	1246.94	399.21	308.85	495.56	430.67	265.74	302.73	343.21	56.3	50.88	35.26	23.74	0	9.88	288.2	209.43	315.11	184.19	549.37	170.44	123.25	697.91	43.71	57.5	94.02	239.92	317.92	60.06	117.94	13.7	344.35	390.07	67.46	88.47
1307	HS31	10	Zm00001d026633	106.31	13.34	145.16	158.46	215.7	80.5	85.27	101.08	48.52	17.57	65.65	83.91	88.32	110.76	113.31	202.78	179.53	88.05	47.67	30.29	28.78	70.57	5.43	54.5	11.76	40.79	27.7	107.99	145.35	159.03	37.64	13.81	31.69	78.07	10.94	13.91	9.58	15.75	46.88	64.24	114.66	30.9	273.9	226.27	98.68	112.65
[truncated: 7 more rows]
[truncated: 33 more columns]

## Sheet: Table S5
Table S5 Summary of candidate genes predicted by GO enrichment analysis for six attractive hotspots.
[truncated: 148 more rows]

## Sheet: Table S6
Table S6 Putative PPR genes in 31 identified hotspots.
[truncated: 86 more rows]
